# Supplementary material for: Generalized Linear Models outperform commonly used canonical analysis in estimating spatial structure of presence/absence data
Source: PeerJ. 2020 Sep 3;8:e9777. doi: 10.7717/peerj.9777 (PMC7474884; doi:10.7717/peerj.9777)
Supplement: Supplemental Information 5 — Performance of GLM/AIC and RDA/FW under both SPM and SAM after 1000 repetitions. The table depicts the results of variable selection by GLM/AIC and RDA/FW for each one of 1000 repetitions made for all three datasets (column ’dataset’) and varying the number of non-zero explanatory variables (column ’ev’) under different scaling scenarios (column ’scaling’, where 1= only broad-scale variables with non-zero coefficients, 2= only fine-scale variables and 3= half broad and half fine scale variables). Two modelling strategies were used and are specified in column ’modelling’. They differ in the assumptions on how presence/absence data arise. The simulated presence method (SPM) assume true presences whereas simulated abundances method (SAM) treats absences as flaws in the sampling protocol. Columns ’scores’ provide the total number of correclty identified variables out of total number of variables for each dataset (16 for dataset A, 30 for dataset B and 12 for dataset C). Finally, column ’coef.det’ provides the coefficient of determinations D-value and R-squared for each method, GLM/AIC and RDA/FW, respectively. [file peerj-08-9777-s005.txt]

"ev" "scaling" "scores" "modelling" "dataset" "coef.det" "method"
"1" 0 1 16 "SPM" "algae" "0.868233767047245" "GLM/AIC"
"2" 0 1 16 "SPM" "algae" "0.869172738543119" "GLM/AIC"
"3" 0 1 16 "SPM" "algae" "0.892009598341434" "GLM/AIC"
"4" 0 1 16 "SPM" "algae" "0.871534844739694" "GLM/AIC"
"5" 0 1 16 "SPM" "algae" "0.883985415430903" "GLM/AIC"
"6" 0 1 16 "SPM" "algae" "0.891928397149108" "GLM/AIC"
"7" 0 1 16 "SPM" "algae" "0.88785676589136" "GLM/AIC"
"8" 0 1 16 "SPM" "algae" "0.873752116362417" "GLM/AIC"
"9" 0 1 16 "SPM" "algae" "0.871162832045616" "GLM/AIC"
"10" 0 1 16 "SPM" "algae" "0.899649567757069" "GLM/AIC"
"11" 0 1 16 "SPM" "algae" "0.895420019526087" "GLM/AIC"
"12" 0 1 16 "SPM" "algae" "0.884669115549147" "GLM/AIC"
"13" 0 1 16 "SPM" "algae" "0.86715192861043" "GLM/AIC"
"14" 0 1 16 "SPM" "algae" "0.873676205059045" "GLM/AIC"
"15" 0 1 16 "SPM" "algae" "0.873289341498178" "GLM/AIC"
"16" 0 1 16 "SPM" "algae" "0.883208283532975" "GLM/AIC"
"17" 0 1 16 "SPM" "algae" "0.869839896290284" "GLM/AIC"
"18" 0 1 16 "SPM" "algae" "0.872299087242906" "GLM/AIC"
"19" 0 1 16 "SPM" "algae" "0.873329404821455" "GLM/AIC"
"20" 0 1 16 "SPM" "algae" "0.873009875241069" "GLM/AIC"
"21" 0 1 16 "SPM" "algae" "0.887513538248991" "GLM/AIC"
"22" 0 1 16 "SPM" "algae" "0.874470424687647" "GLM/AIC"
"23" 0 1 16 "SPM" "algae" "0.885410188287294" "GLM/AIC"
"24" 0 1 16 "SPM" "algae" "0.899727179041222" "GLM/AIC"
"25" 0 1 16 "SPM" "algae" "0.86214150303657" "GLM/AIC"
"26" 0 1 16 "SPM" "algae" "0.870675054208307" "GLM/AIC"
"27" 0 1 16 "SPM" "algae" "0.879658649069705" "GLM/AIC"
"28" 0 1 16 "SPM" "algae" "0.882165667827954" "GLM/AIC"
"29" 0 1 16 "SPM" "algae" "0.872019142051863" "GLM/AIC"
"30" 0 1 16 "SPM" "algae" "0.875738805471772" "GLM/AIC"
"31" 0 1 16 "SPM" "algae" "0.873253664348792" "GLM/AIC"
"32" 0 1 16 "SPM" "algae" "0.894013863958405" "GLM/AIC"
"33" 0 1 16 "SPM" "algae" "0.879138413784447" "GLM/AIC"
"34" 0 1 16 "SPM" "algae" "0.885316507547479" "GLM/AIC"
"35" 0 1 16 "SPM" "algae" "0.861304686856116" "GLM/AIC"
"36" 0 1 16 "SPM" "algae" "0.88622527309795" "GLM/AIC"
"37" 0 1 16 "SPM" "algae" "0.874777804207301" "GLM/AIC"
"38" 0 1 16 "SPM" "algae" "0.888841076373668" "GLM/AIC"
"39" 0 1 16 "SPM" "algae" "0.878678938157446" "GLM/AIC"
"40" 0 1 16 "SPM" "algae" "0.880372114372444" "GLM/AIC"
"41" 0 1 16 "SPM" "algae" "0.881017513103965" "GLM/AIC"
"42" 0 1 16 "SPM" "algae" "0.880962183086467" "GLM/AIC"
"43" 0 1 16 "SPM" "algae" "0.875484420242147" "GLM/AIC"
"44" 0 1 16 "SPM" "algae" "0.88861473428391" "GLM/AIC"
"45" 0 1 16 "SPM" "algae" "0.887376880173057" "GLM/AIC"
"46" 0 1 16 "SPM" "algae" "0.890149563884028" "GLM/AIC"
"47" 0 1 16 "SPM" "algae" "0.883469194435026" "GLM/AIC"
"48" 0 1 16 "SPM" "algae" "0.89383863475702" "GLM/AIC"
"49" 0 1 16 "SPM" "algae" "0.882017995305749" "GLM/AIC"
"50" 0 1 16 "SPM" "algae" "0.881551134533041" "GLM/AIC"
"51" 0 1 16 "SPM" "algae" "0.868845787998348" "GLM/AIC"
"52" 0 1 16 "SPM" "algae" "0.8673794417608" "GLM/AIC"
"53" 0 1 16 "SPM" "algae" "0.891441652492789" "GLM/AIC"
"54" 0 1 16 "SPM" "algae" "0.885396467225436" "GLM/AIC"
"55" 0 1 16 "SPM" "algae" "0.885884427349939" "GLM/AIC"
"56" 0 1 16 "SPM" "algae" "0.885653386383534" "GLM/AIC"
"57" 0 1 16 "SPM" "algae" "0.890913940733824" "GLM/AIC"
"58" 0 1 16 "SPM" "algae" "0.881981826837376" "GLM/AIC"
"59" 0 1 16 "SPM" "algae" "0.876037981825976" "GLM/AIC"
"60" 0 1 16 "SPM" "algae" "0.888733096509356" "GLM/AIC"
"61" 0 1 16 "SPM" "algae" "0.872755809183504" "GLM/AIC"
"62" 0 1 16 "SPM" "algae" "0.888824852375392" "GLM/AIC"
"63" 0 1 16 "SPM" "algae" "0.884608907713829" "GLM/AIC"
"64" 0 1 16 "SPM" "algae" "0.880231637785867" "GLM/AIC"
"65" 0 1 16 "SPM" "algae" "0.877291295782053" "GLM/AIC"
"66" 0 1 16 "SPM" "algae" "0.87277231321998" "GLM/AIC"
"67" 0 1 16 "SPM" "algae" "0.874676535205609" "GLM/AIC"
"68" 0 1 16 "SPM" "algae" "0.870951482785432" "GLM/AIC"
"69" 0 1 16 "SPM" "algae" "0.877109946931365" "GLM/AIC"
"70" 0 1 16 "SPM" "algae" "0.866287673375506" "GLM/AIC"
"71" 0 1 16 "SPM" "algae" "0.872162048880535" "GLM/AIC"
"72" 0 1 16 "SPM" "algae" "0.869292678296194" "GLM/AIC"
"73" 0 1 16 "SPM" "algae" "0.892556555405615" "GLM/AIC"
"74" 0 1 16 "SPM" "algae" "0.883786292896704" "GLM/AIC"
"75" 0 1 16 "SPM" "algae" "0.873827202757117" "GLM/AIC"
"76" 0 1 16 "SPM" "algae" "0.863647842749284" "GLM/AIC"
"77" 0 1 16 "SPM" "algae" "0.882360974539232" "GLM/AIC"
"78" 0 1 16 "SPM" "algae" "0.885520481973482" "GLM/AIC"
"79" 0 1 16 "SPM" "algae" "0.880675517152781" "GLM/AIC"
"80" 0 1 16 "SPM" "algae" "0.873654120158011" "GLM/AIC"
"81" 0 1 16 "SPM" "algae" "0.880045032318378" "GLM/AIC"
"82" 0 1 16 "SPM" "algae" "0.884341928174532" "GLM/AIC"
"83" 0 1 16 "SPM" "algae" "0.877533018545599" "GLM/AIC"
"84" 0 1 16 "SPM" "algae" "0.880576586824306" "GLM/AIC"
"85" 0 1 16 "SPM" "algae" "0.896201773676941" "GLM/AIC"
"86" 0 1 16 "SPM" "algae" "0.892694033728684" "GLM/AIC"
"87" 0 1 16 "SPM" "algae" "0.878766220995372" "GLM/AIC"
"88" 0 1 16 "SPM" "algae" "0.890223017576818" "GLM/AIC"
"89" 0 1 16 "SPM" "algae" "0.880554417968426" "GLM/AIC"
"90" 0 1 16 "SPM" "algae" "0.876490357091737" "GLM/AIC"
"91" 0 1 16 "SPM" "algae" "0.882594534214706" "GLM/AIC"
"92" 0 1 16 "SPM" "algae" "0.87392236046842" "GLM/AIC"
"93" 0 1 16 "SPM" "algae" "0.86398743385868" "GLM/AIC"
"94" 0 1 16 "SPM" "algae" "0.876123322343252" "GLM/AIC"
"95" 0 1 16 "SPM" "algae" "0.885871894383428" "GLM/AIC"
"96" 0 1 16 "SPM" "algae" "0.880204076113989" "GLM/AIC"
"97" 0 1 16 "SPM" "algae" "0.884717019188612" "GLM/AIC"
"98" 0 1 16 "SPM" "algae" "0.879802078189878" "GLM/AIC"
"99" 0 1 16 "SPM" "algae" "0.884780756764181" "GLM/AIC"
"100" 0 1 16 "SPM" "algae" "0.887239713605092" "GLM/AIC"
"101" 0 1 16 "SPM" "algae" "0.890468101606315" "GLM/AIC"
"102" 0 1 16 "SPM" "algae" "0.891224699881477" "GLM/AIC"
"103" 0 1 16 "SPM" "algae" "0.880888204781124" "GLM/AIC"
"104" 0 1 16 "SPM" "algae" "0.889052075331237" "GLM/AIC"
"105" 0 1 16 "SPM" "algae" "0.875420576254417" "GLM/AIC"
"106" 0 1 16 "SPM" "algae" "0.88970654769775" "GLM/AIC"
"107" 0 1 16 "SPM" "algae" "0.893098563082948" "GLM/AIC"
"108" 0 1 16 "SPM" "algae" "0.886774044358561" "GLM/AIC"
"109" 0 1 16 "SPM" "algae" "0.893677780933651" "GLM/AIC"
"110" 0 1 16 "SPM" "algae" "0.903092039724079" "GLM/AIC"
"111" 0 1 16 "SPM" "algae" "0.879080940185126" "GLM/AIC"
"112" 0 1 16 "SPM" "algae" "0.877897231513257" "GLM/AIC"
"113" 0 1 16 "SPM" "algae" "0.874295800487038" "GLM/AIC"
"114" 0 1 16 "SPM" "algae" "0.88947939542534" "GLM/AIC"
"115" 0 1 16 "SPM" "algae" "0.86609095188376" "GLM/AIC"
"116" 0 1 16 "SPM" "algae" "0.873072301215008" "GLM/AIC"
"117" 0 1 16 "SPM" "algae" "0.87805254173327" "GLM/AIC"
"118" 0 1 16 "SPM" "algae" "0.885583675808361" "GLM/AIC"
"119" 0 1 16 "SPM" "algae" "0.86601869017223" "GLM/AIC"
"120" 0 1 16 "SPM" "algae" "0.88486664190058" "GLM/AIC"
"121" 0 1 16 "SPM" "algae" "0.879108095998982" "GLM/AIC"
"122" 0 1 16 "SPM" "algae" "0.8912986007043" "GLM/AIC"
"123" 0 1 16 "SPM" "algae" "0.8522675956581" "GLM/AIC"
"124" 0 1 16 "SPM" "algae" "0.873545958870733" "GLM/AIC"
"125" 0 1 16 "SPM" "algae" "0.873553733698505" "GLM/AIC"
"126" 0 1 16 "SPM" "algae" "0.879497552590978" "GLM/AIC"
"127" 0 1 16 "SPM" "algae" "0.895602975377981" "GLM/AIC"
"128" 0 1 16 "SPM" "algae" "0.879023414306229" "GLM/AIC"
"129" 0 1 16 "SPM" "algae" "0.882432720085111" "GLM/AIC"
"130" 0 1 16 "SPM" "algae" "0.872346080996486" "GLM/AIC"
"131" 0 1 16 "SPM" "algae" "0.874470523381018" "GLM/AIC"
"132" 0 1 16 "SPM" "algae" "0.889061127187961" "GLM/AIC"
"133" 0 1 16 "SPM" "algae" "0.877572653871585" "GLM/AIC"
"134" 0 1 16 "SPM" "algae" "0.886155399417463" "GLM/AIC"
"135" 0 1 16 "SPM" "algae" "0.871748717697151" "GLM/AIC"
"136" 0 1 16 "SPM" "algae" "0.877440396511129" "GLM/AIC"
"137" 0 1 16 "SPM" "algae" "0.890894013158055" "GLM/AIC"
"138" 0 1 16 "SPM" "algae" "0.894282366315819" "GLM/AIC"
"139" 0 1 16 "SPM" "algae" "0.884346362739778" "GLM/AIC"
"140" 0 1 16 "SPM" "algae" "0.887064301952443" "GLM/AIC"
"141" 0 1 16 "SPM" "algae" "0.902454052090141" "GLM/AIC"
"142" 0 1 16 "SPM" "algae" "0.890266022010742" "GLM/AIC"
"143" 0 1 16 "SPM" "algae" "0.885659792540886" "GLM/AIC"
"144" 0 1 16 "SPM" "algae" "0.88787821699887" "GLM/AIC"
"145" 0 1 16 "SPM" "algae" "0.8951459941444" "GLM/AIC"
"146" 0 1 16 "SPM" "algae" "0.876798258007322" "GLM/AIC"
"147" 0 1 16 "SPM" "algae" "0.884520875763665" "GLM/AIC"
"148" 0 1 16 "SPM" "algae" "0.875569313921544" "GLM/AIC"
"149" 0 1 16 "SPM" "algae" "0.886260401881899" "GLM/AIC"
"150" 0 1 16 "SPM" "algae" "0.871308196281972" "GLM/AIC"
"151" 0 1 16 "SPM" "algae" "0.876580432113251" "GLM/AIC"
"152" 0 1 16 "SPM" "algae" "0.87688022927118" "GLM/AIC"
"153" 0 1 16 "SPM" "algae" "0.875056229410942" "GLM/AIC"
"154" 0 1 16 "SPM" "algae" "0.879340446350426" "GLM/AIC"
"155" 0 1 16 "SPM" "algae" "0.882647706706973" "GLM/AIC"
"156" 0 1 16 "SPM" "algae" "0.875334112489777" "GLM/AIC"
"157" 0 1 16 "SPM" "algae" "0.88679351448707" "GLM/AIC"
"158" 0 1 16 "SPM" "algae" "0.883667169268179" "GLM/AIC"
"159" 0 1 16 "SPM" "algae" "0.888427742634112" "GLM/AIC"
"160" 0 1 16 "SPM" "algae" "0.882146601947384" "GLM/AIC"
"161" 0 1 16 "SPM" "algae" "0.872995963990141" "GLM/AIC"
"162" 0 1 16 "SPM" "algae" "0.889430276577453" "GLM/AIC"
"163" 0 1 16 "SPM" "algae" "0.882493960633037" "GLM/AIC"
"164" 0 1 16 "SPM" "algae" "0.892225531431695" "GLM/AIC"
"165" 0 1 16 "SPM" "algae" "0.871951145030637" "GLM/AIC"
"166" 0 1 16 "SPM" "algae" "0.891332755704603" "GLM/AIC"
"167" 0 1 16 "SPM" "algae" "0.879252376789801" "GLM/AIC"
"168" 0 1 16 "SPM" "algae" "0.866303798343093" "GLM/AIC"
"169" 0 1 16 "SPM" "algae" "0.878995342214791" "GLM/AIC"
"170" 0 1 16 "SPM" "algae" "0.864745258918755" "GLM/AIC"
"171" 0 1 16 "SPM" "algae" "0.881308948489572" "GLM/AIC"
"172" 0 1 16 "SPM" "algae" "0.871922061691616" "GLM/AIC"
"173" 0 1 16 "SPM" "algae" "0.881419839501801" "GLM/AIC"
"174" 0 1 16 "SPM" "algae" "0.868892334362392" "GLM/AIC"
"175" 0 1 16 "SPM" "algae" "0.889892264711911" "GLM/AIC"
"176" 0 1 16 "SPM" "algae" "0.883073816038227" "GLM/AIC"
"177" 0 1 16 "SPM" "algae" "0.8763018601263" "GLM/AIC"
"178" 0 1 16 "SPM" "algae" "0.884584034827801" "GLM/AIC"
"179" 0 1 16 "SPM" "algae" "0.872423607589005" "GLM/AIC"
"180" 0 1 16 "SPM" "algae" "0.892953461001941" "GLM/AIC"
"181" 0 1 16 "SPM" "algae" "0.881625027661207" "GLM/AIC"
"182" 0 1 16 "SPM" "algae" "0.87309575030722" "GLM/AIC"
"183" 0 1 16 "SPM" "algae" "0.869951499069669" "GLM/AIC"
"184" 0 1 16 "SPM" "algae" "0.89381358348768" "GLM/AIC"
"185" 0 1 16 "SPM" "algae" "0.885389006009123" "GLM/AIC"
"186" 0 1 16 "SPM" "algae" "0.886913401272632" "GLM/AIC"
"187" 0 1 16 "SPM" "algae" "0.885975001247052" "GLM/AIC"
"188" 0 1 16 "SPM" "algae" "0.873754041313336" "GLM/AIC"
"189" 0 1 16 "SPM" "algae" "0.882185117602477" "GLM/AIC"
"190" 0 1 16 "SPM" "algae" "0.879166636578133" "GLM/AIC"
"191" 0 1 16 "SPM" "algae" "0.888286835591869" "GLM/AIC"
"192" 0 1 16 "SPM" "algae" "0.882406621580354" "GLM/AIC"
"193" 0 1 16 "SPM" "algae" "0.877582091003621" "GLM/AIC"
"194" 0 1 16 "SPM" "algae" "0.874401142099692" "GLM/AIC"
"195" 0 1 16 "SPM" "algae" "0.876907470378724" "GLM/AIC"
"196" 0 1 16 "SPM" "algae" "0.888356324733635" "GLM/AIC"
"197" 0 1 16 "SPM" "algae" "0.862883293626811" "GLM/AIC"
"198" 0 1 16 "SPM" "algae" "0.878563221347777" "GLM/AIC"
"199" 0 1 16 "SPM" "algae" "0.877012301774559" "GLM/AIC"
"200" 0 1 16 "SPM" "algae" "0.872702918310079" "GLM/AIC"
"201" 0 1 16 "SPM" "algae" "0.8812385348486" "GLM/AIC"
"202" 0 1 16 "SPM" "algae" "0.880623835498823" "GLM/AIC"
"203" 0 1 16 "SPM" "algae" "0.870604092321015" "GLM/AIC"
"204" 0 1 16 "SPM" "algae" "0.8911402004576" "GLM/AIC"
"205" 0 1 16 "SPM" "algae" "0.885737806918638" "GLM/AIC"
"206" 0 1 16 "SPM" "algae" "0.869013136342018" "GLM/AIC"
"207" 0 1 16 "SPM" "algae" "0.888131586078207" "GLM/AIC"
"208" 0 1 16 "SPM" "algae" "0.887631947727924" "GLM/AIC"
"209" 0 1 16 "SPM" "algae" "0.889704856617048" "GLM/AIC"
"210" 0 1 16 "SPM" "algae" "0.891445332925339" "GLM/AIC"
"211" 0 1 16 "SPM" "algae" "0.880787398855473" "GLM/AIC"
"212" 0 1 16 "SPM" "algae" "0.883542553727253" "GLM/AIC"
"213" 0 1 16 "SPM" "algae" "0.879222421908747" "GLM/AIC"
"214" 0 1 16 "SPM" "algae" "0.876930789438862" "GLM/AIC"
"215" 0 1 16 "SPM" "algae" "0.874880283817274" "GLM/AIC"
"216" 0 1 16 "SPM" "algae" "0.872480078084901" "GLM/AIC"
"217" 0 1 16 "SPM" "algae" "0.877151122518602" "GLM/AIC"
"218" 0 1 16 "SPM" "algae" "0.864055817764554" "GLM/AIC"
"219" 0 1 16 "SPM" "algae" "0.887994616081604" "GLM/AIC"
"220" 0 1 16 "SPM" "algae" "0.891519046087057" "GLM/AIC"
"221" 0 1 16 "SPM" "algae" "0.865275528668188" "GLM/AIC"
"222" 0 1 16 "SPM" "algae" "0.883232706872549" "GLM/AIC"
"223" 0 1 16 "SPM" "algae" "0.875177265326882" "GLM/AIC"
"224" 0 1 16 "SPM" "algae" "0.885645365976269" "GLM/AIC"
"225" 0 1 16 "SPM" "algae" "0.900846921990676" "GLM/AIC"
"226" 0 1 16 "SPM" "algae" "0.874369919987065" "GLM/AIC"
"227" 0 1 16 "SPM" "algae" "0.8861833442011" "GLM/AIC"
"228" 0 1 16 "SPM" "algae" "0.875143821091286" "GLM/AIC"
"229" 0 1 16 "SPM" "algae" "0.873495670562821" "GLM/AIC"
"230" 0 1 16 "SPM" "algae" "0.883901902963178" "GLM/AIC"
"231" 0 1 16 "SPM" "algae" "0.873124611552512" "GLM/AIC"
"232" 0 1 16 "SPM" "algae" "0.878253199786268" "GLM/AIC"
"233" 0 1 16 "SPM" "algae" "0.881687663872157" "GLM/AIC"
"234" 0 1 16 "SPM" "algae" "0.879340566578791" "GLM/AIC"
"235" 0 1 16 "SPM" "algae" "0.877207400466897" "GLM/AIC"
"236" 0 1 16 "SPM" "algae" "0.882715513725017" "GLM/AIC"
"237" 0 1 16 "SPM" "algae" "0.868020352895552" "GLM/AIC"
"238" 0 1 16 "SPM" "algae" "0.866588815679419" "GLM/AIC"
"239" 0 1 16 "SPM" "algae" "0.875112877964111" "GLM/AIC"
"240" 0 1 16 "SPM" "algae" "0.856145846703437" "GLM/AIC"
"241" 0 1 16 "SPM" "algae" "0.879889118740874" "GLM/AIC"
"242" 0 1 16 "SPM" "algae" "0.881747132365855" "GLM/AIC"
"243" 0 1 16 "SPM" "algae" "0.86131978403927" "GLM/AIC"
"244" 0 1 16 "SPM" "algae" "0.88162938289432" "GLM/AIC"
"245" 0 1 16 "SPM" "algae" "0.89084704754473" "GLM/AIC"
"246" 0 1 16 "SPM" "algae" "0.859696607182011" "GLM/AIC"
"247" 0 1 16 "SPM" "algae" "0.882215445517592" "GLM/AIC"
"248" 0 1 16 "SPM" "algae" "0.884587185687058" "GLM/AIC"
"249" 0 1 16 "SPM" "algae" "0.884179221262828" "GLM/AIC"
"250" 0 1 16 "SPM" "algae" "0.887299263878038" "GLM/AIC"
"251" 0 1 16 "SPM" "algae" "0.878533467270924" "GLM/AIC"
"252" 0 1 16 "SPM" "algae" "0.882337466368087" "GLM/AIC"
"253" 0 1 16 "SPM" "algae" "0.885150517356735" "GLM/AIC"
"254" 0 1 16 "SPM" "algae" "0.883589196694443" "GLM/AIC"
"255" 0 1 16 "SPM" "algae" "0.882263307266236" "GLM/AIC"
"256" 0 1 16 "SPM" "algae" "0.871225836552532" "GLM/AIC"
"257" 0 1 16 "SPM" "algae" "0.872715345810191" "GLM/AIC"
"258" 0 1 16 "SPM" "algae" "0.870289693658184" "GLM/AIC"
"259" 0 1 16 "SPM" "algae" "0.893094319518418" "GLM/AIC"
"260" 0 1 16 "SPM" "algae" "0.880504599128788" "GLM/AIC"
"261" 0 1 16 "SPM" "algae" "0.88948112300837" "GLM/AIC"
"262" 0 1 16 "SPM" "algae" "0.870904278901028" "GLM/AIC"
"263" 0 1 16 "SPM" "algae" "0.867724466975619" "GLM/AIC"
"264" 0 1 16 "SPM" "algae" "0.873848630977276" "GLM/AIC"
"265" 0 1 16 "SPM" "algae" "0.886225358509652" "GLM/AIC"
"266" 0 1 16 "SPM" "algae" "0.898536935979025" "GLM/AIC"
"267" 0 1 16 "SPM" "algae" "0.874970049264519" "GLM/AIC"
"268" 0 1 16 "SPM" "algae" "0.869528057716977" "GLM/AIC"
"269" 0 1 16 "SPM" "algae" "0.872140454441612" "GLM/AIC"
"270" 0 1 16 "SPM" "algae" "0.870107877864586" "GLM/AIC"
"271" 0 1 16 "SPM" "algae" "0.880404118668805" "GLM/AIC"
"272" 0 1 16 "SPM" "algae" "0.877094931936462" "GLM/AIC"
"273" 0 1 16 "SPM" "algae" "0.886196515249179" "GLM/AIC"
"274" 0 1 16 "SPM" "algae" "0.883309512130466" "GLM/AIC"
"275" 0 1 16 "SPM" "algae" "0.892197659793192" "GLM/AIC"
"276" 0 1 16 "SPM" "algae" "0.894555574637894" "GLM/AIC"
"277" 0 1 16 "SPM" "algae" "0.867503150758063" "GLM/AIC"
"278" 0 1 16 "SPM" "algae" "0.879627854402425" "GLM/AIC"
"279" 0 1 16 "SPM" "algae" "0.885777565097667" "GLM/AIC"
"280" 0 1 16 "SPM" "algae" "0.86231325716521" "GLM/AIC"
"281" 0 1 16 "SPM" "algae" "0.872699420443146" "GLM/AIC"
"282" 0 1 16 "SPM" "algae" "0.882759692683481" "GLM/AIC"
"283" 0 1 16 "SPM" "algae" "0.880777809293294" "GLM/AIC"
"284" 0 1 16 "SPM" "algae" "0.883563460495961" "GLM/AIC"
"285" 0 1 16 "SPM" "algae" "0.888216778429062" "GLM/AIC"
"286" 0 1 16 "SPM" "algae" "0.889359292387961" "GLM/AIC"
"287" 0 1 16 "SPM" "algae" "0.878451984511731" "GLM/AIC"
"288" 0 1 16 "SPM" "algae" "0.866657735397342" "GLM/AIC"
"289" 0 1 16 "SPM" "algae" "0.890165339738455" "GLM/AIC"
"290" 0 1 16 "SPM" "algae" "0.884762718791755" "GLM/AIC"
"291" 0 1 16 "SPM" "algae" "0.868673351512756" "GLM/AIC"
"292" 0 1 16 "SPM" "algae" "0.880227036876201" "GLM/AIC"
"293" 0 1 16 "SPM" "algae" "0.864225988870383" "GLM/AIC"
"294" 0 1 16 "SPM" "algae" "0.872210176188477" "GLM/AIC"
"295" 0 1 16 "SPM" "algae" "0.877243803952996" "GLM/AIC"
"296" 0 1 16 "SPM" "algae" "0.875135445328036" "GLM/AIC"
"297" 0 1 16 "SPM" "algae" "0.86553498751816" "GLM/AIC"
"298" 0 1 16 "SPM" "algae" "0.90240422978005" "GLM/AIC"
"299" 0 1 16 "SPM" "algae" "0.87097904206575" "GLM/AIC"
"300" 0 1 16 "SPM" "algae" "0.868843832934773" "GLM/AIC"
"301" 0 1 16 "SPM" "algae" "0.884899341051742" "GLM/AIC"
"302" 0 1 16 "SPM" "algae" "0.876945364998604" "GLM/AIC"
"303" 0 1 16 "SPM" "algae" "0.892397854359139" "GLM/AIC"
"304" 0 1 16 "SPM" "algae" "0.886212558682977" "GLM/AIC"
"305" 0 1 16 "SPM" "algae" "0.878624259185068" "GLM/AIC"
"306" 0 1 16 "SPM" "algae" "0.885468131824334" "GLM/AIC"
"307" 0 1 16 "SPM" "algae" "0.865911905187544" "GLM/AIC"
"308" 0 1 16 "SPM" "algae" "0.893079232175136" "GLM/AIC"
"309" 0 1 16 "SPM" "algae" "0.880349539980722" "GLM/AIC"
"310" 0 1 16 "SPM" "algae" "0.865792614699109" "GLM/AIC"
"311" 0 1 16 "SPM" "algae" "0.886928662037375" "GLM/AIC"
"312" 0 1 16 "SPM" "algae" "0.874193687751921" "GLM/AIC"
"313" 0 1 16 "SPM" "algae" "0.87110298053445" "GLM/AIC"
"314" 0 1 16 "SPM" "algae" "0.877412235536229" "GLM/AIC"
"315" 0 1 16 "SPM" "algae" "0.869768808497021" "GLM/AIC"
"316" 0 1 16 "SPM" "algae" "0.889659112680476" "GLM/AIC"
"317" 0 1 16 "SPM" "algae" "0.881540788619068" "GLM/AIC"
"318" 0 1 16 "SPM" "algae" "0.887393432870877" "GLM/AIC"
"319" 0 1 16 "SPM" "algae" "0.879762366877581" "GLM/AIC"
"320" 0 1 16 "SPM" "algae" "0.89213495132518" "GLM/AIC"
"321" 0 1 16 "SPM" "algae" "0.881870485839737" "GLM/AIC"
"322" 0 1 16 "SPM" "algae" "0.890462353076877" "GLM/AIC"
"323" 0 1 16 "SPM" "algae" "0.869625512960409" "GLM/AIC"
"324" 0 1 16 "SPM" "algae" "0.882313746544186" "GLM/AIC"
"325" 0 1 16 "SPM" "algae" "0.887204350763231" "GLM/AIC"
"326" 0 1 16 "SPM" "algae" "0.876533025799029" "GLM/AIC"
"327" 0 1 16 "SPM" "algae" "0.881595002402681" "GLM/AIC"
"328" 0 1 16 "SPM" "algae" "0.889339241392429" "GLM/AIC"
"329" 0 1 16 "SPM" "algae" "0.879189323963573" "GLM/AIC"
"330" 0 1 16 "SPM" "algae" "0.862269881742258" "GLM/AIC"
"331" 0 1 16 "SPM" "algae" "0.895513502847926" "GLM/AIC"
"332" 0 1 16 "SPM" "algae" "0.869865903125261" "GLM/AIC"
"333" 0 1 16 "SPM" "algae" "0.883900586624011" "GLM/AIC"
"334" 0 1 16 "SPM" "algae" "0.871670622072187" "GLM/AIC"
"335" 0 1 16 "SPM" "algae" "0.868069481470103" "GLM/AIC"
"336" 0 1 16 "SPM" "algae" "0.881060330644725" "GLM/AIC"
"337" 0 1 16 "SPM" "algae" "0.877053813774653" "GLM/AIC"
"338" 0 1 16 "SPM" "algae" "0.888565448724749" "GLM/AIC"
"339" 0 1 16 "SPM" "algae" "0.884009068730343" "GLM/AIC"
"340" 0 1 16 "SPM" "algae" "0.890395756311983" "GLM/AIC"
"341" 0 1 16 "SPM" "algae" "0.885488242487943" "GLM/AIC"
"342" 0 1 16 "SPM" "algae" "0.88512852449344" "GLM/AIC"
"343" 0 1 16 "SPM" "algae" "0.887509496768716" "GLM/AIC"
"344" 0 1 16 "SPM" "algae" "0.877063194245935" "GLM/AIC"
"345" 0 1 16 "SPM" "algae" "0.891537501488055" "GLM/AIC"
"346" 0 1 16 "SPM" "algae" "0.889233200203698" "GLM/AIC"
"347" 0 1 16 "SPM" "algae" "0.878984167884802" "GLM/AIC"
"348" 0 1 16 "SPM" "algae" "0.873991347460348" "GLM/AIC"
"349" 0 1 16 "SPM" "algae" "0.87681318322882" "GLM/AIC"
"350" 0 1 16 "SPM" "algae" "0.874918058365866" "GLM/AIC"
"351" 0 1 16 "SPM" "algae" "0.876305625574171" "GLM/AIC"
"352" 0 1 16 "SPM" "algae" "0.885665838195048" "GLM/AIC"
"353" 0 1 16 "SPM" "algae" "0.876049447054249" "GLM/AIC"
"354" 0 1 16 "SPM" "algae" "0.871816910906159" "GLM/AIC"
"355" 0 1 16 "SPM" "algae" "0.862386122586014" "GLM/AIC"
"356" 0 1 16 "SPM" "algae" "0.884329798489483" "GLM/AIC"
"357" 0 1 16 "SPM" "algae" "0.87545842741604" "GLM/AIC"
"358" 0 1 16 "SPM" "algae" "0.881419904452437" "GLM/AIC"
"359" 0 1 16 "SPM" "algae" "0.865435643098552" "GLM/AIC"
"360" 0 1 16 "SPM" "algae" "0.887906950990915" "GLM/AIC"
"361" 0 1 16 "SPM" "algae" "0.873783114850999" "GLM/AIC"
"362" 0 1 16 "SPM" "algae" "0.87721264691918" "GLM/AIC"
"363" 0 1 16 "SPM" "algae" "0.881464980409912" "GLM/AIC"
"364" 0 1 16 "SPM" "algae" "0.891666292267088" "GLM/AIC"
"365" 0 1 16 "SPM" "algae" "0.889177991083783" "GLM/AIC"
"366" 0 1 16 "SPM" "algae" "0.87081512796773" "GLM/AIC"
"367" 0 1 16 "SPM" "algae" "0.876385692851791" "GLM/AIC"
"368" 0 1 16 "SPM" "algae" "0.882082113622166" "GLM/AIC"
"369" 0 1 16 "SPM" "algae" "0.886560178762911" "GLM/AIC"
"370" 0 1 16 "SPM" "algae" "0.881640303497727" "GLM/AIC"
"371" 0 1 16 "SPM" "algae" "0.870756965398532" "GLM/AIC"
"372" 0 1 16 "SPM" "algae" "0.874435958922621" "GLM/AIC"
"373" 0 1 16 "SPM" "algae" "0.881163169180674" "GLM/AIC"
"374" 0 1 16 "SPM" "algae" "0.889485670049681" "GLM/AIC"
"375" 0 1 16 "SPM" "algae" "0.878590093625301" "GLM/AIC"
"376" 0 1 16 "SPM" "algae" "0.862012254497461" "GLM/AIC"
"377" 0 1 16 "SPM" "algae" "0.866233755439221" "GLM/AIC"
"378" 0 1 16 "SPM" "algae" "0.875701586317467" "GLM/AIC"
"379" 0 1 16 "SPM" "algae" "0.886091906473132" "GLM/AIC"
"380" 0 1 16 "SPM" "algae" "0.894481126171333" "GLM/AIC"
"381" 0 1 16 "SPM" "algae" "0.890293382706868" "GLM/AIC"
"382" 0 1 16 "SPM" "algae" "0.885964133656137" "GLM/AIC"
"383" 0 1 16 "SPM" "algae" "0.866951242959044" "GLM/AIC"
"384" 0 1 16 "SPM" "algae" "0.89686190644611" "GLM/AIC"
"385" 0 1 16 "SPM" "algae" "0.895075609857466" "GLM/AIC"
"386" 0 1 16 "SPM" "algae" "0.882625703859349" "GLM/AIC"
"387" 0 1 16 "SPM" "algae" "0.876999287803252" "GLM/AIC"
"388" 0 1 16 "SPM" "algae" "0.872493479694697" "GLM/AIC"
"389" 0 1 16 "SPM" "algae" "0.874384517818697" "GLM/AIC"
"390" 0 1 16 "SPM" "algae" "0.872887245956983" "GLM/AIC"
"391" 0 1 16 "SPM" "algae" "0.873425035861088" "GLM/AIC"
"392" 0 1 16 "SPM" "algae" "0.893159011382491" "GLM/AIC"
"393" 0 1 16 "SPM" "algae" "0.87283790627352" "GLM/AIC"
"394" 0 1 16 "SPM" "algae" "0.878339990422977" "GLM/AIC"
"395" 0 1 16 "SPM" "algae" "0.880148436040366" "GLM/AIC"
"396" 0 1 16 "SPM" "algae" "0.877188862071064" "GLM/AIC"
"397" 0 1 16 "SPM" "algae" "0.890452975954885" "GLM/AIC"
"398" 0 1 16 "SPM" "algae" "0.895902273996659" "GLM/AIC"
"399" 0 1 16 "SPM" "algae" "0.860101461194633" "GLM/AIC"
"400" 0 1 16 "SPM" "algae" "0.870721692504316" "GLM/AIC"
"401" 0 1 16 "SPM" "algae" "0.881223359384468" "GLM/AIC"
"402" 0 1 16 "SPM" "algae" "0.86312912885367" "GLM/AIC"
"403" 0 1 16 "SPM" "algae" "0.881172159092904" "GLM/AIC"
"404" 0 1 16 "SPM" "algae" "0.885950747714862" "GLM/AIC"
"405" 0 1 16 "SPM" "algae" "0.880522636990535" "GLM/AIC"
"406" 0 1 16 "SPM" "algae" "0.887106528210499" "GLM/AIC"
"407" 0 1 16 "SPM" "algae" "0.869979406729502" "GLM/AIC"
"408" 0 1 16 "SPM" "algae" "0.879420854114269" "GLM/AIC"
"409" 0 1 16 "SPM" "algae" "0.884017324142316" "GLM/AIC"
"410" 0 1 16 "SPM" "algae" "0.880539264512296" "GLM/AIC"
"411" 0 1 16 "SPM" "algae" "0.881933362643288" "GLM/AIC"
"412" 0 1 16 "SPM" "algae" "0.884738527269814" "GLM/AIC"
"413" 0 1 16 "SPM" "algae" "0.862485985740514" "GLM/AIC"
"414" 0 1 16 "SPM" "algae" "0.883835569273707" "GLM/AIC"
"415" 0 1 16 "SPM" "algae" "0.860670973988885" "GLM/AIC"
"416" 0 1 16 "SPM" "algae" "0.87244543040217" "GLM/AIC"
"417" 0 1 16 "SPM" "algae" "0.88185945023714" "GLM/AIC"
"418" 0 1 16 "SPM" "algae" "0.88719357961399" "GLM/AIC"
"419" 0 1 16 "SPM" "algae" "0.898687344747289" "GLM/AIC"
"420" 0 1 16 "SPM" "algae" "0.886150307719096" "GLM/AIC"
"421" 0 1 16 "SPM" "algae" "0.892373283341234" "GLM/AIC"
"422" 0 1 16 "SPM" "algae" "0.873804614850621" "GLM/AIC"
"423" 0 1 16 "SPM" "algae" "0.876363225505534" "GLM/AIC"
"424" 0 1 16 "SPM" "algae" "0.880381096749404" "GLM/AIC"
"425" 0 1 16 "SPM" "algae" "0.864080186888004" "GLM/AIC"
"426" 0 1 16 "SPM" "algae" "0.872554884048984" "GLM/AIC"
"427" 0 1 16 "SPM" "algae" "0.878556085451468" "GLM/AIC"
"428" 0 1 16 "SPM" "algae" "0.873939278992666" "GLM/AIC"
"429" 0 1 16 "SPM" "algae" "0.858764395622313" "GLM/AIC"
"430" 0 1 16 "SPM" "algae" "0.867213896587422" "GLM/AIC"
"431" 0 1 16 "SPM" "algae" "0.870471467186421" "GLM/AIC"
"432" 0 1 16 "SPM" "algae" "0.88142989568569" "GLM/AIC"
"433" 0 1 16 "SPM" "algae" "0.883618483158249" "GLM/AIC"
"434" 0 1 16 "SPM" "algae" "0.869188054864718" "GLM/AIC"
"435" 0 1 16 "SPM" "algae" "0.872838003181325" "GLM/AIC"
"436" 0 1 16 "SPM" "algae" "0.86767526156788" "GLM/AIC"
"437" 0 1 16 "SPM" "algae" "0.886411017158208" "GLM/AIC"
"438" 0 1 16 "SPM" "algae" "0.865329745557954" "GLM/AIC"
"439" 0 1 16 "SPM" "algae" "0.889089822978134" "GLM/AIC"
"440" 0 1 16 "SPM" "algae" "0.884218794997161" "GLM/AIC"
"441" 0 1 16 "SPM" "algae" "0.868542095769928" "GLM/AIC"
"442" 0 1 16 "SPM" "algae" "0.882439584688931" "GLM/AIC"
"443" 0 1 16 "SPM" "algae" "0.877119834514486" "GLM/AIC"
"444" 0 1 16 "SPM" "algae" "0.886355535502816" "GLM/AIC"
"445" 0 1 16 "SPM" "algae" "0.880471231143048" "GLM/AIC"
"446" 0 1 16 "SPM" "algae" "0.86500321058226" "GLM/AIC"
"447" 0 1 16 "SPM" "algae" "0.880490330524145" "GLM/AIC"
"448" 0 1 16 "SPM" "algae" "0.884360658691295" "GLM/AIC"
"449" 0 1 16 "SPM" "algae" "0.86165899511108" "GLM/AIC"
"450" 0 1 16 "SPM" "algae" "0.884156672509932" "GLM/AIC"
"451" 0 1 16 "SPM" "algae" "0.886375132220241" "GLM/AIC"
"452" 0 1 16 "SPM" "algae" "0.900933476487152" "GLM/AIC"
"453" 0 1 16 "SPM" "algae" "0.880589015841388" "GLM/AIC"
"454" 0 1 16 "SPM" "algae" "0.882632786205936" "GLM/AIC"
"455" 0 1 16 "SPM" "algae" "0.874024899750853" "GLM/AIC"
"456" 0 1 16 "SPM" "algae" "0.869140186900015" "GLM/AIC"
"457" 0 1 16 "SPM" "algae" "0.884471582110238" "GLM/AIC"
"458" 0 1 16 "SPM" "algae" "0.874977355977016" "GLM/AIC"
"459" 0 1 16 "SPM" "algae" "0.866014613166123" "GLM/AIC"
"460" 0 1 16 "SPM" "algae" "0.88230957875621" "GLM/AIC"
"461" 0 1 16 "SPM" "algae" "0.876846333294608" "GLM/AIC"
"462" 0 1 16 "SPM" "algae" "0.884029609736201" "GLM/AIC"
"463" 0 1 16 "SPM" "algae" "0.889516714734948" "GLM/AIC"
"464" 0 1 16 "SPM" "algae" "0.885831407791533" "GLM/AIC"
"465" 0 1 16 "SPM" "algae" "0.881698104439055" "GLM/AIC"
"466" 0 1 16 "SPM" "algae" "0.888523482998384" "GLM/AIC"
"467" 0 1 16 "SPM" "algae" "0.881419860677721" "GLM/AIC"
"468" 0 1 16 "SPM" "algae" "0.86646122626467" "GLM/AIC"
"469" 0 1 16 "SPM" "algae" "0.876135178989179" "GLM/AIC"
"470" 0 1 16 "SPM" "algae" "0.88729161482" "GLM/AIC"
"471" 0 1 16 "SPM" "algae" "0.894523875128385" "GLM/AIC"
"472" 0 1 16 "SPM" "algae" "0.88189290003563" "GLM/AIC"
"473" 0 1 16 "SPM" "algae" "0.88514025436397" "GLM/AIC"
"474" 0 1 16 "SPM" "algae" "0.878763252551248" "GLM/AIC"
"475" 0 1 16 "SPM" "algae" "0.876401826697005" "GLM/AIC"
"476" 0 1 16 "SPM" "algae" "0.87801915096232" "GLM/AIC"
"477" 0 1 16 "SPM" "algae" "0.885946413288088" "GLM/AIC"
"478" 0 1 16 "SPM" "algae" "0.885280089246078" "GLM/AIC"
"479" 0 1 16 "SPM" "algae" "0.894103597477249" "GLM/AIC"
"480" 0 1 16 "SPM" "algae" "0.879917225837698" "GLM/AIC"
"481" 0 1 16 "SPM" "algae" "0.865110866838263" "GLM/AIC"
"482" 0 1 16 "SPM" "algae" "0.891384035633312" "GLM/AIC"
"483" 0 1 16 "SPM" "algae" "0.869006474340118" "GLM/AIC"
"484" 0 1 16 "SPM" "algae" "0.881591407088456" "GLM/AIC"
"485" 0 1 16 "SPM" "algae" "0.872372046659948" "GLM/AIC"
"486" 0 1 16 "SPM" "algae" "0.88223799880991" "GLM/AIC"
"487" 0 1 16 "SPM" "algae" "0.890641014361444" "GLM/AIC"
"488" 0 1 16 "SPM" "algae" "0.870892852790356" "GLM/AIC"
"489" 0 1 16 "SPM" "algae" "0.891640504437908" "GLM/AIC"
"490" 0 1 16 "SPM" "algae" "0.879595140998321" "GLM/AIC"
"491" 0 1 16 "SPM" "algae" "0.882524478322354" "GLM/AIC"
"492" 0 1 16 "SPM" "algae" "0.872139590618697" "GLM/AIC"
"493" 0 1 16 "SPM" "algae" "0.887035806999699" "GLM/AIC"
"494" 0 1 16 "SPM" "algae" "0.872250212440813" "GLM/AIC"
"495" 0 1 16 "SPM" "algae" "0.885476871188971" "GLM/AIC"
"496" 0 1 16 "SPM" "algae" "0.879282842609618" "GLM/AIC"
"497" 0 1 16 "SPM" "algae" "0.873567602359255" "GLM/AIC"
"498" 0 1 16 "SPM" "algae" "0.878623513578153" "GLM/AIC"
"499" 0 1 16 "SPM" "algae" "0.879797474245626" "GLM/AIC"
"500" 0 1 16 "SPM" "algae" "0.883936105564631" "GLM/AIC"
"501" 0 1 16 "SPM" "algae" "0.880497040075463" "GLM/AIC"
"502" 0 1 16 "SPM" "algae" "0.873096397103942" "GLM/AIC"
"503" 0 1 16 "SPM" "algae" "0.867592348863882" "GLM/AIC"
"504" 0 1 16 "SPM" "algae" "0.885818180887652" "GLM/AIC"
"505" 0 1 16 "SPM" "algae" "0.886509180168497" "GLM/AIC"
"506" 0 1 16 "SPM" "algae" "0.883217198421673" "GLM/AIC"
"507" 0 1 16 "SPM" "algae" "0.886652234812263" "GLM/AIC"
"508" 0 1 16 "SPM" "algae" "0.871244090351497" "GLM/AIC"
"509" 0 1 16 "SPM" "algae" "0.890409933404996" "GLM/AIC"
"510" 0 1 16 "SPM" "algae" "0.888062957515013" "GLM/AIC"
"511" 0 1 16 "SPM" "algae" "0.869401212372338" "GLM/AIC"
"512" 0 1 16 "SPM" "algae" "0.875001049982495" "GLM/AIC"
"513" 0 1 16 "SPM" "algae" "0.882416657305456" "GLM/AIC"
"514" 0 1 16 "SPM" "algae" "0.870969715567165" "GLM/AIC"
"515" 0 1 16 "SPM" "algae" "0.887614093558091" "GLM/AIC"
"516" 0 1 16 "SPM" "algae" "0.867983002551609" "GLM/AIC"
"517" 0 1 16 "SPM" "algae" "0.890741157476791" "GLM/AIC"
"518" 0 1 16 "SPM" "algae" "0.877607857907584" "GLM/AIC"
"519" 0 1 16 "SPM" "algae" "0.877391722972138" "GLM/AIC"
"520" 0 1 16 "SPM" "algae" "0.873519417306625" "GLM/AIC"
"521" 0 1 16 "SPM" "algae" "0.871711108939489" "GLM/AIC"
"522" 0 1 16 "SPM" "algae" "0.893897951441339" "GLM/AIC"
"523" 0 1 16 "SPM" "algae" "0.879828197662367" "GLM/AIC"
"524" 0 1 16 "SPM" "algae" "0.871072573665692" "GLM/AIC"
"525" 0 1 16 "SPM" "algae" "0.870815052278657" "GLM/AIC"
"526" 0 1 16 "SPM" "algae" "0.8773851700694" "GLM/AIC"
"527" 0 1 16 "SPM" "algae" "0.876068792968647" "GLM/AIC"
"528" 0 1 16 "SPM" "algae" "0.884081078417435" "GLM/AIC"
"529" 0 1 16 "SPM" "algae" "0.887304620883345" "GLM/AIC"
"530" 0 1 16 "SPM" "algae" "0.873331373717149" "GLM/AIC"
"531" 0 1 16 "SPM" "algae" "0.88458717513282" "GLM/AIC"
"532" 0 1 16 "SPM" "algae" "0.886283641078956" "GLM/AIC"
"533" 0 1 16 "SPM" "algae" "0.870107428054253" "GLM/AIC"
"534" 0 1 16 "SPM" "algae" "0.878705254027711" "GLM/AIC"
"535" 0 1 16 "SPM" "algae" "0.865832695835659" "GLM/AIC"
"536" 0 1 16 "SPM" "algae" "0.880012601532177" "GLM/AIC"
"537" 0 1 16 "SPM" "algae" "0.881213534353254" "GLM/AIC"
"538" 0 1 16 "SPM" "algae" "0.889492872876543" "GLM/AIC"
"539" 0 1 16 "SPM" "algae" "0.878738079250744" "GLM/AIC"
"540" 0 1 16 "SPM" "algae" "0.883813232904432" "GLM/AIC"
"541" 0 1 16 "SPM" "algae" "0.863632827780312" "GLM/AIC"
"542" 0 1 16 "SPM" "algae" "0.888889205911106" "GLM/AIC"
"543" 0 1 16 "SPM" "algae" "0.879874533392199" "GLM/AIC"
"544" 0 1 16 "SPM" "algae" "0.873611320499829" "GLM/AIC"
"545" 0 1 16 "SPM" "algae" "0.859839645861985" "GLM/AIC"
"546" 0 1 16 "SPM" "algae" "0.861324900518127" "GLM/AIC"
"547" 0 1 16 "SPM" "algae" "0.877970986489156" "GLM/AIC"
"548" 0 1 16 "SPM" "algae" "0.863685752667738" "GLM/AIC"
"549" 0 1 16 "SPM" "algae" "0.869494471581055" "GLM/AIC"
"550" 0 1 16 "SPM" "algae" "0.889139897479302" "GLM/AIC"
"551" 0 1 16 "SPM" "algae" "0.875952802172963" "GLM/AIC"
"552" 0 1 16 "SPM" "algae" "0.891310512184905" "GLM/AIC"
"553" 0 1 16 "SPM" "algae" "0.886910346470625" "GLM/AIC"
"554" 0 1 16 "SPM" "algae" "0.87402112022159" "GLM/AIC"
"555" 0 1 16 "SPM" "algae" "0.885747433206971" "GLM/AIC"
"556" 0 1 16 "SPM" "algae" "0.864757893498016" "GLM/AIC"
"557" 0 1 16 "SPM" "algae" "0.870254216634772" "GLM/AIC"
"558" 0 1 16 "SPM" "algae" "0.891740128505771" "GLM/AIC"
"559" 0 1 16 "SPM" "algae" "0.874536902009728" "GLM/AIC"
"560" 0 1 16 "SPM" "algae" "0.890953934242775" "GLM/AIC"
"561" 0 1 16 "SPM" "algae" "0.882908838547959" "GLM/AIC"
"562" 0 1 16 "SPM" "algae" "0.875611793577333" "GLM/AIC"
"563" 0 1 16 "SPM" "algae" "0.890623265228838" "GLM/AIC"
"564" 0 1 16 "SPM" "algae" "0.871614821279007" "GLM/AIC"
"565" 0 1 16 "SPM" "algae" "0.890616508319685" "GLM/AIC"
"566" 0 1 16 "SPM" "algae" "0.87928285568249" "GLM/AIC"
"567" 0 1 16 "SPM" "algae" "0.876403998299363" "GLM/AIC"
"568" 0 1 16 "SPM" "algae" "0.869843859997708" "GLM/AIC"
"569" 0 1 16 "SPM" "algae" "0.861867180803145" "GLM/AIC"
"570" 0 1 16 "SPM" "algae" "0.868457942179498" "GLM/AIC"
"571" 0 1 16 "SPM" "algae" "0.875972130385305" "GLM/AIC"
"572" 0 1 16 "SPM" "algae" "0.873941003442484" "GLM/AIC"
"573" 0 1 16 "SPM" "algae" "0.87239521502886" "GLM/AIC"
"574" 0 1 16 "SPM" "algae" "0.880589657702408" "GLM/AIC"
"575" 0 1 16 "SPM" "algae" "0.884197468129489" "GLM/AIC"
"576" 0 1 16 "SPM" "algae" "0.886403313527471" "GLM/AIC"
"577" 0 1 16 "SPM" "algae" "0.879448130189425" "GLM/AIC"
"578" 0 1 16 "SPM" "algae" "0.884051242091656" "GLM/AIC"
"579" 0 1 16 "SPM" "algae" "0.881447801855269" "GLM/AIC"
"580" 0 1 16 "SPM" "algae" "0.888128146814747" "GLM/AIC"
"581" 0 1 16 "SPM" "algae" "0.888306400458699" "GLM/AIC"
"582" 0 1 16 "SPM" "algae" "0.884839491782491" "GLM/AIC"
"583" 0 1 16 "SPM" "algae" "0.886787169826906" "GLM/AIC"
"584" 0 1 16 "SPM" "algae" "0.885964112535447" "GLM/AIC"
"585" 0 1 16 "SPM" "algae" "0.885823171595833" "GLM/AIC"
"586" 0 1 16 "SPM" "algae" "0.880103685542837" "GLM/AIC"
"587" 0 1 16 "SPM" "algae" "0.876672716939959" "GLM/AIC"
"588" 0 1 16 "SPM" "algae" "0.879247190935189" "GLM/AIC"
"589" 0 1 16 "SPM" "algae" "0.87965581342692" "GLM/AIC"
"590" 0 1 16 "SPM" "algae" "0.88275011925084" "GLM/AIC"
"591" 0 1 16 "SPM" "algae" "0.886595560125286" "GLM/AIC"
"592" 0 1 16 "SPM" "algae" "0.873394380597625" "GLM/AIC"
"593" 0 1 16 "SPM" "algae" "0.885275763754306" "GLM/AIC"
"594" 0 1 16 "SPM" "algae" "0.874349962164799" "GLM/AIC"
"595" 0 1 16 "SPM" "algae" "0.877705125302385" "GLM/AIC"
"596" 0 1 16 "SPM" "algae" "0.870589568807107" "GLM/AIC"
"597" 0 1 16 "SPM" "algae" "0.871519541126844" "GLM/AIC"
"598" 0 1 16 "SPM" "algae" "0.87448749517612" "GLM/AIC"
"599" 0 1 16 "SPM" "algae" "0.886241459660482" "GLM/AIC"
"600" 0 1 16 "SPM" "algae" "0.886394338786895" "GLM/AIC"
"601" 0 1 16 "SPM" "algae" "0.878273953235286" "GLM/AIC"
"602" 0 1 16 "SPM" "algae" "0.868525600773106" "GLM/AIC"
"603" 0 1 16 "SPM" "algae" "0.877431841593411" "GLM/AIC"
"604" 0 1 16 "SPM" "algae" "0.88785681008185" "GLM/AIC"
"605" 0 1 16 "SPM" "algae" "0.88409087008802" "GLM/AIC"
"606" 0 1 16 "SPM" "algae" "0.859421291519583" "GLM/AIC"
"607" 0 1 16 "SPM" "algae" "0.890754816977649" "GLM/AIC"
"608" 0 1 16 "SPM" "algae" "0.868328575470958" "GLM/AIC"
"609" 0 1 16 "SPM" "algae" "0.88880322947473" "GLM/AIC"
"610" 0 1 16 "SPM" "algae" "0.875456684329227" "GLM/AIC"
"611" 0 1 16 "SPM" "algae" "0.869513448749273" "GLM/AIC"
"612" 0 1 16 "SPM" "algae" "0.875418725614869" "GLM/AIC"
"613" 0 1 16 "SPM" "algae" "0.875228763088503" "GLM/AIC"
"614" 0 1 16 "SPM" "algae" "0.877267604963058" "GLM/AIC"
"615" 0 1 16 "SPM" "algae" "0.881681681368132" "GLM/AIC"
"616" 0 1 16 "SPM" "algae" "0.890478511853556" "GLM/AIC"
"617" 0 1 16 "SPM" "algae" "0.873072400603263" "GLM/AIC"
"618" 0 1 16 "SPM" "algae" "0.892298540523544" "GLM/AIC"
"619" 0 1 16 "SPM" "algae" "0.864985641914752" "GLM/AIC"
"620" 0 1 16 "SPM" "algae" "0.876050812025532" "GLM/AIC"
"621" 0 1 16 "SPM" "algae" "0.871235248883981" "GLM/AIC"
"622" 0 1 16 "SPM" "algae" "0.885120350445702" "GLM/AIC"
"623" 0 1 16 "SPM" "algae" "0.87899353749469" "GLM/AIC"
"624" 0 1 16 "SPM" "algae" "0.88332533461186" "GLM/AIC"
"625" 0 1 16 "SPM" "algae" "0.88861626445736" "GLM/AIC"
"626" 0 1 16 "SPM" "algae" "0.866914279098405" "GLM/AIC"
"627" 0 1 16 "SPM" "algae" "0.86772535442204" "GLM/AIC"
"628" 0 1 16 "SPM" "algae" "0.881187859363681" "GLM/AIC"
"629" 0 1 16 "SPM" "algae" "0.881907082903277" "GLM/AIC"
"630" 0 1 16 "SPM" "algae" "0.881808190334402" "GLM/AIC"
"631" 0 1 16 "SPM" "algae" "0.86246281287267" "GLM/AIC"
"632" 0 1 16 "SPM" "algae" "0.883096099029026" "GLM/AIC"
"633" 0 1 16 "SPM" "algae" "0.885114618449489" "GLM/AIC"
"634" 0 1 16 "SPM" "algae" "0.861963046235619" "GLM/AIC"
"635" 0 1 16 "SPM" "algae" "0.873118084535919" "GLM/AIC"
"636" 0 1 16 "SPM" "algae" "0.871595535853586" "GLM/AIC"
"637" 0 1 16 "SPM" "algae" "0.8822994952703" "GLM/AIC"
"638" 0 1 16 "SPM" "algae" "0.88749634008612" "GLM/AIC"
"639" 0 1 16 "SPM" "algae" "0.877557585398309" "GLM/AIC"
"640" 0 1 16 "SPM" "algae" "0.893104594867338" "GLM/AIC"
"641" 0 1 16 "SPM" "algae" "0.874314977380265" "GLM/AIC"
"642" 0 1 16 "SPM" "algae" "0.889374837070975" "GLM/AIC"
"643" 0 1 16 "SPM" "algae" "0.870070092031759" "GLM/AIC"
"644" 0 1 16 "SPM" "algae" "0.89285299167321" "GLM/AIC"
"645" 0 1 16 "SPM" "algae" "0.894714126357211" "GLM/AIC"
"646" 0 1 16 "SPM" "algae" "0.872297480691598" "GLM/AIC"
"647" 0 1 16 "SPM" "algae" "0.879216523191597" "GLM/AIC"
"648" 0 1 16 "SPM" "algae" "0.879977553536961" "GLM/AIC"
"649" 0 1 16 "SPM" "algae" "0.888011891851188" "GLM/AIC"
"650" 0 1 16 "SPM" "algae" "0.878794519033781" "GLM/AIC"
"651" 0 1 16 "SPM" "algae" "0.889093154084515" "GLM/AIC"
"652" 0 1 16 "SPM" "algae" "0.889241362510417" "GLM/AIC"
"653" 0 1 16 "SPM" "algae" "0.87457341868363" "GLM/AIC"
"654" 0 1 16 "SPM" "algae" "0.88166255179889" "GLM/AIC"
"655" 0 1 16 "SPM" "algae" "0.87339440169221" "GLM/AIC"
"656" 0 1 16 "SPM" "algae" "0.876292688068895" "GLM/AIC"
"657" 0 1 16 "SPM" "algae" "0.884911965021315" "GLM/AIC"
"658" 0 1 16 "SPM" "algae" "0.884759641715943" "GLM/AIC"
"659" 0 1 16 "SPM" "algae" "0.869410887682604" "GLM/AIC"
"660" 0 1 16 "SPM" "algae" "0.87731190046149" "GLM/AIC"
"661" 0 1 16 "SPM" "algae" "0.885599785257064" "GLM/AIC"
"662" 0 1 16 "SPM" "algae" "0.876773761282163" "GLM/AIC"
"663" 0 1 16 "SPM" "algae" "0.875984425664648" "GLM/AIC"
"664" 0 1 16 "SPM" "algae" "0.87952393352567" "GLM/AIC"
"665" 0 1 16 "SPM" "algae" "0.869568700344556" "GLM/AIC"
"666" 0 1 16 "SPM" "algae" "0.889934201000229" "GLM/AIC"
"667" 0 1 16 "SPM" "algae" "0.876188832500217" "GLM/AIC"
"668" 0 1 16 "SPM" "algae" "0.868491639816026" "GLM/AIC"
"669" 0 1 16 "SPM" "algae" "0.890569614199116" "GLM/AIC"
"670" 0 1 16 "SPM" "algae" "0.883289933422954" "GLM/AIC"
"671" 0 1 16 "SPM" "algae" "0.885084781846405" "GLM/AIC"
"672" 0 1 16 "SPM" "algae" "0.897359873243719" "GLM/AIC"
"673" 0 1 16 "SPM" "algae" "0.876890534935842" "GLM/AIC"
"674" 0 1 16 "SPM" "algae" "0.880590084619671" "GLM/AIC"
"675" 0 1 16 "SPM" "algae" "0.864269197670685" "GLM/AIC"
"676" 0 1 16 "SPM" "algae" "0.874952102964874" "GLM/AIC"
"677" 0 1 16 "SPM" "algae" "0.86636838410421" "GLM/AIC"
"678" 0 1 16 "SPM" "algae" "0.873145480812428" "GLM/AIC"
"679" 0 1 16 "SPM" "algae" "0.884517503621479" "GLM/AIC"
"680" 0 1 16 "SPM" "algae" "0.859330656227555" "GLM/AIC"
"681" 0 1 16 "SPM" "algae" "0.879439298849664" "GLM/AIC"
"682" 0 1 16 "SPM" "algae" "0.881334340117888" "GLM/AIC"
"683" 0 1 16 "SPM" "algae" "0.87500414708835" "GLM/AIC"
"684" 0 1 16 "SPM" "algae" "0.886323206277754" "GLM/AIC"
"685" 0 1 16 "SPM" "algae" "0.890248723470257" "GLM/AIC"
"686" 0 1 16 "SPM" "algae" "0.880200052003663" "GLM/AIC"
"687" 0 1 16 "SPM" "algae" "0.877649459664225" "GLM/AIC"
"688" 0 1 16 "SPM" "algae" "0.886797560331072" "GLM/AIC"
"689" 0 1 16 "SPM" "algae" "0.870062451530118" "GLM/AIC"
"690" 0 1 16 "SPM" "algae" "0.883727256329609" "GLM/AIC"
"691" 0 1 16 "SPM" "algae" "0.879774010731525" "GLM/AIC"
"692" 0 1 16 "SPM" "algae" "0.874239465942532" "GLM/AIC"
"693" 0 1 16 "SPM" "algae" "0.890590622892741" "GLM/AIC"
"694" 0 1 16 "SPM" "algae" "0.876981224847261" "GLM/AIC"
"695" 0 1 16 "SPM" "algae" "0.873581145451332" "GLM/AIC"
"696" 0 1 16 "SPM" "algae" "0.876803131345922" "GLM/AIC"
"697" 0 1 16 "SPM" "algae" "0.867421488888577" "GLM/AIC"
"698" 0 1 16 "SPM" "algae" "0.879196672346464" "GLM/AIC"
"699" 0 1 16 "SPM" "algae" "0.883484283066443" "GLM/AIC"
"700" 0 1 16 "SPM" "algae" "0.892134928019985" "GLM/AIC"
"701" 0 1 16 "SPM" "algae" "0.875771211656734" "GLM/AIC"
"702" 0 1 16 "SPM" "algae" "0.887701172908887" "GLM/AIC"
"703" 0 1 16 "SPM" "algae" "0.871730680843262" "GLM/AIC"
"704" 0 1 16 "SPM" "algae" "0.884137749654762" "GLM/AIC"
"705" 0 1 16 "SPM" "algae" "0.875108458098521" "GLM/AIC"
"706" 0 1 16 "SPM" "algae" "0.878049140696759" "GLM/AIC"
"707" 0 1 16 "SPM" "algae" "0.875161033076124" "GLM/AIC"
"708" 0 1 16 "SPM" "algae" "0.884069170853298" "GLM/AIC"
"709" 0 1 16 "SPM" "algae" "0.880787443833051" "GLM/AIC"
"710" 0 1 16 "SPM" "algae" "0.868709120357513" "GLM/AIC"
"711" 0 1 16 "SPM" "algae" "0.882738854323452" "GLM/AIC"
"712" 0 1 16 "SPM" "algae" "0.885063255675183" "GLM/AIC"
"713" 0 1 16 "SPM" "algae" "0.883881454757605" "GLM/AIC"
"714" 0 1 16 "SPM" "algae" "0.888631036331229" "GLM/AIC"
"715" 0 1 16 "SPM" "algae" "0.89117313545489" "GLM/AIC"
"716" 0 1 16 "SPM" "algae" "0.8702477010224" "GLM/AIC"
"717" 0 1 16 "SPM" "algae" "0.875664873977234" "GLM/AIC"
"718" 0 1 16 "SPM" "algae" "0.878708310138618" "GLM/AIC"
"719" 0 1 16 "SPM" "algae" "0.884278795424225" "GLM/AIC"
"720" 0 1 16 "SPM" "algae" "0.876176934503826" "GLM/AIC"
"721" 0 1 16 "SPM" "algae" "0.886396285669507" "GLM/AIC"
"722" 0 1 16 "SPM" "algae" "0.884566072944654" "GLM/AIC"
"723" 0 1 16 "SPM" "algae" "0.882265971900663" "GLM/AIC"
"724" 0 1 16 "SPM" "algae" "0.873095870212898" "GLM/AIC"
"725" 0 1 16 "SPM" "algae" "0.87448466552702" "GLM/AIC"
"726" 0 1 16 "SPM" "algae" "0.865946539551599" "GLM/AIC"
"727" 0 1 16 "SPM" "algae" "0.880210163723163" "GLM/AIC"
"728" 0 1 16 "SPM" "algae" "0.86630826064007" "GLM/AIC"
"729" 0 1 16 "SPM" "algae" "0.885690958006536" "GLM/AIC"
"730" 0 1 16 "SPM" "algae" "0.882092608363282" "GLM/AIC"
"731" 0 1 16 "SPM" "algae" "0.867767108116336" "GLM/AIC"
"732" 0 1 16 "SPM" "algae" "0.867939837355599" "GLM/AIC"
"733" 0 1 16 "SPM" "algae" "0.885705941018781" "GLM/AIC"
"734" 0 1 16 "SPM" "algae" "0.870976064658065" "GLM/AIC"
"735" 0 1 16 "SPM" "algae" "0.865125422024684" "GLM/AIC"
"736" 0 1 16 "SPM" "algae" "0.891765180201892" "GLM/AIC"
"737" 0 1 16 "SPM" "algae" "0.876756766799718" "GLM/AIC"
"738" 0 1 16 "SPM" "algae" "0.883686303650631" "GLM/AIC"
"739" 0 1 16 "SPM" "algae" "0.884068388807964" "GLM/AIC"
"740" 0 1 16 "SPM" "algae" "0.887547625212337" "GLM/AIC"
"741" 0 1 16 "SPM" "algae" "0.884218784387376" "GLM/AIC"
"742" 0 1 16 "SPM" "algae" "0.87813038613916" "GLM/AIC"
"743" 0 1 16 "SPM" "algae" "0.888270873404447" "GLM/AIC"
"744" 0 1 16 "SPM" "algae" "0.871463350008541" "GLM/AIC"
"745" 0 1 16 "SPM" "algae" "0.877094952981776" "GLM/AIC"
"746" 0 1 16 "SPM" "algae" "0.899702760599409" "GLM/AIC"
"747" 0 1 16 "SPM" "algae" "0.887999773256207" "GLM/AIC"
"748" 0 1 16 "SPM" "algae" "0.88512685395114" "GLM/AIC"
"749" 0 1 16 "SPM" "algae" "0.873370119593229" "GLM/AIC"
"750" 0 1 16 "SPM" "algae" "0.895642101659793" "GLM/AIC"
"751" 0 1 16 "SPM" "algae" "0.86466531999728" "GLM/AIC"
"752" 0 1 16 "SPM" "algae" "0.866745251335334" "GLM/AIC"
"753" 0 1 16 "SPM" "algae" "0.865832912959962" "GLM/AIC"
"754" 0 1 16 "SPM" "algae" "0.891861228706242" "GLM/AIC"
"755" 0 1 16 "SPM" "algae" "0.87284784030109" "GLM/AIC"
"756" 0 1 16 "SPM" "algae" "0.865254262289762" "GLM/AIC"
"757" 0 1 16 "SPM" "algae" "0.89265641732164" "GLM/AIC"
"758" 0 1 16 "SPM" "algae" "0.884520851833161" "GLM/AIC"
"759" 0 1 16 "SPM" "algae" "0.878557221113263" "GLM/AIC"
"760" 0 1 16 "SPM" "algae" "0.896134437287571" "GLM/AIC"
"761" 0 1 16 "SPM" "algae" "0.872761461477449" "GLM/AIC"
"762" 0 1 16 "SPM" "algae" "0.874901114156169" "GLM/AIC"
"763" 0 1 16 "SPM" "algae" "0.868365092539759" "GLM/AIC"
"764" 0 1 16 "SPM" "algae" "0.881300926840788" "GLM/AIC"
"765" 0 1 16 "SPM" "algae" "0.873720119504513" "GLM/AIC"
"766" 0 1 16 "SPM" "algae" "0.875728914822857" "GLM/AIC"
"767" 0 1 16 "SPM" "algae" "0.885864085342696" "GLM/AIC"
"768" 0 1 16 "SPM" "algae" "0.865846040712175" "GLM/AIC"
"769" 0 1 16 "SPM" "algae" "0.880786646348633" "GLM/AIC"
"770" 0 1 16 "SPM" "algae" "0.86512860453059" "GLM/AIC"
"771" 0 1 16 "SPM" "algae" "0.882399124347534" "GLM/AIC"
"772" 0 1 16 "SPM" "algae" "0.870331423256703" "GLM/AIC"
"773" 0 1 16 "SPM" "algae" "0.882609158071552" "GLM/AIC"
"774" 0 1 16 "SPM" "algae" "0.890691600640683" "GLM/AIC"
"775" 0 1 16 "SPM" "algae" "0.880221610319295" "GLM/AIC"
"776" 0 1 16 "SPM" "algae" "0.887154019509416" "GLM/AIC"
"777" 0 1 16 "SPM" "algae" "0.880609054045365" "GLM/AIC"
"778" 0 1 16 "SPM" "algae" "0.888507452000349" "GLM/AIC"
"779" 0 1 16 "SPM" "algae" "0.870842879859452" "GLM/AIC"
"780" 0 1 16 "SPM" "algae" "0.879021920663211" "GLM/AIC"
"781" 0 1 16 "SPM" "algae" "0.879253546138064" "GLM/AIC"
"782" 0 1 16 "SPM" "algae" "0.870433165951074" "GLM/AIC"
"783" 0 1 16 "SPM" "algae" "0.880208601292879" "GLM/AIC"
"784" 0 1 16 "SPM" "algae" "0.896734366188243" "GLM/AIC"
"785" 0 1 16 "SPM" "algae" "0.857787805659196" "GLM/AIC"
"786" 0 1 16 "SPM" "algae" "0.88394068102313" "GLM/AIC"
"787" 0 1 16 "SPM" "algae" "0.884478163130218" "GLM/AIC"
"788" 0 1 16 "SPM" "algae" "0.889577369261073" "GLM/AIC"
"789" 0 1 16 "SPM" "algae" "0.889328035531241" "GLM/AIC"
"790" 0 1 16 "SPM" "algae" "0.884866795873944" "GLM/AIC"
"791" 0 1 16 "SPM" "algae" "0.871577492502124" "GLM/AIC"
"792" 0 1 16 "SPM" "algae" "0.88006220133704" "GLM/AIC"
"793" 0 1 16 "SPM" "algae" "0.877550834592307" "GLM/AIC"
"794" 0 1 16 "SPM" "algae" "0.86899345999533" "GLM/AIC"
"795" 0 1 16 "SPM" "algae" "0.874521423219235" "GLM/AIC"
"796" 0 1 16 "SPM" "algae" "0.87819462687715" "GLM/AIC"
"797" 0 1 16 "SPM" "algae" "0.873517434290142" "GLM/AIC"
"798" 0 1 16 "SPM" "algae" "0.878095706646714" "GLM/AIC"
"799" 0 1 16 "SPM" "algae" "0.890546698855265" "GLM/AIC"
"800" 0 1 16 "SPM" "algae" "0.890380653192039" "GLM/AIC"
"801" 0 1 16 "SPM" "algae" "0.886964917827742" "GLM/AIC"
"802" 0 1 16 "SPM" "algae" "0.878537908418199" "GLM/AIC"
"803" 0 1 16 "SPM" "algae" "0.880522668227895" "GLM/AIC"
"804" 0 1 16 "SPM" "algae" "0.872319088675702" "GLM/AIC"
"805" 0 1 16 "SPM" "algae" "0.880700573609651" "GLM/AIC"
"806" 0 1 16 "SPM" "algae" "0.877916521461608" "GLM/AIC"
"807" 0 1 16 "SPM" "algae" "0.878751973909803" "GLM/AIC"
"808" 0 1 16 "SPM" "algae" "0.876049392459785" "GLM/AIC"
"809" 0 1 16 "SPM" "algae" "0.883540414372598" "GLM/AIC"
"810" 0 1 16 "SPM" "algae" "0.891306508733195" "GLM/AIC"
"811" 0 1 16 "SPM" "algae" "0.886595570632545" "GLM/AIC"
"812" 0 1 16 "SPM" "algae" "0.884475805641497" "GLM/AIC"
"813" 0 1 16 "SPM" "algae" "0.87793301799033" "GLM/AIC"
"814" 0 1 16 "SPM" "algae" "0.888981638604546" "GLM/AIC"
"815" 0 1 16 "SPM" "algae" "0.869110992563144" "GLM/AIC"
"816" 0 1 16 "SPM" "algae" "0.901015497760757" "GLM/AIC"
"817" 0 1 16 "SPM" "algae" "0.889454045826338" "GLM/AIC"
"818" 0 1 16 "SPM" "algae" "0.886545994927597" "GLM/AIC"
"819" 0 1 16 "SPM" "algae" "0.8817867644389" "GLM/AIC"
"820" 0 1 16 "SPM" "algae" "0.879102436321054" "GLM/AIC"
"821" 0 1 16 "SPM" "algae" "0.877516965759518" "GLM/AIC"
"822" 0 1 16 "SPM" "algae" "0.886327431875357" "GLM/AIC"
"823" 0 1 16 "SPM" "algae" "0.875888988063409" "GLM/AIC"
"824" 0 1 16 "SPM" "algae" "0.889430221360799" "GLM/AIC"
"825" 0 1 16 "SPM" "algae" "0.875422067024334" "GLM/AIC"
"826" 0 1 16 "SPM" "algae" "0.893098563081699" "GLM/AIC"
"827" 0 1 16 "SPM" "algae" "0.88149040033194" "GLM/AIC"
"828" 0 1 16 "SPM" "algae" "0.874435894481815" "GLM/AIC"
"829" 0 1 16 "SPM" "algae" "0.906862933823181" "GLM/AIC"
"830" 0 1 16 "SPM" "algae" "0.894720790793957" "GLM/AIC"
"831" 0 1 16 "SPM" "algae" "0.885493217943901" "GLM/AIC"
"832" 0 1 16 "SPM" "algae" "0.890700257093622" "GLM/AIC"
"833" 0 1 16 "SPM" "algae" "0.876379032697289" "GLM/AIC"
"834" 0 1 16 "SPM" "algae" "0.881906350935432" "GLM/AIC"
"835" 0 1 16 "SPM" "algae" "0.871178468942641" "GLM/AIC"
"836" 0 1 16 "SPM" "algae" "0.884478692754609" "GLM/AIC"
"837" 0 1 16 "SPM" "algae" "0.875397076849528" "GLM/AIC"
"838" 0 1 16 "SPM" "algae" "0.864150122509016" "GLM/AIC"
"839" 0 1 16 "SPM" "algae" "0.892554968875092" "GLM/AIC"
"840" 0 1 16 "SPM" "algae" "0.871940934143438" "GLM/AIC"
"841" 0 1 16 "SPM" "algae" "0.890596167319669" "GLM/AIC"
"842" 0 1 16 "SPM" "algae" "0.888425391769598" "GLM/AIC"
"843" 0 1 16 "SPM" "algae" "0.896755471003342" "GLM/AIC"
"844" 0 1 16 "SPM" "algae" "0.863808735924007" "GLM/AIC"
"845" 0 1 16 "SPM" "algae" "0.872542631562536" "GLM/AIC"
"846" 0 1 16 "SPM" "algae" "0.880565142683815" "GLM/AIC"
"847" 0 1 16 "SPM" "algae" "0.864517042463891" "GLM/AIC"
"848" 0 1 16 "SPM" "algae" "0.888213436139427" "GLM/AIC"
"849" 0 1 16 "SPM" "algae" "0.885665751609064" "GLM/AIC"
"850" 0 1 16 "SPM" "algae" "0.879442046217143" "GLM/AIC"
"851" 0 1 16 "SPM" "algae" "0.880768159847627" "GLM/AIC"
"852" 0 1 16 "SPM" "algae" "0.873625959704561" "GLM/AIC"
"853" 0 1 16 "SPM" "algae" "0.878311549482746" "GLM/AIC"
"854" 0 1 16 "SPM" "algae" "0.887163165682206" "GLM/AIC"
"855" 0 1 16 "SPM" "algae" "0.874224501631791" "GLM/AIC"
"856" 0 1 16 "SPM" "algae" "0.890275628933345" "GLM/AIC"
"857" 0 1 16 "SPM" "algae" "0.886554910928415" "GLM/AIC"
"858" 0 1 16 "SPM" "algae" "0.875701540936139" "GLM/AIC"
"859" 0 1 16 "SPM" "algae" "0.879311315096819" "GLM/AIC"
"860" 0 1 16 "SPM" "algae" "0.88722206132502" "GLM/AIC"
"861" 0 1 16 "SPM" "algae" "0.867454796625659" "GLM/AIC"
"862" 0 1 16 "SPM" "algae" "0.880494349676843" "GLM/AIC"
"863" 0 1 16 "SPM" "algae" "0.8782822420517" "GLM/AIC"
"864" 0 1 16 "SPM" "algae" "0.894833352169561" "GLM/AIC"
"865" 0 1 16 "SPM" "algae" "0.884587558091913" "GLM/AIC"
"866" 0 1 16 "SPM" "algae" "0.886662664493631" "GLM/AIC"
"867" 0 1 16 "SPM" "algae" "0.865878599276547" "GLM/AIC"
"868" 0 1 16 "SPM" "algae" "0.885643862773318" "GLM/AIC"
"869" 0 1 16 "SPM" "algae" "0.881085928353878" "GLM/AIC"
"870" 0 1 16 "SPM" "algae" "0.888710132156796" "GLM/AIC"
"871" 0 1 16 "SPM" "algae" "0.88430542326885" "GLM/AIC"
"872" 0 1 16 "SPM" "algae" "0.882423087129912" "GLM/AIC"
"873" 0 1 16 "SPM" "algae" "0.861793019495654" "GLM/AIC"
"874" 0 1 16 "SPM" "algae" "0.87879231120814" "GLM/AIC"
"875" 0 1 16 "SPM" "algae" "0.896731027922277" "GLM/AIC"
"876" 0 1 16 "SPM" "algae" "0.874707181954436" "GLM/AIC"
"877" 0 1 16 "SPM" "algae" "0.870743514740768" "GLM/AIC"
"878" 0 1 16 "SPM" "algae" "0.87836842912349" "GLM/AIC"
"879" 0 1 16 "SPM" "algae" "0.892098682942983" "GLM/AIC"
"880" 0 1 16 "SPM" "algae" "0.884478605835909" "GLM/AIC"
"881" 0 1 16 "SPM" "algae" "0.872764414255109" "GLM/AIC"
"882" 0 1 16 "SPM" "algae" "0.874535967582013" "GLM/AIC"
"883" 0 1 16 "SPM" "algae" "0.875832388049391" "GLM/AIC"
"884" 0 1 16 "SPM" "algae" "0.8791631053689" "GLM/AIC"
"885" 0 1 16 "SPM" "algae" "0.877016755411318" "GLM/AIC"
"886" 0 1 16 "SPM" "algae" "0.865096736233762" "GLM/AIC"
"887" 0 1 16 "SPM" "algae" "0.884121521607574" "GLM/AIC"
"888" 0 1 16 "SPM" "algae" "0.890278446990313" "GLM/AIC"
"889" 0 1 16 "SPM" "algae" "0.880071388676561" "GLM/AIC"
"890" 0 1 16 "SPM" "algae" "0.887172500372157" "GLM/AIC"
"891" 0 1 16 "SPM" "algae" "0.866471533999804" "GLM/AIC"
"892" 0 1 16 "SPM" "algae" "0.868352731443192" "GLM/AIC"
"893" 0 1 16 "SPM" "algae" "0.863458209155143" "GLM/AIC"
"894" 0 1 16 "SPM" "algae" "0.887086218176564" "GLM/AIC"
"895" 0 1 16 "SPM" "algae" "0.89264199723321" "GLM/AIC"
"896" 0 1 16 "SPM" "algae" "0.885996839638511" "GLM/AIC"
"897" 0 1 16 "SPM" "algae" "0.887106583746607" "GLM/AIC"
"898" 0 1 16 "SPM" "algae" "0.872490297082527" "GLM/AIC"
"899" 0 1 16 "SPM" "algae" "0.874848036796958" "GLM/AIC"
"900" 0 1 16 "SPM" "algae" "0.881712804215817" "GLM/AIC"
"901" 0 1 16 "SPM" "algae" "0.87970823814686" "GLM/AIC"
"902" 0 1 16 "SPM" "algae" "0.8820123773366" "GLM/AIC"
"903" 0 1 16 "SPM" "algae" "0.888469519511427" "GLM/AIC"
"904" 0 1 16 "SPM" "algae" "0.877054993154866" "GLM/AIC"
"905" 0 1 16 "SPM" "algae" "0.89020857693045" "GLM/AIC"
"906" 0 1 16 "SPM" "algae" "0.872079558422629" "GLM/AIC"
"907" 0 1 16 "SPM" "algae" "0.878029027213204" "GLM/AIC"
"908" 0 1 16 "SPM" "algae" "0.886847591107979" "GLM/AIC"
"909" 0 1 16 "SPM" "algae" "0.882099471603025" "GLM/AIC"
"910" 0 1 16 "SPM" "algae" "0.880658378856486" "GLM/AIC"
"911" 0 1 16 "SPM" "algae" "0.863355489389906" "GLM/AIC"
"912" 0 1 16 "SPM" "algae" "0.879077226353908" "GLM/AIC"
"913" 0 1 16 "SPM" "algae" "0.876793425085153" "GLM/AIC"
"914" 0 1 16 "SPM" "algae" "0.883945149169481" "GLM/AIC"
"915" 0 1 16 "SPM" "algae" "0.874203335409564" "GLM/AIC"
"916" 0 1 16 "SPM" "algae" "0.879110042639204" "GLM/AIC"
"917" 0 1 16 "SPM" "algae" "0.875265129291755" "GLM/AIC"
"918" 0 1 16 "SPM" "algae" "0.893802245502878" "GLM/AIC"
"919" 0 1 16 "SPM" "algae" "0.879948986722571" "GLM/AIC"
"920" 0 1 16 "SPM" "algae" "0.867747431064988" "GLM/AIC"
"921" 0 1 16 "SPM" "algae" "0.869916803587228" "GLM/AIC"
"922" 0 1 16 "SPM" "algae" "0.887846421632335" "GLM/AIC"
"923" 0 1 16 "SPM" "algae" "0.88271650551598" "GLM/AIC"
"924" 0 1 16 "SPM" "algae" "0.879369428635259" "GLM/AIC"
"925" 0 1 16 "SPM" "algae" "0.865777559349943" "GLM/AIC"
"926" 0 1 16 "SPM" "algae" "0.872813718252293" "GLM/AIC"
"927" 0 1 16 "SPM" "algae" "0.885390343904746" "GLM/AIC"
"928" 0 1 16 "SPM" "algae" "0.873114963771806" "GLM/AIC"
"929" 0 1 16 "SPM" "algae" "0.892757641148168" "GLM/AIC"
"930" 0 1 16 "SPM" "algae" "0.880317927879487" "GLM/AIC"
"931" 0 1 16 "SPM" "algae" "0.88271879180543" "GLM/AIC"
"932" 0 1 16 "SPM" "algae" "0.875457069848347" "GLM/AIC"
"933" 0 1 16 "SPM" "algae" "0.887942403305687" "GLM/AIC"
"934" 0 1 16 "SPM" "algae" "0.868151070263359" "GLM/AIC"
"935" 0 1 16 "SPM" "algae" "0.882870897461866" "GLM/AIC"
"936" 0 1 16 "SPM" "algae" "0.881906240579494" "GLM/AIC"
"937" 0 1 16 "SPM" "algae" "0.892248281455332" "GLM/AIC"
"938" 0 1 16 "SPM" "algae" "0.88802176278142" "GLM/AIC"
"939" 0 1 16 "SPM" "algae" "0.876382465338089" "GLM/AIC"
"940" 0 1 16 "SPM" "algae" "0.876156584274003" "GLM/AIC"
"941" 0 1 16 "SPM" "algae" "0.896509522647121" "GLM/AIC"
"942" 0 1 16 "SPM" "algae" "0.874060008899804" "GLM/AIC"
"943" 0 1 16 "SPM" "algae" "0.873913875718766" "GLM/AIC"
"944" 0 1 16 "SPM" "algae" "0.886031623087011" "GLM/AIC"
"945" 0 1 16 "SPM" "algae" "0.877336594618938" "GLM/AIC"
"946" 0 1 16 "SPM" "algae" "0.878964001804863" "GLM/AIC"
"947" 0 1 16 "SPM" "algae" "0.877032314060454" "GLM/AIC"
"948" 0 1 16 "SPM" "algae" "0.872285124254408" "GLM/AIC"
"949" 0 1 16 "SPM" "algae" "0.876689228715521" "GLM/AIC"
"950" 0 1 16 "SPM" "algae" "0.868414891877377" "GLM/AIC"
"951" 0 1 16 "SPM" "algae" "0.880928145987585" "GLM/AIC"
"952" 0 1 16 "SPM" "algae" "0.879134747299553" "GLM/AIC"
"953" 0 1 16 "SPM" "algae" "0.872678236892122" "GLM/AIC"
"954" 0 1 16 "SPM" "algae" "0.882498692613958" "GLM/AIC"
"955" 0 1 16 "SPM" "algae" "0.887581087410132" "GLM/AIC"
"956" 0 1 16 "SPM" "algae" "0.877922108836507" "GLM/AIC"
"957" 0 1 16 "SPM" "algae" "0.868706133963743" "GLM/AIC"
"958" 0 1 16 "SPM" "algae" "0.877699549074363" "GLM/AIC"
"959" 0 1 16 "SPM" "algae" "0.880851519269216" "GLM/AIC"
"960" 0 1 16 "SPM" "algae" "0.870424744266011" "GLM/AIC"
"961" 0 1 16 "SPM" "algae" "0.880241847691043" "GLM/AIC"
"962" 0 1 16 "SPM" "algae" "0.865109834435602" "GLM/AIC"
"963" 0 1 16 "SPM" "algae" "0.881206539130829" "GLM/AIC"
"964" 0 1 16 "SPM" "algae" "0.899136044612136" "GLM/AIC"
"965" 0 1 16 "SPM" "algae" "0.884115232629001" "GLM/AIC"
"966" 0 1 16 "SPM" "algae" "0.854743178157246" "GLM/AIC"
"967" 0 1 16 "SPM" "algae" "0.884319840324752" "GLM/AIC"
"968" 0 1 16 "SPM" "algae" "0.882460968835026" "GLM/AIC"
"969" 0 1 16 "SPM" "algae" "0.87127638081669" "GLM/AIC"
"970" 0 1 16 "SPM" "algae" "0.885493072735068" "GLM/AIC"
"971" 0 1 16 "SPM" "algae" "0.884030578530655" "GLM/AIC"
"972" 0 1 16 "SPM" "algae" "0.867251215071231" "GLM/AIC"
"973" 0 1 16 "SPM" "algae" "0.871529769831315" "GLM/AIC"
"974" 0 1 16 "SPM" "algae" "0.878760303576539" "GLM/AIC"
"975" 0 1 16 "SPM" "algae" "0.871022657544575" "GLM/AIC"
"976" 0 1 16 "SPM" "algae" "0.896373846715408" "GLM/AIC"
"977" 0 1 16 "SPM" "algae" "0.864551096346948" "GLM/AIC"
"978" 0 1 16 "SPM" "algae" "0.886155305197683" "GLM/AIC"
"979" 0 1 16 "SPM" "algae" "0.876858172565145" "GLM/AIC"
"980" 0 1 16 "SPM" "algae" "0.866274571001552" "GLM/AIC"
"981" 0 1 16 "SPM" "algae" "0.88409332700064" "GLM/AIC"
"982" 0 1 16 "SPM" "algae" "0.872825031433451" "GLM/AIC"
"983" 0 1 16 "SPM" "algae" "0.889107337033134" "GLM/AIC"
"984" 0 1 16 "SPM" "algae" "0.900590986347274" "GLM/AIC"
"985" 0 1 16 "SPM" "algae" "0.864894446439595" "GLM/AIC"
"986" 0 1 16 "SPM" "algae" "0.87745265516792" "GLM/AIC"
"987" 0 1 16 "SPM" "algae" "0.884017292571009" "GLM/AIC"
"988" 0 1 16 "SPM" "algae" "0.878705317960635" "GLM/AIC"
"989" 0 1 16 "SPM" "algae" "0.871501632823906" "GLM/AIC"
"990" 0 1 16 "SPM" "algae" "0.874212148639721" "GLM/AIC"
"991" 0 1 16 "SPM" "algae" "0.879484953536092" "GLM/AIC"
"992" 0 1 16 "SPM" "algae" "0.890894187376552" "GLM/AIC"
"993" 0 1 16 "SPM" "algae" "0.882484921398728" "GLM/AIC"
"994" 0 1 16 "SPM" "algae" "0.876760721173707" "GLM/AIC"
"995" 0 1 16 "SPM" "algae" "0.879134736707599" "GLM/AIC"
"996" 0 1 16 "SPM" "algae" "0.882408725407493" "GLM/AIC"
"997" 0 1 16 "SPM" "algae" "0.888671639678639" "GLM/AIC"
"998" 0 1 16 "SPM" "algae" "0.891787237982275" "GLM/AIC"
"999" 0 1 16 "SPM" "algae" "0.882635454919389" "GLM/AIC"
"1000" 0 1 16 "SPM" "algae" "0.900149351134456" "GLM/AIC"
"1001" 2 1 16 "SPM" "algae" "0.920361977184594" "GLM/AIC"
"1002" 2 2 16 "SPM" "algae" "0.929661927968822" "GLM/AIC"
"1003" 2 3 16 "SPM" "algae" "0.939561232805708" "GLM/AIC"
"1004" 2 1 16 "SPM" "algae" "0.937642029939725" "GLM/AIC"
"1005" 2 2 16 "SPM" "algae" "0.96576883514225" "GLM/AIC"
"1006" 2 3 16 "SPM" "algae" "0.954906842383277" "GLM/AIC"
"1007" 2 1 16 "SPM" "algae" "0.939425894408317" "GLM/AIC"
"1008" 2 2 16 "SPM" "algae" "0.916090314553418" "GLM/AIC"
"1009" 2 3 16 "SPM" "algae" "0.947303526108069" "GLM/AIC"
"1010" 2 1 16 "SPM" "algae" "0.9215023460298" "GLM/AIC"
"1011" 2 2 16 "SPM" "algae" "0.943739123936421" "GLM/AIC"
"1012" 2 3 16 "SPM" "algae" "0.943611680452603" "GLM/AIC"
"1013" 2 1 16 "SPM" "algae" "0.945916073734815" "GLM/AIC"
"1014" 2 2 16 "SPM" "algae" "0.918827091398176" "GLM/AIC"
"1015" 2 3 16 "SPM" "algae" "0.950158170892002" "GLM/AIC"
"1016" 2 1 16 "SPM" "algae" "0.943587552687153" "GLM/AIC"
"1017" 2 2 16 "SPM" "algae" "0.929831432319908" "GLM/AIC"
"1018" 2 3 16 "SPM" "algae" "0.937727352271617" "GLM/AIC"
"1019" 2 1 16 "SPM" "algae" "0.905083757263516" "GLM/AIC"
"1020" 2 2 16 "SPM" "algae" "0.890237974655834" "GLM/AIC"
"1021" 2 3 16 "SPM" "algae" "0.940121262802304" "GLM/AIC"
"1022" 2 1 16 "SPM" "algae" "0.948158139033654" "GLM/AIC"
"1023" 2 2 16 "SPM" "algae" "0.943840553505516" "GLM/AIC"
"1024" 2 3 16 "SPM" "algae" "0.933112105852829" "GLM/AIC"
"1025" 2 1 16 "SPM" "algae" "0.950709149715217" "GLM/AIC"
"1026" 2 2 16 "SPM" "algae" "0.937114832121794" "GLM/AIC"
"1027" 2 3 16 "SPM" "algae" "0.939912682534124" "GLM/AIC"
"1028" 2 1 16 "SPM" "algae" "0.938214442199449" "GLM/AIC"
"1029" 2 2 16 "SPM" "algae" "0.927243373977513" "GLM/AIC"
"1030" 2 3 16 "SPM" "algae" "0.921776430580063" "GLM/AIC"
"1031" 2 1 16 "SPM" "algae" "0.919234110992904" "GLM/AIC"
"1032" 2 2 16 "SPM" "algae" "0.946618081979358" "GLM/AIC"
"1033" 2 3 16 "SPM" "algae" "0.932638110322612" "GLM/AIC"
"1034" 2 1 16 "SPM" "algae" "0.928556431277271" "GLM/AIC"
"1035" 2 2 16 "SPM" "algae" "0.915298233320605" "GLM/AIC"
"1036" 2 3 16 "SPM" "algae" "0.94291378450546" "GLM/AIC"
"1037" 2 1 16 "SPM" "algae" "0.934033738575426" "GLM/AIC"
"1038" 2 2 16 "SPM" "algae" "0.917712944067331" "GLM/AIC"
"1039" 2 3 16 "SPM" "algae" "0.94527912459244" "GLM/AIC"
"1040" 2 1 16 "SPM" "algae" "0.925436446581579" "GLM/AIC"
"1041" 2 2 16 "SPM" "algae" "0.936732793469879" "GLM/AIC"
"1042" 2 3 16 "SPM" "algae" "0.946123867133753" "GLM/AIC"
"1043" 2 1 16 "SPM" "algae" "0.925875061219548" "GLM/AIC"
"1044" 2 2 16 "SPM" "algae" "0.928749502465895" "GLM/AIC"
"1045" 2 3 16 "SPM" "algae" "0.928898987975914" "GLM/AIC"
"1046" 2 1 16 "SPM" "algae" "0.91149863454575" "GLM/AIC"
"1047" 2 2 16 "SPM" "algae" "0.944081141579497" "GLM/AIC"
"1048" 2 3 16 "SPM" "algae" "0.921013145116346" "GLM/AIC"
"1049" 2 1 16 "SPM" "algae" "0.951968390750065" "GLM/AIC"
"1050" 2 2 16 "SPM" "algae" "0.951854691571645" "GLM/AIC"
"1051" 2 3 16 "SPM" "algae" "0.946589539991562" "GLM/AIC"
"1052" 2 1 16 "SPM" "algae" "0.921190413700143" "GLM/AIC"
"1053" 2 2 16 "SPM" "algae" "0.925754675544384" "GLM/AIC"
"1054" 2 3 16 "SPM" "algae" "0.908055917134904" "GLM/AIC"
"1055" 2 1 16 "SPM" "algae" "0.923396841365928" "GLM/AIC"
"1056" 2 2 16 "SPM" "algae" "0.939551482883763" "GLM/AIC"
"1057" 2 3 16 "SPM" "algae" "0.933539390308311" "GLM/AIC"
"1058" 2 1 16 "SPM" "algae" "0.937852036724421" "GLM/AIC"
"1059" 2 2 16 "SPM" "algae" "0.914252309284272" "GLM/AIC"
"1060" 2 3 16 "SPM" "algae" "0.903990239077693" "GLM/AIC"
"1061" 2 1 16 "SPM" "algae" "0.924824664373805" "GLM/AIC"
"1062" 2 2 16 "SPM" "algae" "0.951284285159343" "GLM/AIC"
"1063" 2 3 16 "SPM" "algae" "0.912248876523855" "GLM/AIC"
"1064" 2 1 16 "SPM" "algae" "0.938258503078683" "GLM/AIC"
"1065" 2 2 16 "SPM" "algae" "0.920563741966891" "GLM/AIC"
"1066" 2 3 16 "SPM" "algae" "0.954882111227514" "GLM/AIC"
"1067" 2 1 16 "SPM" "algae" "0.933210277696434" "GLM/AIC"
"1068" 2 2 16 "SPM" "algae" "0.927445087855858" "GLM/AIC"
"1069" 2 3 16 "SPM" "algae" "0.927068707488248" "GLM/AIC"
"1070" 2 1 16 "SPM" "algae" "0.928523100283562" "GLM/AIC"
"1071" 2 2 16 "SPM" "algae" "0.942557737259202" "GLM/AIC"
"1072" 2 3 16 "SPM" "algae" "0.917160422831172" "GLM/AIC"
"1073" 2 1 16 "SPM" "algae" "0.956970634502912" "GLM/AIC"
"1074" 2 2 16 "SPM" "algae" "0.935287101277215" "GLM/AIC"
"1075" 2 3 16 "SPM" "algae" "0.956130482295496" "GLM/AIC"
"1076" 2 1 16 "SPM" "algae" "0.918320048754738" "GLM/AIC"
"1077" 2 2 16 "SPM" "algae" "0.92148083809997" "GLM/AIC"
"1078" 2 3 16 "SPM" "algae" "0.932315748184475" "GLM/AIC"
"1079" 2 1 16 "SPM" "algae" "0.924498240455467" "GLM/AIC"
"1080" 2 2 16 "SPM" "algae" "0.917725132209913" "GLM/AIC"
"1081" 2 3 16 "SPM" "algae" "0.898641132148604" "GLM/AIC"
"1082" 2 1 16 "SPM" "algae" "0.933559316920515" "GLM/AIC"
"1083" 2 2 16 "SPM" "algae" "0.902432644151256" "GLM/AIC"
"1084" 2 3 16 "SPM" "algae" "0.951125825569258" "GLM/AIC"
"1085" 2 1 16 "SPM" "algae" "0.936575391926637" "GLM/AIC"
"1086" 2 2 16 "SPM" "algae" "0.954228073539668" "GLM/AIC"
"1087" 2 3 16 "SPM" "algae" "0.946052618936323" "GLM/AIC"
"1088" 2 1 16 "SPM" "algae" "0.918871747916348" "GLM/AIC"
"1089" 2 2 16 "SPM" "algae" "0.946248122081642" "GLM/AIC"
"1090" 2 3 16 "SPM" "algae" "0.948885628026248" "GLM/AIC"
"1091" 2 1 16 "SPM" "algae" "0.918938363261738" "GLM/AIC"
"1092" 2 2 16 "SPM" "algae" "0.942032675732236" "GLM/AIC"
"1093" 2 3 16 "SPM" "algae" "0.896821533442058" "GLM/AIC"
"1094" 2 1 16 "SPM" "algae" "0.949920693382329" "GLM/AIC"
"1095" 2 2 16 "SPM" "algae" "0.940801940481353" "GLM/AIC"
"1096" 2 3 16 "SPM" "algae" "0.93420276634669" "GLM/AIC"
"1097" 2 1 16 "SPM" "algae" "0.946352046619324" "GLM/AIC"
"1098" 2 2 16 "SPM" "algae" "0.956343080974794" "GLM/AIC"
"1099" 2 3 16 "SPM" "algae" "0.92907861895097" "GLM/AIC"
"1100" 2 1 16 "SPM" "algae" "0.94172061349311" "GLM/AIC"
"1101" 2 2 16 "SPM" "algae" "0.931690026479788" "GLM/AIC"
"1102" 2 3 16 "SPM" "algae" "0.950276928003745" "GLM/AIC"
"1103" 2 1 16 "SPM" "algae" "0.904871864412607" "GLM/AIC"
"1104" 2 2 16 "SPM" "algae" "0.949239547758294" "GLM/AIC"
"1105" 2 3 16 "SPM" "algae" "0.929113383130284" "GLM/AIC"
"1106" 2 1 16 "SPM" "algae" "0.945446506206894" "GLM/AIC"
"1107" 2 2 16 "SPM" "algae" "0.926796329392411" "GLM/AIC"
"1108" 2 3 16 "SPM" "algae" "0.918904361524436" "GLM/AIC"
"1109" 2 1 16 "SPM" "algae" "0.94534605931303" "GLM/AIC"
"1110" 2 2 16 "SPM" "algae" "0.926108127002542" "GLM/AIC"
"1111" 2 3 16 "SPM" "algae" "0.946069678972035" "GLM/AIC"
"1112" 2 1 16 "SPM" "algae" "0.916742667209008" "GLM/AIC"
"1113" 2 2 16 "SPM" "algae" "0.93498323449124" "GLM/AIC"
"1114" 2 3 16 "SPM" "algae" "0.925992756732086" "GLM/AIC"
"1115" 2 1 16 "SPM" "algae" "0.924042820355933" "GLM/AIC"
"1116" 2 2 16 "SPM" "algae" "0.927475793409816" "GLM/AIC"
"1117" 2 3 16 "SPM" "algae" "0.921420824020242" "GLM/AIC"
"1118" 2 1 16 "SPM" "algae" "0.938374145867105" "GLM/AIC"
"1119" 2 2 16 "SPM" "algae" "0.937357295940307" "GLM/AIC"
"1120" 2 3 16 "SPM" "algae" "0.927068165332975" "GLM/AIC"
"1121" 2 1 16 "SPM" "algae" "0.949504756595521" "GLM/AIC"
"1122" 2 2 16 "SPM" "algae" "0.90798907697587" "GLM/AIC"
"1123" 2 3 16 "SPM" "algae" "0.940604613722794" "GLM/AIC"
"1124" 2 1 16 "SPM" "algae" "0.913374446365925" "GLM/AIC"
"1125" 2 2 16 "SPM" "algae" "0.922822117879464" "GLM/AIC"
"1126" 2 3 16 "SPM" "algae" "0.923028180842676" "GLM/AIC"
"1127" 2 1 16 "SPM" "algae" "0.917977811781075" "GLM/AIC"
"1128" 2 2 16 "SPM" "algae" "0.945321371161148" "GLM/AIC"
"1129" 2 3 16 "SPM" "algae" "0.908247645735446" "GLM/AIC"
"1130" 2 1 16 "SPM" "algae" "0.919697787056963" "GLM/AIC"
"1131" 2 2 16 "SPM" "algae" "0.933068938402755" "GLM/AIC"
"1132" 2 3 16 "SPM" "algae" "0.930572670335304" "GLM/AIC"
"1133" 2 1 16 "SPM" "algae" "0.950687233376295" "GLM/AIC"
"1134" 2 2 16 "SPM" "algae" "0.910079519317912" "GLM/AIC"
"1135" 2 3 16 "SPM" "algae" "0.940187833723246" "GLM/AIC"
"1136" 2 1 16 "SPM" "algae" "0.918472858894462" "GLM/AIC"
"1137" 2 2 16 "SPM" "algae" "0.932420174775872" "GLM/AIC"
"1138" 2 3 16 "SPM" "algae" "0.952208645994316" "GLM/AIC"
"1139" 2 1 16 "SPM" "algae" "0.904270386384761" "GLM/AIC"
"1140" 2 2 16 "SPM" "algae" "0.915840023345928" "GLM/AIC"
"1141" 2 3 16 "SPM" "algae" "0.939298619490376" "GLM/AIC"
"1142" 2 1 16 "SPM" "algae" "0.924700252315079" "GLM/AIC"
"1143" 2 2 16 "SPM" "algae" "0.944576489016974" "GLM/AIC"
"1144" 2 3 16 "SPM" "algae" "0.922912473126602" "GLM/AIC"
"1145" 2 1 16 "SPM" "algae" "0.929540287946412" "GLM/AIC"
"1146" 2 2 16 "SPM" "algae" "0.93539131128484" "GLM/AIC"
"1147" 2 3 16 "SPM" "algae" "0.912816683677446" "GLM/AIC"
"1148" 2 1 16 "SPM" "algae" "0.919005552340288" "GLM/AIC"
"1149" 2 2 16 "SPM" "algae" "0.932333490546902" "GLM/AIC"
"1150" 2 3 16 "SPM" "algae" "0.936573518994153" "GLM/AIC"
"1151" 2 1 16 "SPM" "algae" "0.93480386461333" "GLM/AIC"
"1152" 2 2 16 "SPM" "algae" "0.937123685496466" "GLM/AIC"
"1153" 2 3 16 "SPM" "algae" "0.927448509214611" "GLM/AIC"
"1154" 2 1 16 "SPM" "algae" "0.953454958518217" "GLM/AIC"
"1155" 2 2 16 "SPM" "algae" "0.894238445810587" "GLM/AIC"
"1156" 2 3 16 "SPM" "algae" "0.939631279292755" "GLM/AIC"
"1157" 2 1 16 "SPM" "algae" "0.915710127036979" "GLM/AIC"
"1158" 2 2 16 "SPM" "algae" "0.950799885699452" "GLM/AIC"
"1159" 2 3 16 "SPM" "algae" "0.931732436599116" "GLM/AIC"
"1160" 2 1 16 "SPM" "algae" "0.936712426043984" "GLM/AIC"
"1161" 2 2 16 "SPM" "algae" "0.941214820616259" "GLM/AIC"
"1162" 2 3 16 "SPM" "algae" "0.935274097979314" "GLM/AIC"
"1163" 2 1 16 "SPM" "algae" "0.935654036332916" "GLM/AIC"
"1164" 2 2 16 "SPM" "algae" "0.944814156099807" "GLM/AIC"
"1165" 2 3 16 "SPM" "algae" "0.915416173375063" "GLM/AIC"
"1166" 2 1 16 "SPM" "algae" "0.942988629610616" "GLM/AIC"
"1167" 2 2 16 "SPM" "algae" "0.928815324021215" "GLM/AIC"
"1168" 2 3 16 "SPM" "algae" "0.941227429023965" "GLM/AIC"
"1169" 2 1 16 "SPM" "algae" "0.957763190011111" "GLM/AIC"
"1170" 2 2 16 "SPM" "algae" "0.954325952304582" "GLM/AIC"
"1171" 2 3 16 "SPM" "algae" "0.945575877927422" "GLM/AIC"
"1172" 2 1 16 "SPM" "algae" "0.932123664389778" "GLM/AIC"
"1173" 2 2 16 "SPM" "algae" "0.930913839090125" "GLM/AIC"
"1174" 2 3 16 "SPM" "algae" "0.909523525556341" "GLM/AIC"
"1175" 2 1 16 "SPM" "algae" "0.914966067751091" "GLM/AIC"
"1176" 2 2 16 "SPM" "algae" "0.912574979159614" "GLM/AIC"
"1177" 2 3 16 "SPM" "algae" "0.957762376350896" "GLM/AIC"
"1178" 2 1 16 "SPM" "algae" "0.940306114855413" "GLM/AIC"
"1179" 2 2 16 "SPM" "algae" "0.929811686774507" "GLM/AIC"
"1180" 2 3 16 "SPM" "algae" "0.929833054483029" "GLM/AIC"
"1181" 2 1 16 "SPM" "algae" "0.926294638186315" "GLM/AIC"
"1182" 2 2 16 "SPM" "algae" "0.940460006584785" "GLM/AIC"
"1183" 2 3 16 "SPM" "algae" "0.933838439201368" "GLM/AIC"
"1184" 2 1 16 "SPM" "algae" "0.92827651104884" "GLM/AIC"
"1185" 2 2 16 "SPM" "algae" "0.920564305080879" "GLM/AIC"
"1186" 2 3 16 "SPM" "algae" "0.93819629552353" "GLM/AIC"
"1187" 2 1 16 "SPM" "algae" "0.922964888748608" "GLM/AIC"
"1188" 2 2 16 "SPM" "algae" "0.918972938564355" "GLM/AIC"
"1189" 2 3 16 "SPM" "algae" "0.944902741411203" "GLM/AIC"
"1190" 2 1 16 "SPM" "algae" "0.948436607610392" "GLM/AIC"
"1191" 2 2 16 "SPM" "algae" "0.929642078374931" "GLM/AIC"
"1192" 2 3 16 "SPM" "algae" "0.927350615428601" "GLM/AIC"
"1193" 2 1 16 "SPM" "algae" "0.927757958761615" "GLM/AIC"
"1194" 2 2 16 "SPM" "algae" "0.901172969388539" "GLM/AIC"
"1195" 2 3 16 "SPM" "algae" "0.932505551626845" "GLM/AIC"
"1196" 2 1 16 "SPM" "algae" "0.925809356161186" "GLM/AIC"
"1197" 2 2 16 "SPM" "algae" "0.946893814301773" "GLM/AIC"
"1198" 2 3 16 "SPM" "algae" "0.934573133354151" "GLM/AIC"
"1199" 2 1 16 "SPM" "algae" "0.909049978801989" "GLM/AIC"
"1200" 2 2 16 "SPM" "algae" "0.934545585057859" "GLM/AIC"
"1201" 2 3 16 "SPM" "algae" "0.925646913157212" "GLM/AIC"
"1202" 2 1 16 "SPM" "algae" "0.911083057880721" "GLM/AIC"
"1203" 2 2 16 "SPM" "algae" "0.93848417113028" "GLM/AIC"
"1204" 2 3 16 "SPM" "algae" "0.915320163378173" "GLM/AIC"
"1205" 2 1 16 "SPM" "algae" "0.921052315732082" "GLM/AIC"
"1206" 2 2 16 "SPM" "algae" "0.906205964323522" "GLM/AIC"
"1207" 2 3 16 "SPM" "algae" "0.907862508738302" "GLM/AIC"
"1208" 2 1 16 "SPM" "algae" "0.914830680791315" "GLM/AIC"
"1209" 2 2 16 "SPM" "algae" "0.933118230021229" "GLM/AIC"
"1210" 2 3 16 "SPM" "algae" "0.93092946046963" "GLM/AIC"
"1211" 2 1 16 "SPM" "algae" "0.951275911761047" "GLM/AIC"
"1212" 2 2 16 "SPM" "algae" "0.941905108464283" "GLM/AIC"
"1213" 2 3 16 "SPM" "algae" "0.956514052449085" "GLM/AIC"
"1214" 2 1 16 "SPM" "algae" "0.93338578451116" "GLM/AIC"
"1215" 2 2 16 "SPM" "algae" "0.927823072398117" "GLM/AIC"
"1216" 2 3 16 "SPM" "algae" "0.956055899749019" "GLM/AIC"
"1217" 2 1 16 "SPM" "algae" "0.943202999937791" "GLM/AIC"
"1218" 2 2 16 "SPM" "algae" "0.929785961454575" "GLM/AIC"
"1219" 2 3 16 "SPM" "algae" "0.953633628347458" "GLM/AIC"
"1220" 2 1 16 "SPM" "algae" "0.914900583986646" "GLM/AIC"
"1221" 2 2 16 "SPM" "algae" "0.933813876795854" "GLM/AIC"
"1222" 2 3 16 "SPM" "algae" "0.930178182203976" "GLM/AIC"
"1223" 2 1 16 "SPM" "algae" "0.930410402147352" "GLM/AIC"
"1224" 2 2 16 "SPM" "algae" "0.936322064223914" "GLM/AIC"
"1225" 2 3 16 "SPM" "algae" "0.949847127457447" "GLM/AIC"
"1226" 2 1 16 "SPM" "algae" "0.923850100226812" "GLM/AIC"
"1227" 2 2 16 "SPM" "algae" "0.900684872794311" "GLM/AIC"
"1228" 2 3 16 "SPM" "algae" "0.946256086069454" "GLM/AIC"
"1229" 2 1 16 "SPM" "algae" "0.910401074905099" "GLM/AIC"
"1230" 2 2 16 "SPM" "algae" "0.935531029379954" "GLM/AIC"
"1231" 2 3 16 "SPM" "algae" "0.911773169270024" "GLM/AIC"
"1232" 2 1 16 "SPM" "algae" "0.92156356739358" "GLM/AIC"
"1233" 2 2 16 "SPM" "algae" "0.915978922973682" "GLM/AIC"
"1234" 2 3 16 "SPM" "algae" "0.948518552615099" "GLM/AIC"
"1235" 2 1 16 "SPM" "algae" "0.913185436466824" "GLM/AIC"
"1236" 2 2 16 "SPM" "algae" "0.942465876738812" "GLM/AIC"
"1237" 2 3 16 "SPM" "algae" "0.926074592886561" "GLM/AIC"
"1238" 2 1 16 "SPM" "algae" "0.928158434907124" "GLM/AIC"
"1239" 2 2 16 "SPM" "algae" "0.933706446033176" "GLM/AIC"
"1240" 2 3 16 "SPM" "algae" "0.919886663625124" "GLM/AIC"
"1241" 2 1 16 "SPM" "algae" "0.938878585629274" "GLM/AIC"
"1242" 2 2 16 "SPM" "algae" "0.927992685149099" "GLM/AIC"
"1243" 2 3 16 "SPM" "algae" "0.926037634092151" "GLM/AIC"
"1244" 2 1 16 "SPM" "algae" "0.939575270275404" "GLM/AIC"
"1245" 2 2 16 "SPM" "algae" "0.955024520976785" "GLM/AIC"
"1246" 2 3 16 "SPM" "algae" "0.909787901472554" "GLM/AIC"
"1247" 2 1 16 "SPM" "algae" "0.921123218905111" "GLM/AIC"
"1248" 2 2 16 "SPM" "algae" "0.944052950574046" "GLM/AIC"
"1249" 2 3 16 "SPM" "algae" "0.91489540774665" "GLM/AIC"
"1250" 2 1 16 "SPM" "algae" "0.941670401364605" "GLM/AIC"
"1251" 2 2 16 "SPM" "algae" "0.944905262500093" "GLM/AIC"
"1252" 2 3 16 "SPM" "algae" "0.935653829944925" "GLM/AIC"
"1253" 2 1 16 "SPM" "algae" "0.919622352563305" "GLM/AIC"
"1254" 2 2 16 "SPM" "algae" "0.930891319059686" "GLM/AIC"
"1255" 2 3 16 "SPM" "algae" "0.925551520122203" "GLM/AIC"
"1256" 2 1 16 "SPM" "algae" "0.928855049673322" "GLM/AIC"
"1257" 2 2 16 "SPM" "algae" "0.910767963069893" "GLM/AIC"
"1258" 2 3 16 "SPM" "algae" "0.963022390697285" "GLM/AIC"
"1259" 2 1 16 "SPM" "algae" "0.923412948376331" "GLM/AIC"
"1260" 2 2 16 "SPM" "algae" "0.963233650022205" "GLM/AIC"
"1261" 2 3 16 "SPM" "algae" "0.959961513752554" "GLM/AIC"
"1262" 2 1 16 "SPM" "algae" "0.936305874522224" "GLM/AIC"
"1263" 2 2 16 "SPM" "algae" "0.940498701412282" "GLM/AIC"
"1264" 2 3 16 "SPM" "algae" "0.942854900318733" "GLM/AIC"
"1265" 2 1 16 "SPM" "algae" "0.928427972649779" "GLM/AIC"
"1266" 2 2 16 "SPM" "algae" "0.937416879175547" "GLM/AIC"
"1267" 2 3 16 "SPM" "algae" "0.933193173166591" "GLM/AIC"
"1268" 2 1 16 "SPM" "algae" "0.92557612681793" "GLM/AIC"
"1269" 2 2 16 "SPM" "algae" "0.93390402681906" "GLM/AIC"
"1270" 2 3 16 "SPM" "algae" "0.934573941014288" "GLM/AIC"
"1271" 2 1 16 "SPM" "algae" "0.939787600635115" "GLM/AIC"
"1272" 2 2 16 "SPM" "algae" "0.940701594333917" "GLM/AIC"
"1273" 2 3 16 "SPM" "algae" "0.935851665603362" "GLM/AIC"
"1274" 2 1 16 "SPM" "algae" "0.946912239286911" "GLM/AIC"
"1275" 2 2 16 "SPM" "algae" "0.94292309060464" "GLM/AIC"
"1276" 2 3 16 "SPM" "algae" "0.959013822990736" "GLM/AIC"
"1277" 2 1 16 "SPM" "algae" "0.931682743955107" "GLM/AIC"
"1278" 2 2 16 "SPM" "algae" "0.919113421743333" "GLM/AIC"
"1279" 2 3 16 "SPM" "algae" "0.919349755387334" "GLM/AIC"
"1280" 2 1 16 "SPM" "algae" "0.926909032023611" "GLM/AIC"
"1281" 2 2 16 "SPM" "algae" "0.922135232127996" "GLM/AIC"
"1282" 2 3 16 "SPM" "algae" "0.936262852631503" "GLM/AIC"
"1283" 2 1 16 "SPM" "algae" "0.924541763616475" "GLM/AIC"
"1284" 2 2 16 "SPM" "algae" "0.938139284020756" "GLM/AIC"
"1285" 2 3 16 "SPM" "algae" "0.920927566595606" "GLM/AIC"
"1286" 2 1 16 "SPM" "algae" "0.953609583699971" "GLM/AIC"
"1287" 2 2 16 "SPM" "algae" "0.922843533406627" "GLM/AIC"
"1288" 2 3 16 "SPM" "algae" "0.934683341819838" "GLM/AIC"
"1289" 2 1 16 "SPM" "algae" "0.939144499579016" "GLM/AIC"
"1290" 2 2 16 "SPM" "algae" "0.938213245950953" "GLM/AIC"
"1291" 2 3 16 "SPM" "algae" "0.936770314157732" "GLM/AIC"
"1292" 2 1 16 "SPM" "algae" "0.906148047891063" "GLM/AIC"
"1293" 2 2 16 "SPM" "algae" "0.946110267919817" "GLM/AIC"
"1294" 2 3 16 "SPM" "algae" "0.922750153378116" "GLM/AIC"
"1295" 2 1 16 "SPM" "algae" "0.919439250929292" "GLM/AIC"
"1296" 2 2 16 "SPM" "algae" "0.94463479694381" "GLM/AIC"
"1297" 2 3 16 "SPM" "algae" "0.912330089570398" "GLM/AIC"
"1298" 2 1 16 "SPM" "algae" "0.922657034191318" "GLM/AIC"
"1299" 2 2 16 "SPM" "algae" "0.912540657372686" "GLM/AIC"
"1300" 2 3 16 "SPM" "algae" "0.924917543752228" "GLM/AIC"
"1301" 2 1 16 "SPM" "algae" "0.949487713137631" "GLM/AIC"
"1302" 2 2 16 "SPM" "algae" "0.950177240778761" "GLM/AIC"
"1303" 2 3 16 "SPM" "algae" "0.913921994687374" "GLM/AIC"
"1304" 2 1 16 "SPM" "algae" "0.921149907258857" "GLM/AIC"
"1305" 2 2 16 "SPM" "algae" "0.945356376758847" "GLM/AIC"
"1306" 2 3 16 "SPM" "algae" "0.925954704473304" "GLM/AIC"
"1307" 2 1 16 "SPM" "algae" "0.954550060009174" "GLM/AIC"
"1308" 2 2 16 "SPM" "algae" "0.924234653449398" "GLM/AIC"
"1309" 2 3 16 "SPM" "algae" "0.940186668160041" "GLM/AIC"
"1310" 2 1 16 "SPM" "algae" "0.914285928820082" "GLM/AIC"
"1311" 2 2 16 "SPM" "algae" "0.913702298795487" "GLM/AIC"
"1312" 2 3 16 "SPM" "algae" "0.946601193854553" "GLM/AIC"
"1313" 2 1 16 "SPM" "algae" "0.91637574649177" "GLM/AIC"
"1314" 2 2 16 "SPM" "algae" "0.916697514413753" "GLM/AIC"
"1315" 2 3 16 "SPM" "algae" "0.938685612487102" "GLM/AIC"
"1316" 2 1 16 "SPM" "algae" "0.916727259910796" "GLM/AIC"
"1317" 2 2 16 "SPM" "algae" "0.935222017655574" "GLM/AIC"
"1318" 2 3 16 "SPM" "algae" "0.918648098871938" "GLM/AIC"
"1319" 2 1 16 "SPM" "algae" "0.930369016360552" "GLM/AIC"
"1320" 2 2 16 "SPM" "algae" "0.936760020929987" "GLM/AIC"
"1321" 2 3 16 "SPM" "algae" "0.925907218221192" "GLM/AIC"
"1322" 2 1 16 "SPM" "algae" "0.935010270338239" "GLM/AIC"
"1323" 2 2 16 "SPM" "algae" "0.927555004071983" "GLM/AIC"
"1324" 2 3 16 "SPM" "algae" "0.938977677865346" "GLM/AIC"
"1325" 2 1 16 "SPM" "algae" "0.935558401957351" "GLM/AIC"
"1326" 2 2 16 "SPM" "algae" "0.933160110890682" "GLM/AIC"
"1327" 2 3 16 "SPM" "algae" "0.912186088916111" "GLM/AIC"
"1328" 2 1 16 "SPM" "algae" "0.911979617662724" "GLM/AIC"
"1329" 2 2 16 "SPM" "algae" "0.955924360637509" "GLM/AIC"
"1330" 2 3 16 "SPM" "algae" "0.922847125785861" "GLM/AIC"
"1331" 2 1 16 "SPM" "algae" "0.920081083453585" "GLM/AIC"
"1332" 2 2 16 "SPM" "algae" "0.909768486132335" "GLM/AIC"
"1333" 2 3 16 "SPM" "algae" "0.94483363582447" "GLM/AIC"
"1334" 2 1 16 "SPM" "algae" "0.915442488017068" "GLM/AIC"
"1335" 2 2 16 "SPM" "algae" "0.944913995333019" "GLM/AIC"
"1336" 2 3 16 "SPM" "algae" "0.919381707455477" "GLM/AIC"
"1337" 2 1 16 "SPM" "algae" "0.921933633735627" "GLM/AIC"
"1338" 2 2 16 "SPM" "algae" "0.949719333669178" "GLM/AIC"
"1339" 2 3 16 "SPM" "algae" "0.952296541131562" "GLM/AIC"
"1340" 2 1 16 "SPM" "algae" "0.924237002202454" "GLM/AIC"
"1341" 2 2 16 "SPM" "algae" "0.925082904716123" "GLM/AIC"
"1342" 2 3 16 "SPM" "algae" "0.943264124514103" "GLM/AIC"
"1343" 2 1 16 "SPM" "algae" "0.922808914091208" "GLM/AIC"
"1344" 2 2 16 "SPM" "algae" "0.914650856801389" "GLM/AIC"
"1345" 2 3 16 "SPM" "algae" "0.920881431822402" "GLM/AIC"
"1346" 2 1 16 "SPM" "algae" "0.934467340578924" "GLM/AIC"
"1347" 2 2 16 "SPM" "algae" "0.9396625764869" "GLM/AIC"
"1348" 2 3 16 "SPM" "algae" "0.944471166862605" "GLM/AIC"
"1349" 2 1 16 "SPM" "algae" "0.939334560164106" "GLM/AIC"
"1350" 2 2 16 "SPM" "algae" "0.920565631213147" "GLM/AIC"
"1351" 2 3 16 "SPM" "algae" "0.92705211165906" "GLM/AIC"
"1352" 2 1 16 "SPM" "algae" "0.929032617373129" "GLM/AIC"
"1353" 2 2 16 "SPM" "algae" "0.931547297879708" "GLM/AIC"
"1354" 2 3 16 "SPM" "algae" "0.944237138996774" "GLM/AIC"
"1355" 2 1 16 "SPM" "algae" "0.91964401812069" "GLM/AIC"
"1356" 2 2 16 "SPM" "algae" "0.928076198704526" "GLM/AIC"
"1357" 2 3 16 "SPM" "algae" "0.94366603258008" "GLM/AIC"
"1358" 2 1 16 "SPM" "algae" "0.923193948736833" "GLM/AIC"
"1359" 2 2 16 "SPM" "algae" "0.922185193497537" "GLM/AIC"
"1360" 2 3 16 "SPM" "algae" "0.94016689755912" "GLM/AIC"
"1361" 2 1 16 "SPM" "algae" "0.945341787951495" "GLM/AIC"
"1362" 2 2 16 "SPM" "algae" "0.930529163120927" "GLM/AIC"
"1363" 2 3 16 "SPM" "algae" "0.944107909093045" "GLM/AIC"
"1364" 2 1 16 "SPM" "algae" "0.932445129855775" "GLM/AIC"
"1365" 2 2 16 "SPM" "algae" "0.948717965941869" "GLM/AIC"
"1366" 2 3 16 "SPM" "algae" "0.926865424195031" "GLM/AIC"
"1367" 2 1 16 "SPM" "algae" "0.903625414075666" "GLM/AIC"
"1368" 2 2 16 "SPM" "algae" "0.930723690325656" "GLM/AIC"
"1369" 2 3 16 "SPM" "algae" "0.953755030838292" "GLM/AIC"
"1370" 2 1 16 "SPM" "algae" "0.91136676941087" "GLM/AIC"
"1371" 2 2 16 "SPM" "algae" "0.964923656337411" "GLM/AIC"
"1372" 2 3 16 "SPM" "algae" "0.923801921107886" "GLM/AIC"
"1373" 2 1 16 "SPM" "algae" "0.928413279102129" "GLM/AIC"
"1374" 2 2 16 "SPM" "algae" "0.935456044661404" "GLM/AIC"
"1375" 2 3 16 "SPM" "algae" "0.946375577757719" "GLM/AIC"
"1376" 2 1 16 "SPM" "algae" "0.950214532872186" "GLM/AIC"
"1377" 2 2 16 "SPM" "algae" "0.926717660145763" "GLM/AIC"
"1378" 2 3 16 "SPM" "algae" "0.901463047134421" "GLM/AIC"
"1379" 2 1 16 "SPM" "algae" "0.947875660034108" "GLM/AIC"
"1380" 2 2 16 "SPM" "algae" "0.921895955358758" "GLM/AIC"
"1381" 2 3 16 "SPM" "algae" "0.935740712967025" "GLM/AIC"
"1382" 2 1 16 "SPM" "algae" "0.943212235788865" "GLM/AIC"
"1383" 2 2 16 "SPM" "algae" "0.929701509674576" "GLM/AIC"
"1384" 2 3 16 "SPM" "algae" "0.928418216733087" "GLM/AIC"
"1385" 2 1 16 "SPM" "algae" "0.934814652390292" "GLM/AIC"
"1386" 2 2 16 "SPM" "algae" "0.941881904641608" "GLM/AIC"
"1387" 2 3 16 "SPM" "algae" "0.937046112815727" "GLM/AIC"
"1388" 2 1 16 "SPM" "algae" "0.903347249167496" "GLM/AIC"
"1389" 2 2 16 "SPM" "algae" "0.945403508031856" "GLM/AIC"
"1390" 2 3 16 "SPM" "algae" "0.938931379544015" "GLM/AIC"
"1391" 2 1 16 "SPM" "algae" "0.933510260502722" "GLM/AIC"
"1392" 2 2 16 "SPM" "algae" "0.916616239971526" "GLM/AIC"
"1393" 2 3 16 "SPM" "algae" "0.928229623599465" "GLM/AIC"
"1394" 2 1 16 "SPM" "algae" "0.928513449188509" "GLM/AIC"
"1395" 2 2 16 "SPM" "algae" "0.924019829501682" "GLM/AIC"
"1396" 2 3 16 "SPM" "algae" "0.911647182589532" "GLM/AIC"
"1397" 2 1 16 "SPM" "algae" "0.940442041338535" "GLM/AIC"
"1398" 2 2 16 "SPM" "algae" "0.942129592675549" "GLM/AIC"
"1399" 2 3 16 "SPM" "algae" "0.930852926670978" "GLM/AIC"
"1400" 2 1 16 "SPM" "algae" "0.923090098705819" "GLM/AIC"
"1401" 2 2 16 "SPM" "algae" "0.924616358906935" "GLM/AIC"
"1402" 2 3 16 "SPM" "algae" "0.935044740880669" "GLM/AIC"
"1403" 2 1 16 "SPM" "algae" "0.933232738242167" "GLM/AIC"
"1404" 2 2 16 "SPM" "algae" "0.923968862245228" "GLM/AIC"
"1405" 2 3 16 "SPM" "algae" "0.937995325934639" "GLM/AIC"
"1406" 2 1 16 "SPM" "algae" "0.932549079720763" "GLM/AIC"
"1407" 2 2 16 "SPM" "algae" "0.940465921693155" "GLM/AIC"
"1408" 2 3 16 "SPM" "algae" "0.938682409910541" "GLM/AIC"
"1409" 2 1 16 "SPM" "algae" "0.942077499770592" "GLM/AIC"
"1410" 2 2 16 "SPM" "algae" "0.960350926656879" "GLM/AIC"
"1411" 2 3 16 "SPM" "algae" "0.954493111834334" "GLM/AIC"
"1412" 2 1 16 "SPM" "algae" "0.940933402542412" "GLM/AIC"
"1413" 2 2 16 "SPM" "algae" "0.947164178161946" "GLM/AIC"
"1414" 2 3 16 "SPM" "algae" "0.944242687956762" "GLM/AIC"
"1415" 2 1 16 "SPM" "algae" "0.93549104291232" "GLM/AIC"
"1416" 2 2 16 "SPM" "algae" "0.932484165208493" "GLM/AIC"
"1417" 2 3 16 "SPM" "algae" "0.910036738181051" "GLM/AIC"
"1418" 2 1 16 "SPM" "algae" "0.943517434135526" "GLM/AIC"
"1419" 2 2 16 "SPM" "algae" "0.932187351286406" "GLM/AIC"
"1420" 2 3 16 "SPM" "algae" "0.917235843153746" "GLM/AIC"
"1421" 2 1 16 "SPM" "algae" "0.942724290368842" "GLM/AIC"
"1422" 2 2 16 "SPM" "algae" "0.934134600649688" "GLM/AIC"
"1423" 2 3 16 "SPM" "algae" "0.930347498479677" "GLM/AIC"
"1424" 2 1 16 "SPM" "algae" "0.938580627792661" "GLM/AIC"
"1425" 2 2 16 "SPM" "algae" "0.93429074729702" "GLM/AIC"
"1426" 2 3 16 "SPM" "algae" "0.928906181072226" "GLM/AIC"
"1427" 2 1 16 "SPM" "algae" "0.935707537915124" "GLM/AIC"
"1428" 2 2 16 "SPM" "algae" "0.953111575096255" "GLM/AIC"
"1429" 2 3 16 "SPM" "algae" "0.930273361930711" "GLM/AIC"
"1430" 2 1 16 "SPM" "algae" "0.918270292503247" "GLM/AIC"
"1431" 2 2 16 "SPM" "algae" "0.915439470930178" "GLM/AIC"
"1432" 2 3 16 "SPM" "algae" "0.905349018738657" "GLM/AIC"
"1433" 2 1 16 "SPM" "algae" "0.917708154193584" "GLM/AIC"
"1434" 2 2 16 "SPM" "algae" "0.933540538553557" "GLM/AIC"
"1435" 2 3 16 "SPM" "algae" "0.924343461916618" "GLM/AIC"
"1436" 2 1 16 "SPM" "algae" "0.942687111478768" "GLM/AIC"
"1437" 2 2 16 "SPM" "algae" "0.952596064792247" "GLM/AIC"
"1438" 2 3 16 "SPM" "algae" "0.888443570465331" "GLM/AIC"
"1439" 2 1 16 "SPM" "algae" "0.922469938917516" "GLM/AIC"
"1440" 2 2 16 "SPM" "algae" "0.931235551525402" "GLM/AIC"
"1441" 2 3 16 "SPM" "algae" "0.947384679812544" "GLM/AIC"
"1442" 2 1 16 "SPM" "algae" "0.937642203540466" "GLM/AIC"
"1443" 2 2 16 "SPM" "algae" "0.924060173425891" "GLM/AIC"
"1444" 2 3 16 "SPM" "algae" "0.921317938003541" "GLM/AIC"
"1445" 2 1 16 "SPM" "algae" "0.902438629997333" "GLM/AIC"
"1446" 2 2 16 "SPM" "algae" "0.921854612539204" "GLM/AIC"
"1447" 2 3 16 "SPM" "algae" "0.925861494523175" "GLM/AIC"
"1448" 2 1 16 "SPM" "algae" "0.955037965092374" "GLM/AIC"
"1449" 2 2 16 "SPM" "algae" "0.943014121844786" "GLM/AIC"
"1450" 2 3 16 "SPM" "algae" "0.946616048421989" "GLM/AIC"
"1451" 2 1 16 "SPM" "algae" "0.943372980685646" "GLM/AIC"
"1452" 2 2 16 "SPM" "algae" "0.944934694852288" "GLM/AIC"
"1453" 2 3 16 "SPM" "algae" "0.942007075981873" "GLM/AIC"
"1454" 2 1 16 "SPM" "algae" "0.927005164585309" "GLM/AIC"
"1455" 2 2 16 "SPM" "algae" "0.95911453950409" "GLM/AIC"
"1456" 2 3 16 "SPM" "algae" "0.932213152028757" "GLM/AIC"
"1457" 2 1 16 "SPM" "algae" "0.916875505360624" "GLM/AIC"
"1458" 2 2 16 "SPM" "algae" "0.943886509868501" "GLM/AIC"
"1459" 2 3 16 "SPM" "algae" "0.936673635184977" "GLM/AIC"
"1460" 2 1 16 "SPM" "algae" "0.928727432256299" "GLM/AIC"
"1461" 2 2 16 "SPM" "algae" "0.949775201349157" "GLM/AIC"
"1462" 2 3 16 "SPM" "algae" "0.951423570111071" "GLM/AIC"
"1463" 2 1 16 "SPM" "algae" "0.950016964795012" "GLM/AIC"
"1464" 2 2 16 "SPM" "algae" "0.949729823005482" "GLM/AIC"
"1465" 2 3 16 "SPM" "algae" "0.919662802587772" "GLM/AIC"
"1466" 2 1 16 "SPM" "algae" "0.935777067798654" "GLM/AIC"
"1467" 2 2 16 "SPM" "algae" "0.916424068559353" "GLM/AIC"
"1468" 2 3 16 "SPM" "algae" "0.935069016591941" "GLM/AIC"
"1469" 2 1 16 "SPM" "algae" "0.928251636248388" "GLM/AIC"
"1470" 2 2 16 "SPM" "algae" "0.941337036817634" "GLM/AIC"
"1471" 2 3 16 "SPM" "algae" "0.914503580463419" "GLM/AIC"
"1472" 2 1 16 "SPM" "algae" "0.932556924654112" "GLM/AIC"
"1473" 2 2 16 "SPM" "algae" "0.924281255662088" "GLM/AIC"
"1474" 2 3 16 "SPM" "algae" "0.922987017013184" "GLM/AIC"
"1475" 2 1 16 "SPM" "algae" "0.910508756858931" "GLM/AIC"
"1476" 2 2 16 "SPM" "algae" "0.940621585969222" "GLM/AIC"
"1477" 2 3 16 "SPM" "algae" "0.941203121751314" "GLM/AIC"
"1478" 2 1 16 "SPM" "algae" "0.927638237391587" "GLM/AIC"
"1479" 2 2 16 "SPM" "algae" "0.942109152044978" "GLM/AIC"
"1480" 2 3 16 "SPM" "algae" "0.952487617420155" "GLM/AIC"
"1481" 2 1 16 "SPM" "algae" "0.926075355709725" "GLM/AIC"
"1482" 2 2 16 "SPM" "algae" "0.927208086365167" "GLM/AIC"
"1483" 2 3 16 "SPM" "algae" "0.942086608999446" "GLM/AIC"
"1484" 2 1 16 "SPM" "algae" "0.946389713539599" "GLM/AIC"
"1485" 2 2 16 "SPM" "algae" "0.936786487417925" "GLM/AIC"
"1486" 2 3 16 "SPM" "algae" "0.952389873262118" "GLM/AIC"
"1487" 2 1 16 "SPM" "algae" "0.955529936906635" "GLM/AIC"
"1488" 2 2 16 "SPM" "algae" "0.912604328791886" "GLM/AIC"
"1489" 2 3 16 "SPM" "algae" "0.925639651496517" "GLM/AIC"
"1490" 2 1 16 "SPM" "algae" "0.946169607082004" "GLM/AIC"
"1491" 2 2 16 "SPM" "algae" "0.943700143974269" "GLM/AIC"
"1492" 2 3 16 "SPM" "algae" "0.922116229191865" "GLM/AIC"
"1493" 2 1 16 "SPM" "algae" "0.944338554456965" "GLM/AIC"
"1494" 2 2 16 "SPM" "algae" "0.929658957495817" "GLM/AIC"
"1495" 2 3 16 "SPM" "algae" "0.943427801156286" "GLM/AIC"
"1496" 2 1 16 "SPM" "algae" "0.901183752654339" "GLM/AIC"
"1497" 2 2 16 "SPM" "algae" "0.958147940512082" "GLM/AIC"
"1498" 2 3 16 "SPM" "algae" "0.912759704012457" "GLM/AIC"
"1499" 2 1 16 "SPM" "algae" "0.917151686711248" "GLM/AIC"
"1500" 2 2 16 "SPM" "algae" "0.928742792061187" "GLM/AIC"
"1501" 2 3 16 "SPM" "algae" "0.919162476017386" "GLM/AIC"
"1502" 2 1 16 "SPM" "algae" "0.916787963034592" "GLM/AIC"
"1503" 2 2 16 "SPM" "algae" "0.947580715839144" "GLM/AIC"
"1504" 2 3 16 "SPM" "algae" "0.928474877175868" "GLM/AIC"
"1505" 2 1 16 "SPM" "algae" "0.929395694563627" "GLM/AIC"
"1506" 2 2 16 "SPM" "algae" "0.933810275994155" "GLM/AIC"
"1507" 2 3 16 "SPM" "algae" "0.950229764927078" "GLM/AIC"
"1508" 2 1 16 "SPM" "algae" "0.933791206050285" "GLM/AIC"
"1509" 2 2 16 "SPM" "algae" "0.940114154438845" "GLM/AIC"
"1510" 2 3 16 "SPM" "algae" "0.927462716217748" "GLM/AIC"
"1511" 2 1 16 "SPM" "algae" "0.936220505998131" "GLM/AIC"
"1512" 2 2 16 "SPM" "algae" "0.954262825376989" "GLM/AIC"
"1513" 2 3 16 "SPM" "algae" "0.949919359959244" "GLM/AIC"
"1514" 2 1 16 "SPM" "algae" "0.93262037423142" "GLM/AIC"
"1515" 2 2 16 "SPM" "algae" "0.931890907300613" "GLM/AIC"
"1516" 2 3 16 "SPM" "algae" "0.948811704248516" "GLM/AIC"
"1517" 2 1 16 "SPM" "algae" "0.909819277671725" "GLM/AIC"
"1518" 2 2 16 "SPM" "algae" "0.926258724730772" "GLM/AIC"
"1519" 2 3 16 "SPM" "algae" "0.94613297948593" "GLM/AIC"
"1520" 2 1 16 "SPM" "algae" "0.944730313374042" "GLM/AIC"
"1521" 2 2 16 "SPM" "algae" "0.916998495288276" "GLM/AIC"
"1522" 2 3 16 "SPM" "algae" "0.954381436339397" "GLM/AIC"
"1523" 2 1 16 "SPM" "algae" "0.930329388781307" "GLM/AIC"
"1524" 2 2 16 "SPM" "algae" "0.930856885418865" "GLM/AIC"
"1525" 2 3 16 "SPM" "algae" "0.922494563496937" "GLM/AIC"
"1526" 2 1 16 "SPM" "algae" "0.926643752265023" "GLM/AIC"
"1527" 2 2 16 "SPM" "algae" "0.904343721813511" "GLM/AIC"
"1528" 2 3 16 "SPM" "algae" "0.923862457966265" "GLM/AIC"
"1529" 2 1 16 "SPM" "algae" "0.929235460034694" "GLM/AIC"
"1530" 2 2 16 "SPM" "algae" "0.941392164166897" "GLM/AIC"
"1531" 2 3 16 "SPM" "algae" "0.941002540690955" "GLM/AIC"
"1532" 2 1 16 "SPM" "algae" "0.943693414498483" "GLM/AIC"
"1533" 2 2 16 "SPM" "algae" "0.91566925005714" "GLM/AIC"
"1534" 2 3 16 "SPM" "algae" "0.918883788561006" "GLM/AIC"
"1535" 2 1 16 "SPM" "algae" "0.9348194254648" "GLM/AIC"
"1536" 2 2 16 "SPM" "algae" "0.904844718082656" "GLM/AIC"
"1537" 2 3 16 "SPM" "algae" "0.931108318521801" "GLM/AIC"
"1538" 2 1 16 "SPM" "algae" "0.93964992688159" "GLM/AIC"
"1539" 2 2 16 "SPM" "algae" "0.922741902796327" "GLM/AIC"
"1540" 2 3 16 "SPM" "algae" "0.939743312067106" "GLM/AIC"
"1541" 2 1 16 "SPM" "algae" "0.92415056107761" "GLM/AIC"
"1542" 2 2 16 "SPM" "algae" "0.905198827161608" "GLM/AIC"
"1543" 2 3 16 "SPM" "algae" "0.940701387306094" "GLM/AIC"
"1544" 2 1 16 "SPM" "algae" "0.923879530385662" "GLM/AIC"
"1545" 2 2 16 "SPM" "algae" "0.925164540054993" "GLM/AIC"
"1546" 2 3 16 "SPM" "algae" "0.909577170321127" "GLM/AIC"
"1547" 2 1 16 "SPM" "algae" "0.926112046213417" "GLM/AIC"
"1548" 2 2 16 "SPM" "algae" "0.938416319987291" "GLM/AIC"
"1549" 2 3 16 "SPM" "algae" "0.932786976124935" "GLM/AIC"
"1550" 2 1 16 "SPM" "algae" "0.954163186448929" "GLM/AIC"
"1551" 2 2 16 "SPM" "algae" "0.944104958509422" "GLM/AIC"
"1552" 2 3 16 "SPM" "algae" "0.951705112565577" "GLM/AIC"
"1553" 2 1 16 "SPM" "algae" "0.950824247984143" "GLM/AIC"
"1554" 2 2 16 "SPM" "algae" "0.92477209546131" "GLM/AIC"
"1555" 2 3 16 "SPM" "algae" "0.939245419420614" "GLM/AIC"
"1556" 2 1 16 "SPM" "algae" "0.924475274220777" "GLM/AIC"
"1557" 2 2 16 "SPM" "algae" "0.908311569456359" "GLM/AIC"
"1558" 2 3 16 "SPM" "algae" "0.935513527138481" "GLM/AIC"
"1559" 2 1 16 "SPM" "algae" "0.953981615559906" "GLM/AIC"
"1560" 2 2 16 "SPM" "algae" "0.952519374649643" "GLM/AIC"
"1561" 2 3 16 "SPM" "algae" "0.944264075114056" "GLM/AIC"
"1562" 2 1 16 "SPM" "algae" "0.926183029753288" "GLM/AIC"
"1563" 2 2 16 "SPM" "algae" "0.90888410378432" "GLM/AIC"
"1564" 2 3 16 "SPM" "algae" "0.946955701155465" "GLM/AIC"
"1565" 2 1 16 "SPM" "algae" "0.93479542615365" "GLM/AIC"
"1566" 2 2 16 "SPM" "algae" "0.967428599586903" "GLM/AIC"
"1567" 2 3 16 "SPM" "algae" "0.93140593506313" "GLM/AIC"
"1568" 2 1 16 "SPM" "algae" "0.930123384773979" "GLM/AIC"
"1569" 2 2 16 "SPM" "algae" "0.944064407933442" "GLM/AIC"
"1570" 2 3 16 "SPM" "algae" "0.952933509906144" "GLM/AIC"
"1571" 2 1 16 "SPM" "algae" "0.940400967956281" "GLM/AIC"
"1572" 2 2 16 "SPM" "algae" "0.936458731834047" "GLM/AIC"
"1573" 2 3 16 "SPM" "algae" "0.926216824824515" "GLM/AIC"
"1574" 2 1 16 "SPM" "algae" "0.946466683215802" "GLM/AIC"
"1575" 2 2 16 "SPM" "algae" "0.903408747889819" "GLM/AIC"
"1576" 2 3 16 "SPM" "algae" "0.92645183268123" "GLM/AIC"
"1577" 2 1 16 "SPM" "algae" "0.950608628384884" "GLM/AIC"
"1578" 2 2 16 "SPM" "algae" "0.951721912987708" "GLM/AIC"
"1579" 2 3 16 "SPM" "algae" "0.951660230675242" "GLM/AIC"
"1580" 2 1 16 "SPM" "algae" "0.945720295787402" "GLM/AIC"
"1581" 2 2 16 "SPM" "algae" "0.933079580504417" "GLM/AIC"
"1582" 2 3 16 "SPM" "algae" "0.928955535387484" "GLM/AIC"
"1583" 2 1 16 "SPM" "algae" "0.913216085052472" "GLM/AIC"
"1584" 2 2 16 "SPM" "algae" "0.915945293786566" "GLM/AIC"
"1585" 2 3 16 "SPM" "algae" "0.933284677445694" "GLM/AIC"
"1586" 2 1 16 "SPM" "algae" "0.945542675578422" "GLM/AIC"
"1587" 2 2 16 "SPM" "algae" "0.947652346236593" "GLM/AIC"
"1588" 2 3 16 "SPM" "algae" "0.929155146987663" "GLM/AIC"
"1589" 2 1 16 "SPM" "algae" "0.912696796267579" "GLM/AIC"
"1590" 2 2 16 "SPM" "algae" "0.928775215488602" "GLM/AIC"
"1591" 2 3 16 "SPM" "algae" "0.924027949268732" "GLM/AIC"
"1592" 2 1 16 "SPM" "algae" "0.93373971360646" "GLM/AIC"
"1593" 2 2 16 "SPM" "algae" "0.914794248137004" "GLM/AIC"
"1594" 2 3 16 "SPM" "algae" "0.931680946621869" "GLM/AIC"
"1595" 2 1 16 "SPM" "algae" "0.928801477227543" "GLM/AIC"
"1596" 2 2 16 "SPM" "algae" "0.951244307309084" "GLM/AIC"
"1597" 2 3 16 "SPM" "algae" "0.915334332720174" "GLM/AIC"
"1598" 2 1 16 "SPM" "algae" "0.916360862026475" "GLM/AIC"
"1599" 2 2 16 "SPM" "algae" "0.935636771513213" "GLM/AIC"
"1600" 2 3 16 "SPM" "algae" "0.909971620503231" "GLM/AIC"
"1601" 2 1 16 "SPM" "algae" "0.927301768564352" "GLM/AIC"
"1602" 2 2 16 "SPM" "algae" "0.929483898025069" "GLM/AIC"
"1603" 2 3 16 "SPM" "algae" "0.935947193230884" "GLM/AIC"
"1604" 2 1 16 "SPM" "algae" "0.96886765287469" "GLM/AIC"
"1605" 2 2 16 "SPM" "algae" "0.936461283614192" "GLM/AIC"
"1606" 2 3 16 "SPM" "algae" "0.929453191654977" "GLM/AIC"
"1607" 2 1 16 "SPM" "algae" "0.915333779232261" "GLM/AIC"
"1608" 2 2 16 "SPM" "algae" "0.918835687722253" "GLM/AIC"
"1609" 2 3 16 "SPM" "algae" "0.941583672942759" "GLM/AIC"
"1610" 2 1 16 "SPM" "algae" "0.918444493715499" "GLM/AIC"
"1611" 2 2 16 "SPM" "algae" "0.930855334100365" "GLM/AIC"
"1612" 2 3 16 "SPM" "algae" "0.936397767271491" "GLM/AIC"
"1613" 2 1 16 "SPM" "algae" "0.931705128190445" "GLM/AIC"
"1614" 2 2 16 "SPM" "algae" "0.920257455050988" "GLM/AIC"
"1615" 2 3 16 "SPM" "algae" "0.935192745751714" "GLM/AIC"
"1616" 2 1 16 "SPM" "algae" "0.940557811579356" "GLM/AIC"
"1617" 2 2 16 "SPM" "algae" "0.915666279729956" "GLM/AIC"
"1618" 2 3 16 "SPM" "algae" "0.925096628986927" "GLM/AIC"
"1619" 2 1 16 "SPM" "algae" "0.92615020165525" "GLM/AIC"
"1620" 2 2 16 "SPM" "algae" "0.927625688029915" "GLM/AIC"
"1621" 2 3 16 "SPM" "algae" "0.941385567721921" "GLM/AIC"
"1622" 2 1 16 "SPM" "algae" "0.925389476044336" "GLM/AIC"
"1623" 2 2 16 "SPM" "algae" "0.940788064485597" "GLM/AIC"
"1624" 2 3 16 "SPM" "algae" "0.952987792361837" "GLM/AIC"
"1625" 2 1 16 "SPM" "algae" "0.943616052786086" "GLM/AIC"
"1626" 2 2 16 "SPM" "algae" "0.903420810023343" "GLM/AIC"
"1627" 2 3 16 "SPM" "algae" "0.953609890076211" "GLM/AIC"
"1628" 2 1 16 "SPM" "algae" "0.89583852220434" "GLM/AIC"
"1629" 2 2 16 "SPM" "algae" "0.942137919366817" "GLM/AIC"
"1630" 2 3 16 "SPM" "algae" "0.915656974822638" "GLM/AIC"
"1631" 2 1 16 "SPM" "algae" "0.92986770627872" "GLM/AIC"
"1632" 2 2 16 "SPM" "algae" "0.944540717053607" "GLM/AIC"
"1633" 2 3 16 "SPM" "algae" "0.948776952729653" "GLM/AIC"
"1634" 2 1 16 "SPM" "algae" "0.935974713701098" "GLM/AIC"
"1635" 2 2 16 "SPM" "algae" "0.92483743251621" "GLM/AIC"
"1636" 2 3 16 "SPM" "algae" "0.902399521092773" "GLM/AIC"
"1637" 2 1 16 "SPM" "algae" "0.922842290854627" "GLM/AIC"
"1638" 2 2 16 "SPM" "algae" "0.945923261147777" "GLM/AIC"
"1639" 2 3 16 "SPM" "algae" "0.947525809305179" "GLM/AIC"
"1640" 2 1 16 "SPM" "algae" "0.921502836277083" "GLM/AIC"
"1641" 2 2 16 "SPM" "algae" "0.931499805576852" "GLM/AIC"
"1642" 2 3 16 "SPM" "algae" "0.927385377640078" "GLM/AIC"
"1643" 2 1 16 "SPM" "algae" "0.926915873134846" "GLM/AIC"
"1644" 2 2 16 "SPM" "algae" "0.931354106229488" "GLM/AIC"
"1645" 2 3 16 "SPM" "algae" "0.91415654555676" "GLM/AIC"
"1646" 2 1 16 "SPM" "algae" "0.926990565376981" "GLM/AIC"
"1647" 2 2 16 "SPM" "algae" "0.917526055824929" "GLM/AIC"
"1648" 2 3 16 "SPM" "algae" "0.897658832572119" "GLM/AIC"
"1649" 2 1 16 "SPM" "algae" "0.940795468217526" "GLM/AIC"
"1650" 2 2 16 "SPM" "algae" "0.939926028808331" "GLM/AIC"
"1651" 2 3 16 "SPM" "algae" "0.945543356003164" "GLM/AIC"
"1652" 2 1 16 "SPM" "algae" "0.933568189505604" "GLM/AIC"
"1653" 2 2 16 "SPM" "algae" "0.92463478256019" "GLM/AIC"
"1654" 2 3 16 "SPM" "algae" "0.926274194366607" "GLM/AIC"
"1655" 2 1 16 "SPM" "algae" "0.922109212838298" "GLM/AIC"
"1656" 2 2 16 "SPM" "algae" "0.940755040194972" "GLM/AIC"
"1657" 2 3 16 "SPM" "algae" "0.939795352383409" "GLM/AIC"
"1658" 2 1 16 "SPM" "algae" "0.942873622806281" "GLM/AIC"
"1659" 2 2 16 "SPM" "algae" "0.932454251200553" "GLM/AIC"
"1660" 2 3 16 "SPM" "algae" "0.955203016131735" "GLM/AIC"
"1661" 2 1 16 "SPM" "algae" "0.921943502637288" "GLM/AIC"
"1662" 2 2 16 "SPM" "algae" "0.92972352458733" "GLM/AIC"
"1663" 2 3 16 "SPM" "algae" "0.941174161991616" "GLM/AIC"
"1664" 2 1 16 "SPM" "algae" "0.931932920890018" "GLM/AIC"
"1665" 2 2 16 "SPM" "algae" "0.923409907531542" "GLM/AIC"
"1666" 2 3 16 "SPM" "algae" "0.936228764676712" "GLM/AIC"
"1667" 2 1 16 "SPM" "algae" "0.904157561405501" "GLM/AIC"
"1668" 2 2 16 "SPM" "algae" "0.917964457351126" "GLM/AIC"
"1669" 2 3 16 "SPM" "algae" "0.924094712339035" "GLM/AIC"
"1670" 2 1 16 "SPM" "algae" "0.904950965417009" "GLM/AIC"
"1671" 2 2 16 "SPM" "algae" "0.938929779681914" "GLM/AIC"
"1672" 2 3 16 "SPM" "algae" "0.910968767904912" "GLM/AIC"
"1673" 2 1 16 "SPM" "algae" "0.947227361586791" "GLM/AIC"
"1674" 2 2 16 "SPM" "algae" "0.928382490516327" "GLM/AIC"
"1675" 2 3 16 "SPM" "algae" "0.91198543090968" "GLM/AIC"
"1676" 2 1 16 "SPM" "algae" "0.948188306966432" "GLM/AIC"
"1677" 2 2 16 "SPM" "algae" "0.938196153034894" "GLM/AIC"
"1678" 2 3 16 "SPM" "algae" "0.956845261921647" "GLM/AIC"
"1679" 2 1 16 "SPM" "algae" "0.950593030714356" "GLM/AIC"
"1680" 2 2 16 "SPM" "algae" "0.912363026835566" "GLM/AIC"
"1681" 2 3 16 "SPM" "algae" "0.948440170503815" "GLM/AIC"
"1682" 2 1 16 "SPM" "algae" "0.920211218064284" "GLM/AIC"
"1683" 2 2 16 "SPM" "algae" "0.931705053592729" "GLM/AIC"
"1684" 2 3 16 "SPM" "algae" "0.956956192417638" "GLM/AIC"
"1685" 2 1 16 "SPM" "algae" "0.932854742450471" "GLM/AIC"
"1686" 2 2 16 "SPM" "algae" "0.939694441514175" "GLM/AIC"
"1687" 2 3 16 "SPM" "algae" "0.933487690533519" "GLM/AIC"
"1688" 2 1 16 "SPM" "algae" "0.937264731881436" "GLM/AIC"
"1689" 2 2 16 "SPM" "algae" "0.924585141618479" "GLM/AIC"
"1690" 2 3 16 "SPM" "algae" "0.934569794163439" "GLM/AIC"
"1691" 2 1 16 "SPM" "algae" "0.939907144077684" "GLM/AIC"
"1692" 2 2 16 "SPM" "algae" "0.941436433488903" "GLM/AIC"
"1693" 2 3 16 "SPM" "algae" "0.919680509038418" "GLM/AIC"
"1694" 2 1 16 "SPM" "algae" "0.94523913270806" "GLM/AIC"
"1695" 2 2 16 "SPM" "algae" "0.919160553534294" "GLM/AIC"
"1696" 2 3 16 "SPM" "algae" "0.928686416510377" "GLM/AIC"
"1697" 2 1 16 "SPM" "algae" "0.937121465686456" "GLM/AIC"
"1698" 2 2 16 "SPM" "algae" "0.896263931680133" "GLM/AIC"
"1699" 2 3 16 "SPM" "algae" "0.938071442964011" "GLM/AIC"
"1700" 2 1 16 "SPM" "algae" "0.93223258437872" "GLM/AIC"
"1701" 2 2 16 "SPM" "algae" "0.942962603634562" "GLM/AIC"
"1702" 2 3 16 "SPM" "algae" "0.92742445958918" "GLM/AIC"
"1703" 2 1 16 "SPM" "algae" "0.901516867127449" "GLM/AIC"
"1704" 2 2 16 "SPM" "algae" "0.936263161877057" "GLM/AIC"
"1705" 2 3 16 "SPM" "algae" "0.938473148892898" "GLM/AIC"
"1706" 2 1 16 "SPM" "algae" "0.899262665790954" "GLM/AIC"
"1707" 2 2 16 "SPM" "algae" "0.948175547847807" "GLM/AIC"
"1708" 2 3 16 "SPM" "algae" "0.914090477870083" "GLM/AIC"
"1709" 2 1 16 "SPM" "algae" "0.916107147150439" "GLM/AIC"
"1710" 2 2 16 "SPM" "algae" "0.950178442354019" "GLM/AIC"
"1711" 2 3 16 "SPM" "algae" "0.929965792675836" "GLM/AIC"
"1712" 2 1 16 "SPM" "algae" "0.900584653023831" "GLM/AIC"
"1713" 2 2 16 "SPM" "algae" "0.923921665677188" "GLM/AIC"
"1714" 2 3 16 "SPM" "algae" "0.932287464163313" "GLM/AIC"
"1715" 2 1 16 "SPM" "algae" "0.9400314018105" "GLM/AIC"
"1716" 2 2 16 "SPM" "algae" "0.934498906622091" "GLM/AIC"
"1717" 2 3 16 "SPM" "algae" "0.917320897161731" "GLM/AIC"
"1718" 2 1 16 "SPM" "algae" "0.925028315820746" "GLM/AIC"
"1719" 2 2 16 "SPM" "algae" "0.941992072264275" "GLM/AIC"
"1720" 2 3 16 "SPM" "algae" "0.920355692994339" "GLM/AIC"
"1721" 2 1 16 "SPM" "algae" "0.932948897823354" "GLM/AIC"
"1722" 2 2 16 "SPM" "algae" "0.936246997225824" "GLM/AIC"
"1723" 2 3 16 "SPM" "algae" "0.917115229996231" "GLM/AIC"
"1724" 2 1 16 "SPM" "algae" "0.916425767129069" "GLM/AIC"
"1725" 2 2 16 "SPM" "algae" "0.944560780734536" "GLM/AIC"
"1726" 2 3 16 "SPM" "algae" "0.931982112706275" "GLM/AIC"
"1727" 2 1 16 "SPM" "algae" "0.928827386885763" "GLM/AIC"
"1728" 2 2 16 "SPM" "algae" "0.937392973744294" "GLM/AIC"
"1729" 2 3 16 "SPM" "algae" "0.928264513379926" "GLM/AIC"
"1730" 2 1 16 "SPM" "algae" "0.950437837297894" "GLM/AIC"
"1731" 2 2 16 "SPM" "algae" "0.921235906341547" "GLM/AIC"
"1732" 2 3 16 "SPM" "algae" "0.926151272318853" "GLM/AIC"
"1733" 2 1 16 "SPM" "algae" "0.930262067903278" "GLM/AIC"
"1734" 2 2 16 "SPM" "algae" "0.964013882702269" "GLM/AIC"
"1735" 2 3 16 "SPM" "algae" "0.926462609446035" "GLM/AIC"
"1736" 2 1 16 "SPM" "algae" "0.948034136009044" "GLM/AIC"
"1737" 2 2 16 "SPM" "algae" "0.946321881259921" "GLM/AIC"
"1738" 2 3 16 "SPM" "algae" "0.935751938937955" "GLM/AIC"
"1739" 2 1 16 "SPM" "algae" "0.908743400489093" "GLM/AIC"
"1740" 2 2 16 "SPM" "algae" "0.943421282510985" "GLM/AIC"
"1741" 2 3 16 "SPM" "algae" "0.924726695650921" "GLM/AIC"
"1742" 2 1 16 "SPM" "algae" "0.92889079345174" "GLM/AIC"
"1743" 2 2 16 "SPM" "algae" "0.934616652029024" "GLM/AIC"
"1744" 2 3 16 "SPM" "algae" "0.934041563653983" "GLM/AIC"
"1745" 2 1 16 "SPM" "algae" "0.935254454315802" "GLM/AIC"
"1746" 2 2 16 "SPM" "algae" "0.938655125031627" "GLM/AIC"
"1747" 2 3 16 "SPM" "algae" "0.896835153592237" "GLM/AIC"
"1748" 2 1 16 "SPM" "algae" "0.941023692606037" "GLM/AIC"
"1749" 2 2 16 "SPM" "algae" "0.922214725106043" "GLM/AIC"
"1750" 2 3 16 "SPM" "algae" "0.926951647400259" "GLM/AIC"
"1751" 2 1 16 "SPM" "algae" "0.950953080844056" "GLM/AIC"
"1752" 2 2 16 "SPM" "algae" "0.955466130586824" "GLM/AIC"
"1753" 2 3 16 "SPM" "algae" "0.933318356692337" "GLM/AIC"
"1754" 2 1 16 "SPM" "algae" "0.906426263433324" "GLM/AIC"
"1755" 2 2 16 "SPM" "algae" "0.953848167603583" "GLM/AIC"
"1756" 2 3 16 "SPM" "algae" "0.941195476625869" "GLM/AIC"
"1757" 2 1 16 "SPM" "algae" "0.933433664030357" "GLM/AIC"
"1758" 2 2 16 "SPM" "algae" "0.914704341997136" "GLM/AIC"
"1759" 2 3 16 "SPM" "algae" "0.926786140824909" "GLM/AIC"
"1760" 2 1 16 "SPM" "algae" "0.94723177189204" "GLM/AIC"
"1761" 2 2 16 "SPM" "algae" "0.948764937114749" "GLM/AIC"
"1762" 2 3 16 "SPM" "algae" "0.951193537014198" "GLM/AIC"
"1763" 2 1 16 "SPM" "algae" "0.953263959082956" "GLM/AIC"
"1764" 2 2 16 "SPM" "algae" "0.921531585708943" "GLM/AIC"
"1765" 2 3 16 "SPM" "algae" "0.919944955477032" "GLM/AIC"
"1766" 2 1 16 "SPM" "algae" "0.909979885825198" "GLM/AIC"
"1767" 2 2 16 "SPM" "algae" "0.935855448919906" "GLM/AIC"
"1768" 2 3 16 "SPM" "algae" "0.928795915288319" "GLM/AIC"
"1769" 2 1 16 "SPM" "algae" "0.925393846358405" "GLM/AIC"
"1770" 2 2 16 "SPM" "algae" "0.93372794947796" "GLM/AIC"
"1771" 2 3 16 "SPM" "algae" "0.924137596974442" "GLM/AIC"
"1772" 2 1 16 "SPM" "algae" "0.920682135880541" "GLM/AIC"
"1773" 2 2 16 "SPM" "algae" "0.929664856934871" "GLM/AIC"
"1774" 2 3 16 "SPM" "algae" "0.936062529953416" "GLM/AIC"
"1775" 2 1 16 "SPM" "algae" "0.94050798688344" "GLM/AIC"
"1776" 2 2 16 "SPM" "algae" "0.937635348495013" "GLM/AIC"
"1777" 2 3 16 "SPM" "algae" "0.948919530081474" "GLM/AIC"
"1778" 2 1 16 "SPM" "algae" "0.921317699045688" "GLM/AIC"
"1779" 2 2 16 "SPM" "algae" "0.926914833582719" "GLM/AIC"
"1780" 2 3 16 "SPM" "algae" "0.915625613713305" "GLM/AIC"
"1781" 2 1 16 "SPM" "algae" "0.951454834036831" "GLM/AIC"
"1782" 2 2 16 "SPM" "algae" "0.900623468445722" "GLM/AIC"
"1783" 2 3 16 "SPM" "algae" "0.933863644799594" "GLM/AIC"
"1784" 2 1 16 "SPM" "algae" "0.944778334245554" "GLM/AIC"
"1785" 2 2 16 "SPM" "algae" "0.941917425167941" "GLM/AIC"
"1786" 2 3 16 "SPM" "algae" "0.93799912659493" "GLM/AIC"
"1787" 2 1 16 "SPM" "algae" "0.93544684190453" "GLM/AIC"
"1788" 2 2 16 "SPM" "algae" "0.910040133522856" "GLM/AIC"
"1789" 2 3 16 "SPM" "algae" "0.925281909014732" "GLM/AIC"
"1790" 2 1 16 "SPM" "algae" "0.937575991722322" "GLM/AIC"
"1791" 2 2 16 "SPM" "algae" "0.908336757170072" "GLM/AIC"
"1792" 2 3 16 "SPM" "algae" "0.906611312162662" "GLM/AIC"
"1793" 2 1 16 "SPM" "algae" "0.895200161086728" "GLM/AIC"
"1794" 2 2 16 "SPM" "algae" "0.949801923891549" "GLM/AIC"
"1795" 2 3 16 "SPM" "algae" "0.917777302408588" "GLM/AIC"
"1796" 2 1 16 "SPM" "algae" "0.938149087510646" "GLM/AIC"
"1797" 2 2 16 "SPM" "algae" "0.948454591510123" "GLM/AIC"
"1798" 2 3 16 "SPM" "algae" "0.933136308068677" "GLM/AIC"
"1799" 2 1 16 "SPM" "algae" "0.948662324409007" "GLM/AIC"
"1800" 2 2 16 "SPM" "algae" "0.91238522008179" "GLM/AIC"
"1801" 2 3 16 "SPM" "algae" "0.946304392280198" "GLM/AIC"
"1802" 2 1 16 "SPM" "algae" "0.916493361541828" "GLM/AIC"
"1803" 2 2 16 "SPM" "algae" "0.945513917427232" "GLM/AIC"
"1804" 2 3 16 "SPM" "algae" "0.934169273954373" "GLM/AIC"
"1805" 2 1 16 "SPM" "algae" "0.926406938998571" "GLM/AIC"
"1806" 2 2 16 "SPM" "algae" "0.917074861080351" "GLM/AIC"
"1807" 2 3 16 "SPM" "algae" "0.94644909534902" "GLM/AIC"
"1808" 2 1 16 "SPM" "algae" "0.935197937527084" "GLM/AIC"
"1809" 2 2 16 "SPM" "algae" "0.956718777777" "GLM/AIC"
"1810" 2 3 16 "SPM" "algae" "0.905220497201674" "GLM/AIC"
"1811" 2 1 16 "SPM" "algae" "0.94265266517793" "GLM/AIC"
"1812" 2 2 16 "SPM" "algae" "0.947903004661954" "GLM/AIC"
"1813" 2 3 16 "SPM" "algae" "0.924034335641128" "GLM/AIC"
"1814" 2 1 16 "SPM" "algae" "0.926894777718175" "GLM/AIC"
"1815" 2 2 16 "SPM" "algae" "0.953590126367814" "GLM/AIC"
"1816" 2 3 16 "SPM" "algae" "0.953640070908032" "GLM/AIC"
"1817" 2 1 16 "SPM" "algae" "0.915697123121833" "GLM/AIC"
"1818" 2 2 16 "SPM" "algae" "0.924865946287659" "GLM/AIC"
"1819" 2 3 16 "SPM" "algae" "0.937477924582291" "GLM/AIC"
"1820" 2 1 16 "SPM" "algae" "0.947472382716921" "GLM/AIC"
"1821" 2 2 16 "SPM" "algae" "0.938641027849026" "GLM/AIC"
"1822" 2 3 16 "SPM" "algae" "0.926626380224128" "GLM/AIC"
"1823" 2 1 16 "SPM" "algae" "0.923871307708742" "GLM/AIC"
"1824" 2 2 16 "SPM" "algae" "0.946750215480911" "GLM/AIC"
"1825" 2 3 16 "SPM" "algae" "0.932464990691515" "GLM/AIC"
"1826" 2 1 16 "SPM" "algae" "0.926330953870814" "GLM/AIC"
"1827" 2 2 16 "SPM" "algae" "0.929352077096294" "GLM/AIC"
"1828" 2 3 16 "SPM" "algae" "0.947334936747945" "GLM/AIC"
"1829" 2 1 16 "SPM" "algae" "0.930179290793978" "GLM/AIC"
"1830" 2 2 16 "SPM" "algae" "0.934449762665926" "GLM/AIC"
"1831" 2 3 16 "SPM" "algae" "0.919337810169707" "GLM/AIC"
"1832" 2 1 16 "SPM" "algae" "0.947182753211599" "GLM/AIC"
"1833" 2 2 16 "SPM" "algae" "0.935345324872772" "GLM/AIC"
"1834" 2 3 16 "SPM" "algae" "0.913244388678279" "GLM/AIC"
"1835" 2 1 16 "SPM" "algae" "0.901251158549343" "GLM/AIC"
"1836" 2 2 16 "SPM" "algae" "0.928540429545312" "GLM/AIC"
"1837" 2 3 16 "SPM" "algae" "0.938264685304568" "GLM/AIC"
"1838" 2 1 16 "SPM" "algae" "0.923278581107763" "GLM/AIC"
"1839" 2 2 16 "SPM" "algae" "0.955341071517216" "GLM/AIC"
"1840" 2 3 16 "SPM" "algae" "0.936551395517006" "GLM/AIC"
"1841" 2 1 16 "SPM" "algae" "0.929059564587959" "GLM/AIC"
"1842" 2 2 16 "SPM" "algae" "0.937146228677355" "GLM/AIC"
"1843" 2 3 16 "SPM" "algae" "0.918274102962372" "GLM/AIC"
"1844" 2 1 16 "SPM" "algae" "0.947104052060629" "GLM/AIC"
"1845" 2 2 16 "SPM" "algae" "0.940197025723956" "GLM/AIC"
"1846" 2 3 16 "SPM" "algae" "0.91562754054508" "GLM/AIC"
"1847" 2 1 16 "SPM" "algae" "0.921592598254092" "GLM/AIC"
"1848" 2 2 16 "SPM" "algae" "0.935368448903755" "GLM/AIC"
"1849" 2 3 16 "SPM" "algae" "0.927209376308678" "GLM/AIC"
"1850" 2 1 16 "SPM" "algae" "0.901508425024624" "GLM/AIC"
"1851" 2 2 16 "SPM" "algae" "0.948324165828475" "GLM/AIC"
"1852" 2 3 16 "SPM" "algae" "0.922266430193952" "GLM/AIC"
"1853" 2 1 16 "SPM" "algae" "0.920955243619553" "GLM/AIC"
"1854" 2 2 16 "SPM" "algae" "0.931493493756099" "GLM/AIC"
"1855" 2 3 16 "SPM" "algae" "0.925351581784469" "GLM/AIC"
"1856" 2 1 16 "SPM" "algae" "0.92348571524071" "GLM/AIC"
"1857" 2 2 16 "SPM" "algae" "0.920802235675149" "GLM/AIC"
"1858" 2 3 16 "SPM" "algae" "0.920940386472978" "GLM/AIC"
"1859" 2 1 16 "SPM" "algae" "0.880312324798685" "GLM/AIC"
"1860" 2 2 16 "SPM" "algae" "0.937304631916243" "GLM/AIC"
"1861" 2 3 16 "SPM" "algae" "0.92576749115057" "GLM/AIC"
"1862" 2 1 16 "SPM" "algae" "0.924081847351049" "GLM/AIC"
"1863" 2 2 16 "SPM" "algae" "0.902136138963308" "GLM/AIC"
"1864" 2 3 16 "SPM" "algae" "0.94367160985172" "GLM/AIC"
"1865" 2 1 16 "SPM" "algae" "0.942320136154752" "GLM/AIC"
"1866" 2 2 16 "SPM" "algae" "0.934066983848364" "GLM/AIC"
"1867" 2 3 16 "SPM" "algae" "0.943504585567257" "GLM/AIC"
"1868" 2 1 16 "SPM" "algae" "0.914985326644041" "GLM/AIC"
"1869" 2 2 16 "SPM" "algae" "0.944712439911597" "GLM/AIC"
"1870" 2 3 16 "SPM" "algae" "0.921334350609803" "GLM/AIC"
"1871" 2 1 16 "SPM" "algae" "0.922534340317706" "GLM/AIC"
"1872" 2 2 16 "SPM" "algae" "0.946542442651195" "GLM/AIC"
"1873" 2 3 16 "SPM" "algae" "0.894425103720823" "GLM/AIC"
"1874" 2 1 16 "SPM" "algae" "0.930613541506966" "GLM/AIC"
"1875" 2 2 16 "SPM" "algae" "0.942074974759387" "GLM/AIC"
"1876" 2 3 16 "SPM" "algae" "0.92775385959354" "GLM/AIC"
"1877" 2 1 16 "SPM" "algae" "0.962629723888214" "GLM/AIC"
"1878" 2 2 16 "SPM" "algae" "0.937015098503285" "GLM/AIC"
"1879" 2 3 16 "SPM" "algae" "0.946906098500516" "GLM/AIC"
"1880" 2 1 16 "SPM" "algae" "0.926051871170701" "GLM/AIC"
"1881" 2 2 16 "SPM" "algae" "0.926937378507105" "GLM/AIC"
"1882" 2 3 16 "SPM" "algae" "0.946869810671231" "GLM/AIC"
"1883" 2 1 16 "SPM" "algae" "0.931695619234231" "GLM/AIC"
"1884" 2 2 16 "SPM" "algae" "0.926567712549016" "GLM/AIC"
"1885" 2 3 16 "SPM" "algae" "0.948090870678315" "GLM/AIC"
"1886" 2 1 16 "SPM" "algae" "0.926401707323264" "GLM/AIC"
"1887" 2 2 16 "SPM" "algae" "0.918664272145471" "GLM/AIC"
"1888" 2 3 16 "SPM" "algae" "0.919517299697947" "GLM/AIC"
"1889" 2 1 16 "SPM" "algae" "0.934484529449014" "GLM/AIC"
"1890" 2 2 16 "SPM" "algae" "0.932105768012377" "GLM/AIC"
"1891" 2 3 16 "SPM" "algae" "0.929974210154938" "GLM/AIC"
"1892" 2 1 16 "SPM" "algae" "0.947233400412244" "GLM/AIC"
"1893" 2 2 16 "SPM" "algae" "0.928754371673606" "GLM/AIC"
"1894" 2 3 16 "SPM" "algae" "0.948028399442919" "GLM/AIC"
"1895" 2 1 16 "SPM" "algae" "0.936097658142922" "GLM/AIC"
"1896" 2 2 16 "SPM" "algae" "0.945524260178251" "GLM/AIC"
"1897" 2 3 16 "SPM" "algae" "0.923000179448074" "GLM/AIC"
"1898" 2 1 16 "SPM" "algae" "0.958928107870522" "GLM/AIC"
"1899" 2 2 16 "SPM" "algae" "0.936864921333966" "GLM/AIC"
"1900" 2 3 16 "SPM" "algae" "0.938793080539397" "GLM/AIC"
"1901" 2 1 16 "SPM" "algae" "0.948115500751702" "GLM/AIC"
"1902" 2 2 16 "SPM" "algae" "0.929988092236895" "GLM/AIC"
"1903" 2 3 16 "SPM" "algae" "0.923319247868651" "GLM/AIC"
"1904" 2 1 16 "SPM" "algae" "0.94918523598994" "GLM/AIC"
"1905" 2 2 16 "SPM" "algae" "0.924781184236544" "GLM/AIC"
"1906" 2 3 16 "SPM" "algae" "0.930941751179351" "GLM/AIC"
"1907" 2 1 16 "SPM" "algae" "0.914455173427334" "GLM/AIC"
"1908" 2 2 16 "SPM" "algae" "0.89866693133414" "GLM/AIC"
"1909" 2 3 16 "SPM" "algae" "0.936873184556356" "GLM/AIC"
"1910" 2 1 16 "SPM" "algae" "0.932054941985504" "GLM/AIC"
"1911" 2 2 16 "SPM" "algae" "0.939543516109999" "GLM/AIC"
"1912" 2 3 16 "SPM" "algae" "0.944728447589272" "GLM/AIC"
"1913" 2 1 16 "SPM" "algae" "0.921937736618971" "GLM/AIC"
"1914" 2 2 16 "SPM" "algae" "0.945644179396914" "GLM/AIC"
"1915" 2 3 16 "SPM" "algae" "0.958899090356143" "GLM/AIC"
"1916" 2 1 16 "SPM" "algae" "0.930919295291344" "GLM/AIC"
"1917" 2 2 16 "SPM" "algae" "0.921195083282546" "GLM/AIC"
"1918" 2 3 16 "SPM" "algae" "0.930286036651245" "GLM/AIC"
"1919" 2 1 16 "SPM" "algae" "0.957503438263155" "GLM/AIC"
"1920" 2 2 16 "SPM" "algae" "0.907299752370416" "GLM/AIC"
"1921" 2 3 16 "SPM" "algae" "0.931462317101026" "GLM/AIC"
"1922" 2 1 16 "SPM" "algae" "0.951877309398392" "GLM/AIC"
"1923" 2 2 16 "SPM" "algae" "0.925482518214482" "GLM/AIC"
"1924" 2 3 16 "SPM" "algae" "0.918098066757907" "GLM/AIC"
"1925" 2 1 16 "SPM" "algae" "0.924780430180777" "GLM/AIC"
"1926" 2 2 16 "SPM" "algae" "0.921893870159053" "GLM/AIC"
"1927" 2 3 16 "SPM" "algae" "0.930722922325199" "GLM/AIC"
"1928" 2 1 16 "SPM" "algae" "0.952737984124954" "GLM/AIC"
"1929" 2 2 16 "SPM" "algae" "0.943844394296063" "GLM/AIC"
"1930" 2 3 16 "SPM" "algae" "0.932590793011579" "GLM/AIC"
"1931" 2 1 16 "SPM" "algae" "0.932994810920716" "GLM/AIC"
"1932" 2 2 16 "SPM" "algae" "0.914429407242846" "GLM/AIC"
"1933" 2 3 16 "SPM" "algae" "0.929113630525896" "GLM/AIC"
"1934" 2 1 16 "SPM" "algae" "0.931229640537434" "GLM/AIC"
"1935" 2 2 16 "SPM" "algae" "0.92081960014691" "GLM/AIC"
"1936" 2 3 16 "SPM" "algae" "0.929636187846121" "GLM/AIC"
"1937" 2 1 16 "SPM" "algae" "0.934465964409352" "GLM/AIC"
"1938" 2 2 16 "SPM" "algae" "0.937064047102066" "GLM/AIC"
"1939" 2 3 16 "SPM" "algae" "0.917070570682176" "GLM/AIC"
"1940" 2 1 16 "SPM" "algae" "0.919087008809886" "GLM/AIC"
"1941" 2 2 16 "SPM" "algae" "0.930754483855176" "GLM/AIC"
"1942" 2 3 16 "SPM" "algae" "0.941812095122929" "GLM/AIC"
"1943" 2 1 16 "SPM" "algae" "0.933912966084116" "GLM/AIC"
"1944" 2 2 16 "SPM" "algae" "0.938299982636342" "GLM/AIC"
"1945" 2 3 16 "SPM" "algae" "0.934757298023101" "GLM/AIC"
"1946" 2 1 16 "SPM" "algae" "0.93205277804586" "GLM/AIC"
"1947" 2 2 16 "SPM" "algae" "0.924225418523339" "GLM/AIC"
"1948" 2 3 16 "SPM" "algae" "0.961366359503648" "GLM/AIC"
"1949" 2 1 16 "SPM" "algae" "0.928262717043096" "GLM/AIC"
"1950" 2 2 16 "SPM" "algae" "0.920506422823568" "GLM/AIC"
"1951" 2 3 16 "SPM" "algae" "0.922579396316293" "GLM/AIC"
"1952" 2 1 16 "SPM" "algae" "0.906061910730912" "GLM/AIC"
"1953" 2 2 16 "SPM" "algae" "0.928340663091597" "GLM/AIC"
"1954" 2 3 16 "SPM" "algae" "0.947469168552902" "GLM/AIC"
"1955" 2 1 16 "SPM" "algae" "0.912442190704519" "GLM/AIC"
"1956" 2 2 16 "SPM" "algae" "0.93890831977593" "GLM/AIC"
"1957" 2 3 16 "SPM" "algae" "0.936553769392891" "GLM/AIC"
"1958" 2 1 16 "SPM" "algae" "0.950825706301359" "GLM/AIC"
"1959" 2 2 16 "SPM" "algae" "0.941885173446172" "GLM/AIC"
"1960" 2 3 16 "SPM" "algae" "0.906404054165616" "GLM/AIC"
"1961" 2 1 16 "SPM" "algae" "0.905567933503897" "GLM/AIC"
"1962" 2 2 16 "SPM" "algae" "0.924959105569963" "GLM/AIC"
"1963" 2 3 16 "SPM" "algae" "0.94257525427219" "GLM/AIC"
"1964" 2 1 16 "SPM" "algae" "0.942418116401205" "GLM/AIC"
"1965" 2 2 16 "SPM" "algae" "0.953087192989225" "GLM/AIC"
"1966" 2 3 16 "SPM" "algae" "0.948311943611195" "GLM/AIC"
"1967" 2 1 16 "SPM" "algae" "0.939363964408628" "GLM/AIC"
"1968" 2 2 16 "SPM" "algae" "0.937609488953627" "GLM/AIC"
"1969" 2 3 16 "SPM" "algae" "0.941925060210987" "GLM/AIC"
"1970" 2 1 16 "SPM" "algae" "0.936710164030287" "GLM/AIC"
"1971" 2 2 16 "SPM" "algae" "0.941757711401388" "GLM/AIC"
"1972" 2 3 16 "SPM" "algae" "0.905790094152267" "GLM/AIC"
"1973" 2 1 16 "SPM" "algae" "0.937714157379902" "GLM/AIC"
"1974" 2 2 16 "SPM" "algae" "0.960133823344962" "GLM/AIC"
"1975" 2 3 16 "SPM" "algae" "0.940352824704155" "GLM/AIC"
"1976" 2 1 16 "SPM" "algae" "0.934661224500678" "GLM/AIC"
"1977" 2 2 16 "SPM" "algae" "0.927745227771148" "GLM/AIC"
"1978" 2 3 16 "SPM" "algae" "0.92519258480126" "GLM/AIC"
"1979" 2 1 16 "SPM" "algae" "0.911981251574219" "GLM/AIC"
"1980" 2 2 16 "SPM" "algae" "0.949540722161163" "GLM/AIC"
"1981" 2 3 16 "SPM" "algae" "0.911500237594188" "GLM/AIC"
"1982" 2 1 16 "SPM" "algae" "0.921116334262541" "GLM/AIC"
"1983" 2 2 16 "SPM" "algae" "0.948690800054207" "GLM/AIC"
"1984" 2 3 16 "SPM" "algae" "0.912173977290543" "GLM/AIC"
"1985" 2 1 16 "SPM" "algae" "0.917992174198584" "GLM/AIC"
"1986" 2 2 16 "SPM" "algae" "0.935213846584795" "GLM/AIC"
"1987" 2 3 16 "SPM" "algae" "0.95373935621576" "GLM/AIC"
"1988" 2 1 16 "SPM" "algae" "0.9372145223961" "GLM/AIC"
"1989" 2 2 16 "SPM" "algae" "0.908404307555806" "GLM/AIC"
"1990" 2 3 16 "SPM" "algae" "0.941476538693644" "GLM/AIC"
"1991" 2 1 16 "SPM" "algae" "0.914417681159142" "GLM/AIC"
"1992" 2 2 16 "SPM" "algae" "0.917410057709242" "GLM/AIC"
"1993" 2 3 16 "SPM" "algae" "0.921003347481478" "GLM/AIC"
"1994" 2 1 16 "SPM" "algae" "0.949266732132331" "GLM/AIC"
"1995" 2 2 16 "SPM" "algae" "0.958128981983932" "GLM/AIC"
"1996" 2 3 16 "SPM" "algae" "0.910882883910405" "GLM/AIC"
"1997" 2 1 16 "SPM" "algae" "0.924735853223224" "GLM/AIC"
"1998" 2 2 16 "SPM" "algae" "0.928488054794725" "GLM/AIC"
"1999" 2 3 16 "SPM" "algae" "0.932429381492093" "GLM/AIC"
"2000" 2 1 16 "SPM" "algae" "0.915175086872619" "GLM/AIC"
"2001" 2 2 16 "SPM" "algae" "0.927209577578644" "GLM/AIC"
"2002" 2 3 16 "SPM" "algae" "0.942955713742983" "GLM/AIC"
"2003" 2 1 16 "SPM" "algae" "0.928563832157633" "GLM/AIC"
"2004" 2 2 16 "SPM" "algae" "0.942808236841463" "GLM/AIC"
"2005" 2 3 16 "SPM" "algae" "0.909167096460594" "GLM/AIC"
"2006" 2 1 16 "SPM" "algae" "0.944777987669008" "GLM/AIC"
"2007" 2 2 16 "SPM" "algae" "0.94130913981425" "GLM/AIC"
"2008" 2 3 16 "SPM" "algae" "0.952581508116349" "GLM/AIC"
"2009" 2 1 16 "SPM" "algae" "0.942113609305847" "GLM/AIC"
"2010" 2 2 16 "SPM" "algae" "0.932367349247345" "GLM/AIC"
"2011" 2 3 16 "SPM" "algae" "0.931654233251911" "GLM/AIC"
"2012" 2 1 16 "SPM" "algae" "0.907531387398129" "GLM/AIC"
"2013" 2 2 16 "SPM" "algae" "0.929062702420697" "GLM/AIC"
"2014" 2 3 16 "SPM" "algae" "0.944669901630476" "GLM/AIC"
"2015" 2 1 16 "SPM" "algae" "0.949448883741879" "GLM/AIC"
"2016" 2 2 16 "SPM" "algae" "0.953705203307241" "GLM/AIC"
"2017" 2 3 16 "SPM" "algae" "0.919422663239377" "GLM/AIC"
"2018" 2 1 16 "SPM" "algae" "0.928715682995603" "GLM/AIC"
"2019" 2 2 16 "SPM" "algae" "0.952227815411131" "GLM/AIC"
"2020" 2 3 16 "SPM" "algae" "0.960436121173184" "GLM/AIC"
"2021" 2 1 16 "SPM" "algae" "0.912429676521294" "GLM/AIC"
"2022" 2 2 16 "SPM" "algae" "0.929544863569368" "GLM/AIC"
"2023" 2 3 16 "SPM" "algae" "0.958129082293717" "GLM/AIC"
"2024" 2 1 16 "SPM" "algae" "0.917809695245559" "GLM/AIC"
"2025" 2 2 16 "SPM" "algae" "0.922617277284322" "GLM/AIC"
"2026" 2 3 16 "SPM" "algae" "0.927455716846822" "GLM/AIC"
"2027" 2 1 16 "SPM" "algae" "0.943311819739493" "GLM/AIC"
"2028" 2 2 16 "SPM" "algae" "0.92943204468981" "GLM/AIC"
"2029" 2 3 16 "SPM" "algae" "0.937391358446139" "GLM/AIC"
"2030" 2 1 16 "SPM" "algae" "0.911948572716443" "GLM/AIC"
"2031" 2 2 16 "SPM" "algae" "0.933087298888591" "GLM/AIC"
"2032" 2 3 16 "SPM" "algae" "0.937700850964158" "GLM/AIC"
"2033" 2 1 16 "SPM" "algae" "0.93963557616692" "GLM/AIC"
"2034" 2 2 16 "SPM" "algae" "0.939208701251387" "GLM/AIC"
"2035" 2 3 16 "SPM" "algae" "0.942347449786805" "GLM/AIC"
"2036" 2 1 16 "SPM" "algae" "0.920796245495693" "GLM/AIC"
"2037" 2 2 16 "SPM" "algae" "0.903410776326535" "GLM/AIC"
"2038" 2 3 16 "SPM" "algae" "0.942910901279241" "GLM/AIC"
"2039" 2 1 16 "SPM" "algae" "0.905798456930311" "GLM/AIC"
"2040" 2 2 16 "SPM" "algae" "0.940390254192915" "GLM/AIC"
"2041" 2 3 16 "SPM" "algae" "0.945593401025745" "GLM/AIC"
"2042" 2 1 16 "SPM" "algae" "0.948895540045006" "GLM/AIC"
"2043" 2 2 16 "SPM" "algae" "0.9432599844371" "GLM/AIC"
"2044" 2 3 16 "SPM" "algae" "0.936160704570425" "GLM/AIC"
"2045" 2 1 16 "SPM" "algae" "0.946753150299383" "GLM/AIC"
"2046" 2 2 16 "SPM" "algae" "0.920477118207397" "GLM/AIC"
"2047" 2 3 16 "SPM" "algae" "0.942310579089297" "GLM/AIC"
"2048" 2 1 16 "SPM" "algae" "0.915692034441766" "GLM/AIC"
"2049" 2 2 16 "SPM" "algae" "0.918911353241181" "GLM/AIC"
"2050" 2 3 16 "SPM" "algae" "0.940074987627752" "GLM/AIC"
"2051" 2 1 16 "SPM" "algae" "0.912657903940618" "GLM/AIC"
"2052" 2 2 16 "SPM" "algae" "0.930346819330767" "GLM/AIC"
"2053" 2 3 16 "SPM" "algae" "0.928003577330981" "GLM/AIC"
"2054" 2 1 16 "SPM" "algae" "0.93264171993614" "GLM/AIC"
"2055" 2 2 16 "SPM" "algae" "0.941066080812512" "GLM/AIC"
"2056" 2 3 16 "SPM" "algae" "0.911686339488134" "GLM/AIC"
"2057" 2 1 16 "SPM" "algae" "0.941818748201756" "GLM/AIC"
"2058" 2 2 16 "SPM" "algae" "0.953494786521454" "GLM/AIC"
"2059" 2 3 16 "SPM" "algae" "0.929889251485218" "GLM/AIC"
"2060" 2 1 16 "SPM" "algae" "0.940276534943736" "GLM/AIC"
"2061" 2 2 16 "SPM" "algae" "0.945744178527261" "GLM/AIC"
"2062" 2 3 16 "SPM" "algae" "0.939187742334088" "GLM/AIC"
"2063" 2 1 16 "SPM" "algae" "0.895217465635701" "GLM/AIC"
"2064" 2 2 16 "SPM" "algae" "0.923644950390706" "GLM/AIC"
"2065" 2 3 16 "SPM" "algae" "0.959686692606025" "GLM/AIC"
"2066" 2 1 16 "SPM" "algae" "0.932948578943986" "GLM/AIC"
"2067" 2 2 16 "SPM" "algae" "0.923607268759911" "GLM/AIC"
"2068" 2 3 16 "SPM" "algae" "0.93435317273222" "GLM/AIC"
"2069" 2 1 16 "SPM" "algae" "0.893161683630884" "GLM/AIC"
"2070" 2 2 16 "SPM" "algae" "0.925206687415917" "GLM/AIC"
"2071" 2 3 16 "SPM" "algae" "0.901081375253331" "GLM/AIC"
"2072" 2 1 16 "SPM" "algae" "0.934324327097257" "GLM/AIC"
"2073" 2 2 16 "SPM" "algae" "0.930243180385154" "GLM/AIC"
"2074" 2 3 16 "SPM" "algae" "0.92776581086399" "GLM/AIC"
"2075" 2 1 16 "SPM" "algae" "0.909437298360092" "GLM/AIC"
"2076" 2 2 16 "SPM" "algae" "0.936622003768527" "GLM/AIC"
"2077" 2 3 16 "SPM" "algae" "0.955067136799283" "GLM/AIC"
"2078" 2 1 16 "SPM" "algae" "0.92453580253717" "GLM/AIC"
"2079" 2 2 16 "SPM" "algae" "0.954060160265011" "GLM/AIC"
"2080" 2 3 16 "SPM" "algae" "0.916792150404493" "GLM/AIC"
"2081" 2 1 16 "SPM" "algae" "0.944644511191088" "GLM/AIC"
"2082" 2 2 16 "SPM" "algae" "0.931497734393057" "GLM/AIC"
"2083" 2 3 16 "SPM" "algae" "0.938594432852069" "GLM/AIC"
"2084" 2 1 16 "SPM" "algae" "0.93107716494544" "GLM/AIC"
"2085" 2 2 16 "SPM" "algae" "0.926400306624979" "GLM/AIC"
"2086" 2 3 16 "SPM" "algae" "0.925777669541037" "GLM/AIC"
"2087" 2 1 16 "SPM" "algae" "0.91705598263123" "GLM/AIC"
"2088" 2 2 16 "SPM" "algae" "0.911805194626687" "GLM/AIC"
"2089" 2 3 16 "SPM" "algae" "0.933376907735537" "GLM/AIC"
"2090" 2 1 16 "SPM" "algae" "0.921169395883188" "GLM/AIC"
"2091" 2 2 16 "SPM" "algae" "0.952168557010988" "GLM/AIC"
"2092" 2 3 16 "SPM" "algae" "0.913789102097979" "GLM/AIC"
"2093" 2 1 16 "SPM" "algae" "0.923048285567411" "GLM/AIC"
"2094" 2 2 16 "SPM" "algae" "0.945139661568223" "GLM/AIC"
"2095" 2 3 16 "SPM" "algae" "0.938960798594473" "GLM/AIC"
"2096" 2 1 16 "SPM" "algae" "0.930105809942315" "GLM/AIC"
"2097" 2 2 16 "SPM" "algae" "0.933369918340999" "GLM/AIC"
"2098" 2 3 16 "SPM" "algae" "0.939922949297504" "GLM/AIC"
"2099" 2 1 16 "SPM" "algae" "0.943147315119972" "GLM/AIC"
"2100" 2 2 16 "SPM" "algae" "0.939776693119384" "GLM/AIC"
"2101" 2 3 16 "SPM" "algae" "0.909018718257276" "GLM/AIC"
"2102" 2 1 16 "SPM" "algae" "0.927045592835478" "GLM/AIC"
"2103" 2 2 16 "SPM" "algae" "0.91467455070531" "GLM/AIC"
"2104" 2 3 16 "SPM" "algae" "0.947953031807844" "GLM/AIC"
"2105" 2 1 16 "SPM" "algae" "0.945688615310555" "GLM/AIC"
"2106" 2 2 16 "SPM" "algae" "0.955754737848829" "GLM/AIC"
"2107" 2 3 16 "SPM" "algae" "0.917326985804632" "GLM/AIC"
"2108" 2 1 16 "SPM" "algae" "0.920935323536693" "GLM/AIC"
"2109" 2 2 16 "SPM" "algae" "0.956198348081515" "GLM/AIC"
"2110" 2 3 16 "SPM" "algae" "0.933212247509927" "GLM/AIC"
"2111" 2 1 16 "SPM" "algae" "0.929515780645808" "GLM/AIC"
"2112" 2 2 16 "SPM" "algae" "0.900496375276873" "GLM/AIC"
"2113" 2 3 16 "SPM" "algae" "0.928765704068967" "GLM/AIC"
"2114" 2 1 16 "SPM" "algae" "0.936807611961545" "GLM/AIC"
"2115" 2 2 16 "SPM" "algae" "0.947494526149403" "GLM/AIC"
"2116" 2 3 16 "SPM" "algae" "0.901536162742229" "GLM/AIC"
"2117" 2 1 16 "SPM" "algae" "0.928643834612716" "GLM/AIC"
"2118" 2 2 16 "SPM" "algae" "0.941065697414614" "GLM/AIC"
"2119" 2 3 16 "SPM" "algae" "0.943676364176814" "GLM/AIC"
"2120" 2 1 16 "SPM" "algae" "0.920994986429261" "GLM/AIC"
"2121" 2 2 16 "SPM" "algae" "0.917332588769736" "GLM/AIC"
"2122" 2 3 16 "SPM" "algae" "0.931072973472432" "GLM/AIC"
"2123" 2 1 16 "SPM" "algae" "0.953867291429636" "GLM/AIC"
"2124" 2 2 16 "SPM" "algae" "0.932464271100295" "GLM/AIC"
"2125" 2 3 16 "SPM" "algae" "0.92080954435428" "GLM/AIC"
"2126" 2 1 16 "SPM" "algae" "0.950038791272029" "GLM/AIC"
"2127" 2 2 16 "SPM" "algae" "0.91882652936286" "GLM/AIC"
"2128" 2 3 16 "SPM" "algae" "0.940680464968205" "GLM/AIC"
"2129" 2 1 16 "SPM" "algae" "0.914600969254473" "GLM/AIC"
"2130" 2 2 16 "SPM" "algae" "0.917309580576371" "GLM/AIC"
"2131" 2 3 16 "SPM" "algae" "0.961024664510819" "GLM/AIC"
"2132" 2 1 16 "SPM" "algae" "0.929008723368695" "GLM/AIC"
"2133" 2 2 16 "SPM" "algae" "0.95316905672876" "GLM/AIC"
"2134" 2 3 16 "SPM" "algae" "0.936830416024817" "GLM/AIC"
"2135" 2 1 16 "SPM" "algae" "0.925600856762391" "GLM/AIC"
"2136" 2 2 16 "SPM" "algae" "0.936203744269391" "GLM/AIC"
"2137" 2 3 16 "SPM" "algae" "0.940104492671214" "GLM/AIC"
"2138" 2 1 16 "SPM" "algae" "0.92437384630715" "GLM/AIC"
"2139" 2 2 16 "SPM" "algae" "0.902455983486322" "GLM/AIC"
"2140" 2 3 16 "SPM" "algae" "0.921459060232626" "GLM/AIC"
"2141" 2 1 16 "SPM" "algae" "0.918534550406579" "GLM/AIC"
"2142" 2 2 16 "SPM" "algae" "0.934193665219775" "GLM/AIC"
"2143" 2 3 16 "SPM" "algae" "0.933739879846377" "GLM/AIC"
"2144" 2 1 16 "SPM" "algae" "0.900994232160765" "GLM/AIC"
"2145" 2 2 16 "SPM" "algae" "0.939002886007287" "GLM/AIC"
"2146" 2 3 16 "SPM" "algae" "0.914765535752206" "GLM/AIC"
"2147" 2 1 16 "SPM" "algae" "0.952973338643823" "GLM/AIC"
"2148" 2 2 16 "SPM" "algae" "0.943238208644869" "GLM/AIC"
"2149" 2 3 16 "SPM" "algae" "0.949428994156571" "GLM/AIC"
"2150" 2 1 16 "SPM" "algae" "0.930658180848577" "GLM/AIC"
"2151" 2 2 16 "SPM" "algae" "0.940892707294484" "GLM/AIC"
"2152" 2 3 16 "SPM" "algae" "0.942361025298922" "GLM/AIC"
"2153" 2 1 16 "SPM" "algae" "0.920487209109561" "GLM/AIC"
"2154" 2 2 16 "SPM" "algae" "0.945462906445747" "GLM/AIC"
"2155" 2 3 16 "SPM" "algae" "0.953801148441771" "GLM/AIC"
"2156" 2 1 16 "SPM" "algae" "0.924234339616253" "GLM/AIC"
"2157" 2 2 16 "SPM" "algae" "0.93621515215044" "GLM/AIC"
"2158" 2 3 16 "SPM" "algae" "0.926962853583265" "GLM/AIC"
"2159" 2 1 16 "SPM" "algae" "0.930829417110926" "GLM/AIC"
"2160" 2 2 16 "SPM" "algae" "0.933211183405051" "GLM/AIC"
"2161" 2 3 16 "SPM" "algae" "0.937684961373647" "GLM/AIC"
"2162" 2 1 16 "SPM" "algae" "0.94473881272259" "GLM/AIC"
"2163" 2 2 16 "SPM" "algae" "0.944031737399587" "GLM/AIC"
"2164" 2 3 16 "SPM" "algae" "0.930669636774981" "GLM/AIC"
"2165" 2 1 16 "SPM" "algae" "0.933135673842185" "GLM/AIC"
"2166" 2 2 16 "SPM" "algae" "0.927937379437134" "GLM/AIC"
"2167" 2 3 16 "SPM" "algae" "0.941543521590333" "GLM/AIC"
"2168" 2 1 16 "SPM" "algae" "0.936375415533357" "GLM/AIC"
"2169" 2 2 16 "SPM" "algae" "0.920516791887754" "GLM/AIC"
"2170" 2 3 16 "SPM" "algae" "0.929009000906223" "GLM/AIC"
"2171" 2 1 16 "SPM" "algae" "0.936003285677792" "GLM/AIC"
"2172" 2 2 16 "SPM" "algae" "0.939015462430583" "GLM/AIC"
"2173" 2 3 16 "SPM" "algae" "0.92893075316763" "GLM/AIC"
"2174" 2 1 16 "SPM" "algae" "0.931703005471325" "GLM/AIC"
"2175" 2 2 16 "SPM" "algae" "0.910112875552156" "GLM/AIC"
"2176" 2 3 16 "SPM" "algae" "0.91877967741393" "GLM/AIC"
"2177" 2 1 16 "SPM" "algae" "0.964893993714052" "GLM/AIC"
"2178" 2 2 16 "SPM" "algae" "0.951016597825577" "GLM/AIC"
"2179" 2 3 16 "SPM" "algae" "0.9263438718985" "GLM/AIC"
"2180" 2 1 16 "SPM" "algae" "0.924186830002189" "GLM/AIC"
"2181" 2 2 16 "SPM" "algae" "0.920983296316293" "GLM/AIC"
"2182" 2 3 16 "SPM" "algae" "0.933260389121572" "GLM/AIC"
"2183" 2 1 16 "SPM" "algae" "0.945987882548683" "GLM/AIC"
"2184" 2 2 16 "SPM" "algae" "0.923012184197643" "GLM/AIC"
"2185" 2 3 16 "SPM" "algae" "0.934188791307095" "GLM/AIC"
"2186" 2 1 16 "SPM" "algae" "0.925139170159188" "GLM/AIC"
"2187" 2 2 16 "SPM" "algae" "0.9324110023261" "GLM/AIC"
"2188" 2 3 16 "SPM" "algae" "0.920350476435985" "GLM/AIC"
"2189" 2 1 16 "SPM" "algae" "0.934817470742316" "GLM/AIC"
"2190" 2 2 16 "SPM" "algae" "0.928568215706152" "GLM/AIC"
"2191" 2 3 16 "SPM" "algae" "0.91030613942498" "GLM/AIC"
"2192" 2 1 16 "SPM" "algae" "0.927670764726834" "GLM/AIC"
"2193" 2 2 16 "SPM" "algae" "0.929333053291202" "GLM/AIC"
"2194" 2 3 16 "SPM" "algae" "0.939981368057175" "GLM/AIC"
"2195" 2 1 16 "SPM" "algae" "0.914222973990735" "GLM/AIC"
"2196" 2 2 16 "SPM" "algae" "0.927679750039654" "GLM/AIC"
"2197" 2 3 16 "SPM" "algae" "0.919274253497184" "GLM/AIC"
"2198" 2 1 16 "SPM" "algae" "0.929629822910071" "GLM/AIC"
"2199" 2 2 16 "SPM" "algae" "0.928908237119221" "GLM/AIC"
"2200" 2 3 16 "SPM" "algae" "0.938297599011335" "GLM/AIC"
"2201" 2 1 16 "SPM" "algae" "0.921599971482801" "GLM/AIC"
"2202" 2 2 16 "SPM" "algae" "0.923275880862982" "GLM/AIC"
"2203" 2 3 16 "SPM" "algae" "0.941117066272554" "GLM/AIC"
"2204" 2 1 16 "SPM" "algae" "0.923184298827753" "GLM/AIC"
"2205" 2 2 16 "SPM" "algae" "0.919208452271006" "GLM/AIC"
"2206" 2 3 16 "SPM" "algae" "0.936972416055568" "GLM/AIC"
"2207" 2 1 16 "SPM" "algae" "0.935741989967361" "GLM/AIC"
"2208" 2 2 16 "SPM" "algae" "0.94307797096119" "GLM/AIC"
"2209" 2 3 16 "SPM" "algae" "0.93832041597709" "GLM/AIC"
"2210" 2 1 16 "SPM" "algae" "0.928068267956613" "GLM/AIC"
"2211" 2 2 16 "SPM" "algae" "0.937257248878835" "GLM/AIC"
"2212" 2 3 16 "SPM" "algae" "0.933937434252772" "GLM/AIC"
"2213" 2 1 16 "SPM" "algae" "0.925091007648184" "GLM/AIC"
"2214" 2 2 16 "SPM" "algae" "0.923222619947615" "GLM/AIC"
"2215" 2 3 16 "SPM" "algae" "0.921205872055512" "GLM/AIC"
"2216" 2 1 16 "SPM" "algae" "0.947683796177054" "GLM/AIC"
"2217" 2 2 16 "SPM" "algae" "0.94115281518288" "GLM/AIC"
"2218" 2 3 16 "SPM" "algae" "0.943502671292612" "GLM/AIC"
"2219" 2 1 16 "SPM" "algae" "0.918743005408568" "GLM/AIC"
"2220" 2 2 16 "SPM" "algae" "0.944400281804807" "GLM/AIC"
"2221" 2 3 16 "SPM" "algae" "0.92505728797932" "GLM/AIC"
"2222" 2 1 16 "SPM" "algae" "0.920703247901676" "GLM/AIC"
"2223" 2 2 16 "SPM" "algae" "0.939039624851286" "GLM/AIC"
"2224" 2 3 16 "SPM" "algae" "0.936585071280724" "GLM/AIC"
"2225" 2 1 16 "SPM" "algae" "0.917963284082819" "GLM/AIC"
"2226" 2 2 16 "SPM" "algae" "0.919621966048764" "GLM/AIC"
"2227" 2 3 16 "SPM" "algae" "0.934126715160711" "GLM/AIC"
"2228" 2 1 16 "SPM" "algae" "0.944994459413015" "GLM/AIC"
"2229" 2 2 16 "SPM" "algae" "0.942854451574788" "GLM/AIC"
"2230" 2 3 16 "SPM" "algae" "0.926643162447842" "GLM/AIC"
"2231" 2 1 16 "SPM" "algae" "0.919636892849056" "GLM/AIC"
"2232" 2 2 16 "SPM" "algae" "0.945168874798823" "GLM/AIC"
"2233" 2 3 16 "SPM" "algae" "0.957122473080191" "GLM/AIC"
"2234" 2 1 16 "SPM" "algae" "0.932091394746463" "GLM/AIC"
"2235" 2 2 16 "SPM" "algae" "0.913365883768527" "GLM/AIC"
"2236" 2 3 16 "SPM" "algae" "0.944064155993968" "GLM/AIC"
"2237" 2 1 16 "SPM" "algae" "0.924391754913024" "GLM/AIC"
"2238" 2 2 16 "SPM" "algae" "0.908726333502679" "GLM/AIC"
"2239" 2 3 16 "SPM" "algae" "0.933851275817471" "GLM/AIC"
"2240" 2 1 16 "SPM" "algae" "0.906063790520159" "GLM/AIC"
"2241" 2 2 16 "SPM" "algae" "0.920317986304745" "GLM/AIC"
"2242" 2 3 16 "SPM" "algae" "0.925844461914094" "GLM/AIC"
"2243" 2 1 16 "SPM" "algae" "0.93671207508276" "GLM/AIC"
"2244" 2 2 16 "SPM" "algae" "0.947006661416883" "GLM/AIC"
"2245" 2 3 16 "SPM" "algae" "0.916849567836927" "GLM/AIC"
"2246" 2 1 16 "SPM" "algae" "0.939676000594119" "GLM/AIC"
"2247" 2 2 16 "SPM" "algae" "0.941785732340992" "GLM/AIC"
"2248" 2 3 16 "SPM" "algae" "0.95226295610776" "GLM/AIC"
"2249" 2 1 16 "SPM" "algae" "0.917575550069584" "GLM/AIC"
"2250" 2 2 16 "SPM" "algae" "0.942795094562645" "GLM/AIC"
"2251" 2 3 16 "SPM" "algae" "0.950764201193292" "GLM/AIC"
"2252" 2 1 16 "SPM" "algae" "0.932072899557888" "GLM/AIC"
"2253" 2 2 16 "SPM" "algae" "0.942235078223157" "GLM/AIC"
"2254" 2 3 16 "SPM" "algae" "0.945720698025376" "GLM/AIC"
"2255" 2 1 16 "SPM" "algae" "0.943068637360247" "GLM/AIC"
"2256" 2 2 16 "SPM" "algae" "0.930175343615422" "GLM/AIC"
"2257" 2 3 16 "SPM" "algae" "0.923801059277318" "GLM/AIC"
"2258" 2 1 16 "SPM" "algae" "0.931720396930006" "GLM/AIC"
"2259" 2 2 16 "SPM" "algae" "0.933534550746243" "GLM/AIC"
"2260" 2 3 16 "SPM" "algae" "0.92655793057652" "GLM/AIC"
"2261" 2 1 16 "SPM" "algae" "0.923466227804835" "GLM/AIC"
"2262" 2 2 16 "SPM" "algae" "0.941186428081458" "GLM/AIC"
"2263" 2 3 16 "SPM" "algae" "0.949985526193113" "GLM/AIC"
"2264" 2 1 16 "SPM" "algae" "0.936180280271113" "GLM/AIC"
"2265" 2 2 16 "SPM" "algae" "0.944297987282855" "GLM/AIC"
"2266" 2 3 16 "SPM" "algae" "0.948681710565643" "GLM/AIC"
"2267" 2 1 16 "SPM" "algae" "0.938002822334495" "GLM/AIC"
"2268" 2 2 16 "SPM" "algae" "0.926947398220998" "GLM/AIC"
"2269" 2 3 16 "SPM" "algae" "0.95309610533033" "GLM/AIC"
"2270" 2 1 16 "SPM" "algae" "0.918164613188196" "GLM/AIC"
"2271" 2 2 16 "SPM" "algae" "0.914714980217174" "GLM/AIC"
"2272" 2 3 16 "SPM" "algae" "0.937570579503749" "GLM/AIC"
"2273" 2 1 16 "SPM" "algae" "0.939339157955153" "GLM/AIC"
"2274" 2 2 16 "SPM" "algae" "0.921694684756016" "GLM/AIC"
"2275" 2 3 16 "SPM" "algae" "0.939986405151016" "GLM/AIC"
"2276" 2 1 16 "SPM" "algae" "0.92433493683848" "GLM/AIC"
"2277" 2 2 16 "SPM" "algae" "0.934149724759817" "GLM/AIC"
"2278" 2 3 16 "SPM" "algae" "0.94103947313942" "GLM/AIC"
"2279" 2 1 16 "SPM" "algae" "0.921819792330149" "GLM/AIC"
"2280" 2 2 16 "SPM" "algae" "0.921711280509673" "GLM/AIC"
"2281" 2 3 16 "SPM" "algae" "0.936155294484865" "GLM/AIC"
"2282" 2 1 16 "SPM" "algae" "0.91896380020457" "GLM/AIC"
"2283" 2 2 16 "SPM" "algae" "0.936262810462097" "GLM/AIC"
"2284" 2 3 16 "SPM" "algae" "0.934957904715264" "GLM/AIC"
"2285" 2 1 16 "SPM" "algae" "0.950689548220053" "GLM/AIC"
"2286" 2 2 16 "SPM" "algae" "0.903953050599762" "GLM/AIC"
"2287" 2 3 16 "SPM" "algae" "0.929612921578684" "GLM/AIC"
"2288" 2 1 16 "SPM" "algae" "0.934510340959196" "GLM/AIC"
"2289" 2 2 16 "SPM" "algae" "0.964380399967371" "GLM/AIC"
"2290" 2 3 16 "SPM" "algae" "0.915736434703577" "GLM/AIC"
"2291" 2 1 16 "SPM" "algae" "0.919316193674996" "GLM/AIC"
"2292" 2 2 16 "SPM" "algae" "0.917620776232102" "GLM/AIC"
"2293" 2 3 16 "SPM" "algae" "0.951933974672886" "GLM/AIC"
"2294" 2 1 16 "SPM" "algae" "0.95375635925941" "GLM/AIC"
"2295" 2 2 16 "SPM" "algae" "0.930424340647198" "GLM/AIC"
"2296" 2 3 16 "SPM" "algae" "0.910636890823447" "GLM/AIC"
"2297" 2 1 16 "SPM" "algae" "0.938580527241879" "GLM/AIC"
"2298" 2 2 16 "SPM" "algae" "0.934251772381348" "GLM/AIC"
"2299" 2 3 16 "SPM" "algae" "0.913234397769648" "GLM/AIC"
"2300" 2 1 16 "SPM" "algae" "0.939861647930984" "GLM/AIC"
"2301" 2 2 16 "SPM" "algae" "0.906597585012321" "GLM/AIC"
"2302" 2 3 16 "SPM" "algae" "0.935404871695731" "GLM/AIC"
"2303" 2 1 16 "SPM" "algae" "0.94245099887193" "GLM/AIC"
"2304" 2 2 16 "SPM" "algae" "0.936714220359311" "GLM/AIC"
"2305" 2 3 16 "SPM" "algae" "0.936001248478725" "GLM/AIC"
"2306" 2 1 16 "SPM" "algae" "0.936708631020057" "GLM/AIC"
"2307" 2 2 16 "SPM" "algae" "0.947050027285044" "GLM/AIC"
"2308" 2 3 16 "SPM" "algae" "0.927143532104716" "GLM/AIC"
"2309" 2 1 16 "SPM" "algae" "0.924969859444386" "GLM/AIC"
"2310" 2 2 16 "SPM" "algae" "0.936367911949439" "GLM/AIC"
"2311" 2 3 16 "SPM" "algae" "0.907647856119165" "GLM/AIC"
"2312" 2 1 16 "SPM" "algae" "0.94017903777091" "GLM/AIC"
"2313" 2 2 16 "SPM" "algae" "0.921642668587995" "GLM/AIC"
"2314" 2 3 16 "SPM" "algae" "0.936082980879555" "GLM/AIC"
"2315" 2 1 16 "SPM" "algae" "0.925840989604629" "GLM/AIC"
"2316" 2 2 16 "SPM" "algae" "0.94450499836313" "GLM/AIC"
"2317" 2 3 16 "SPM" "algae" "0.937670299217101" "GLM/AIC"
"2318" 2 1 16 "SPM" "algae" "0.934021905789289" "GLM/AIC"
"2319" 2 2 16 "SPM" "algae" "0.947905578493743" "GLM/AIC"
"2320" 2 3 16 "SPM" "algae" "0.937564026431039" "GLM/AIC"
"2321" 2 1 16 "SPM" "algae" "0.909794693252704" "GLM/AIC"
"2322" 2 2 16 "SPM" "algae" "0.923816422905983" "GLM/AIC"
"2323" 2 3 16 "SPM" "algae" "0.917458007312026" "GLM/AIC"
"2324" 2 1 16 "SPM" "algae" "0.920589640651754" "GLM/AIC"
"2325" 2 2 16 "SPM" "algae" "0.907921465261195" "GLM/AIC"
"2326" 2 3 16 "SPM" "algae" "0.923721106306011" "GLM/AIC"
"2327" 2 1 16 "SPM" "algae" "0.908562612150801" "GLM/AIC"
"2328" 2 2 16 "SPM" "algae" "0.934909490207751" "GLM/AIC"
"2329" 2 3 16 "SPM" "algae" "0.928965103029962" "GLM/AIC"
"2330" 2 1 16 "SPM" "algae" "0.937982145034945" "GLM/AIC"
"2331" 2 2 16 "SPM" "algae" "0.930776519617836" "GLM/AIC"
"2332" 2 3 16 "SPM" "algae" "0.940003026564103" "GLM/AIC"
"2333" 2 1 16 "SPM" "algae" "0.922815470732288" "GLM/AIC"
"2334" 2 2 16 "SPM" "algae" "0.938604829718034" "GLM/AIC"
"2335" 2 3 16 "SPM" "algae" "0.912769286846569" "GLM/AIC"
"2336" 2 1 16 "SPM" "algae" "0.951724658793508" "GLM/AIC"
"2337" 2 2 16 "SPM" "algae" "0.923384060168694" "GLM/AIC"
"2338" 2 3 16 "SPM" "algae" "0.934051861417051" "GLM/AIC"
"2339" 2 1 16 "SPM" "algae" "0.912656846803288" "GLM/AIC"
"2340" 2 2 16 "SPM" "algae" "0.933549053873695" "GLM/AIC"
"2341" 2 3 16 "SPM" "algae" "0.925443226582101" "GLM/AIC"
"2342" 2 1 16 "SPM" "algae" "0.920660634785188" "GLM/AIC"
"2343" 2 2 16 "SPM" "algae" "0.936019063740467" "GLM/AIC"
"2344" 2 3 16 "SPM" "algae" "0.939455597277464" "GLM/AIC"
"2345" 2 1 16 "SPM" "algae" "0.924879241490564" "GLM/AIC"
"2346" 2 2 16 "SPM" "algae" "0.932587725999343" "GLM/AIC"
"2347" 2 3 16 "SPM" "algae" "0.925745056211717" "GLM/AIC"
"2348" 2 1 16 "SPM" "algae" "0.923259414444024" "GLM/AIC"
"2349" 2 2 16 "SPM" "algae" "0.93213667542736" "GLM/AIC"
"2350" 2 3 16 "SPM" "algae" "0.928313803782716" "GLM/AIC"
"2351" 2 1 16 "SPM" "algae" "0.909881930396974" "GLM/AIC"
"2352" 2 2 16 "SPM" "algae" "0.918494141480863" "GLM/AIC"
"2353" 2 3 16 "SPM" "algae" "0.938792115674957" "GLM/AIC"
"2354" 2 1 16 "SPM" "algae" "0.912167313160715" "GLM/AIC"
"2355" 2 2 16 "SPM" "algae" "0.912911762972303" "GLM/AIC"
"2356" 2 3 16 "SPM" "algae" "0.95241710863342" "GLM/AIC"
"2357" 2 1 16 "SPM" "algae" "0.908610470303722" "GLM/AIC"
"2358" 2 2 16 "SPM" "algae" "0.930639675884859" "GLM/AIC"
"2359" 2 3 16 "SPM" "algae" "0.949339731208021" "GLM/AIC"
"2360" 2 1 16 "SPM" "algae" "0.94121513008417" "GLM/AIC"
"2361" 2 2 16 "SPM" "algae" "0.940570474591094" "GLM/AIC"
"2362" 2 3 16 "SPM" "algae" "0.918501764288278" "GLM/AIC"
"2363" 2 1 16 "SPM" "algae" "0.912513383758279" "GLM/AIC"
"2364" 2 2 16 "SPM" "algae" "0.932857447228783" "GLM/AIC"
"2365" 2 3 16 "SPM" "algae" "0.918633025927343" "GLM/AIC"
"2366" 2 1 16 "SPM" "algae" "0.946646933200232" "GLM/AIC"
"2367" 2 2 16 "SPM" "algae" "0.931340602404664" "GLM/AIC"
"2368" 2 3 16 "SPM" "algae" "0.931967701965388" "GLM/AIC"
"2369" 2 1 16 "SPM" "algae" "0.939630352900575" "GLM/AIC"
"2370" 2 2 16 "SPM" "algae" "0.937810430598827" "GLM/AIC"
"2371" 2 3 16 "SPM" "algae" "0.932457620898397" "GLM/AIC"
"2372" 2 1 16 "SPM" "algae" "0.91082884092254" "GLM/AIC"
"2373" 2 2 16 "SPM" "algae" "0.931301585858247" "GLM/AIC"
"2374" 2 3 16 "SPM" "algae" "0.936601278667621" "GLM/AIC"
"2375" 2 1 16 "SPM" "algae" "0.923967124538722" "GLM/AIC"
"2376" 2 2 16 "SPM" "algae" "0.961706318371314" "GLM/AIC"
"2377" 2 3 16 "SPM" "algae" "0.930527584380073" "GLM/AIC"
"2378" 2 1 16 "SPM" "algae" "0.938885970817731" "GLM/AIC"
"2379" 2 2 16 "SPM" "algae" "0.927711065403761" "GLM/AIC"
"2380" 2 3 16 "SPM" "algae" "0.933036402049444" "GLM/AIC"
"2381" 2 1 16 "SPM" "algae" "0.929988983577706" "GLM/AIC"
"2382" 2 2 16 "SPM" "algae" "0.935506088794155" "GLM/AIC"
"2383" 2 3 16 "SPM" "algae" "0.945667450422366" "GLM/AIC"
"2384" 2 1 16 "SPM" "algae" "0.943147961470904" "GLM/AIC"
"2385" 2 2 16 "SPM" "algae" "0.929942219817021" "GLM/AIC"
"2386" 2 3 16 "SPM" "algae" "0.943576760537468" "GLM/AIC"
"2387" 2 1 16 "SPM" "algae" "0.953278858030815" "GLM/AIC"
"2388" 2 2 16 "SPM" "algae" "0.927330332473825" "GLM/AIC"
"2389" 2 3 16 "SPM" "algae" "0.905178671876202" "GLM/AIC"
"2390" 2 1 16 "SPM" "algae" "0.928033753127736" "GLM/AIC"
"2391" 2 2 16 "SPM" "algae" "0.951201371912557" "GLM/AIC"
"2392" 2 3 16 "SPM" "algae" "0.938971649656446" "GLM/AIC"
"2393" 2 1 16 "SPM" "algae" "0.915548385654619" "GLM/AIC"
"2394" 2 2 16 "SPM" "algae" "0.935700646132483" "GLM/AIC"
"2395" 2 3 16 "SPM" "algae" "0.925524230285502" "GLM/AIC"
"2396" 2 1 16 "SPM" "algae" "0.952426964308696" "GLM/AIC"
"2397" 2 2 16 "SPM" "algae" "0.930423736455353" "GLM/AIC"
"2398" 2 3 16 "SPM" "algae" "0.947645182688815" "GLM/AIC"
"2399" 2 1 16 "SPM" "algae" "0.927835634794558" "GLM/AIC"
"2400" 2 2 16 "SPM" "algae" "0.920794016410848" "GLM/AIC"
"2401" 2 3 16 "SPM" "algae" "0.937628811136874" "GLM/AIC"
"2402" 2 1 16 "SPM" "algae" "0.944625930646309" "GLM/AIC"
"2403" 2 2 16 "SPM" "algae" "0.957163346680973" "GLM/AIC"
"2404" 2 3 16 "SPM" "algae" "0.948434613711996" "GLM/AIC"
"2405" 2 1 16 "SPM" "algae" "0.931192291686381" "GLM/AIC"
"2406" 2 2 16 "SPM" "algae" "0.90928305711144" "GLM/AIC"
"2407" 2 3 16 "SPM" "algae" "0.946811604754158" "GLM/AIC"
"2408" 2 1 16 "SPM" "algae" "0.927522893472009" "GLM/AIC"
"2409" 2 2 16 "SPM" "algae" "0.926981504880528" "GLM/AIC"
"2410" 2 3 16 "SPM" "algae" "0.941079629884221" "GLM/AIC"
"2411" 2 1 16 "SPM" "algae" "0.920283337596065" "GLM/AIC"
"2412" 2 2 16 "SPM" "algae" "0.942907134090009" "GLM/AIC"
"2413" 2 3 16 "SPM" "algae" "0.960577831489218" "GLM/AIC"
"2414" 2 1 16 "SPM" "algae" "0.935328700671274" "GLM/AIC"
"2415" 2 2 16 "SPM" "algae" "0.944210908688869" "GLM/AIC"
"2416" 2 3 16 "SPM" "algae" "0.930651671151125" "GLM/AIC"
"2417" 2 1 16 "SPM" "algae" "0.917133361498563" "GLM/AIC"
"2418" 2 2 16 "SPM" "algae" "0.942702354298048" "GLM/AIC"
"2419" 2 3 16 "SPM" "algae" "0.925674001131185" "GLM/AIC"
"2420" 2 1 16 "SPM" "algae" "0.931294725836622" "GLM/AIC"
"2421" 2 2 16 "SPM" "algae" "0.951786415874256" "GLM/AIC"
"2422" 2 3 16 "SPM" "algae" "0.9382985493614" "GLM/AIC"
"2423" 2 1 16 "SPM" "algae" "0.937922740558682" "GLM/AIC"
"2424" 2 2 16 "SPM" "algae" "0.934981309933089" "GLM/AIC"
"2425" 2 3 16 "SPM" "algae" "0.910251641944027" "GLM/AIC"
"2426" 2 1 16 "SPM" "algae" "0.895249149340315" "GLM/AIC"
"2427" 2 2 16 "SPM" "algae" "0.937797879772657" "GLM/AIC"
"2428" 2 3 16 "SPM" "algae" "0.935587403483977" "GLM/AIC"
"2429" 2 1 16 "SPM" "algae" "0.95469342188873" "GLM/AIC"
"2430" 2 2 16 "SPM" "algae" "0.938491236839166" "GLM/AIC"
"2431" 2 3 16 "SPM" "algae" "0.949937592667983" "GLM/AIC"
"2432" 2 1 16 "SPM" "algae" "0.931286253881807" "GLM/AIC"
"2433" 2 2 16 "SPM" "algae" "0.938242144435593" "GLM/AIC"
"2434" 2 3 16 "SPM" "algae" "0.936248157726485" "GLM/AIC"
"2435" 2 1 16 "SPM" "algae" "0.926172494501018" "GLM/AIC"
"2436" 2 2 16 "SPM" "algae" "0.941558804111564" "GLM/AIC"
"2437" 2 3 16 "SPM" "algae" "0.959457427892543" "GLM/AIC"
"2438" 2 1 16 "SPM" "algae" "0.918511783615494" "GLM/AIC"
"2439" 2 2 16 "SPM" "algae" "0.957912277039921" "GLM/AIC"
"2440" 2 3 16 "SPM" "algae" "0.917020195757638" "GLM/AIC"
"2441" 2 1 16 "SPM" "algae" "0.939500476497922" "GLM/AIC"
"2442" 2 2 16 "SPM" "algae" "0.915959548344134" "GLM/AIC"
"2443" 2 3 16 "SPM" "algae" "0.943424482227922" "GLM/AIC"
"2444" 2 1 16 "SPM" "algae" "0.946191089930785" "GLM/AIC"
"2445" 2 2 16 "SPM" "algae" "0.924910902076761" "GLM/AIC"
"2446" 2 3 16 "SPM" "algae" "0.918932279871805" "GLM/AIC"
"2447" 2 1 16 "SPM" "algae" "0.926826949830642" "GLM/AIC"
"2448" 2 2 16 "SPM" "algae" "0.930905101207726" "GLM/AIC"
"2449" 2 3 16 "SPM" "algae" "0.933065894440371" "GLM/AIC"
"2450" 2 1 16 "SPM" "algae" "0.924257636363233" "GLM/AIC"
"2451" 2 2 16 "SPM" "algae" "0.952105070415154" "GLM/AIC"
"2452" 2 3 16 "SPM" "algae" "0.931188309284431" "GLM/AIC"
"2453" 2 1 16 "SPM" "algae" "0.919113481976271" "GLM/AIC"
"2454" 2 2 16 "SPM" "algae" "0.932141431605054" "GLM/AIC"
"2455" 2 3 16 "SPM" "algae" "0.933530397559016" "GLM/AIC"
"2456" 2 1 16 "SPM" "algae" "0.940720194487303" "GLM/AIC"
"2457" 2 2 16 "SPM" "algae" "0.924080576831332" "GLM/AIC"
"2458" 2 3 16 "SPM" "algae" "0.946909510604288" "GLM/AIC"
"2459" 2 1 16 "SPM" "algae" "0.932233694111585" "GLM/AIC"
"2460" 2 2 16 "SPM" "algae" "0.937336186534232" "GLM/AIC"
"2461" 2 3 16 "SPM" "algae" "0.937421491352066" "GLM/AIC"
"2462" 2 1 16 "SPM" "algae" "0.935733441562401" "GLM/AIC"
"2463" 2 2 16 "SPM" "algae" "0.947594707325949" "GLM/AIC"
"2464" 2 3 16 "SPM" "algae" "0.918690145009175" "GLM/AIC"
"2465" 2 1 16 "SPM" "algae" "0.913185413391167" "GLM/AIC"
"2466" 2 2 16 "SPM" "algae" "0.933819758215454" "GLM/AIC"
"2467" 2 3 16 "SPM" "algae" "0.949009023763421" "GLM/AIC"
"2468" 2 1 16 "SPM" "algae" "0.917245261659754" "GLM/AIC"
"2469" 2 2 16 "SPM" "algae" "0.955192966476525" "GLM/AIC"
"2470" 2 3 16 "SPM" "algae" "0.935603809489721" "GLM/AIC"
"2471" 2 1 16 "SPM" "algae" "0.932522812663998" "GLM/AIC"
"2472" 2 2 16 "SPM" "algae" "0.954978244665322" "GLM/AIC"
"2473" 2 3 16 "SPM" "algae" "0.918987428220433" "GLM/AIC"
"2474" 2 1 16 "SPM" "algae" "0.915269645278575" "GLM/AIC"
"2475" 2 2 16 "SPM" "algae" "0.954251697428454" "GLM/AIC"
"2476" 2 3 16 "SPM" "algae" "0.923416350295615" "GLM/AIC"
"2477" 2 1 16 "SPM" "algae" "0.892993790950416" "GLM/AIC"
"2478" 2 2 16 "SPM" "algae" "0.943540690523286" "GLM/AIC"
"2479" 2 3 16 "SPM" "algae" "0.93736258635922" "GLM/AIC"
"2480" 2 1 16 "SPM" "algae" "0.95378397525742" "GLM/AIC"
"2481" 2 2 16 "SPM" "algae" "0.948073370094396" "GLM/AIC"
"2482" 2 3 16 "SPM" "algae" "0.905418659086993" "GLM/AIC"
"2483" 2 1 16 "SPM" "algae" "0.92643732782068" "GLM/AIC"
"2484" 2 2 16 "SPM" "algae" "0.926248328403441" "GLM/AIC"
"2485" 2 3 16 "SPM" "algae" "0.948844838493769" "GLM/AIC"
"2486" 2 1 16 "SPM" "algae" "0.911704728068263" "GLM/AIC"
"2487" 2 2 16 "SPM" "algae" "0.936049204588098" "GLM/AIC"
"2488" 2 3 16 "SPM" "algae" "0.928085989148828" "GLM/AIC"
"2489" 2 1 16 "SPM" "algae" "0.927584168994908" "GLM/AIC"
"2490" 2 2 16 "SPM" "algae" "0.917809303024193" "GLM/AIC"
"2491" 2 3 16 "SPM" "algae" "0.927930884943062" "GLM/AIC"
"2492" 2 1 16 "SPM" "algae" "0.941824680515463" "GLM/AIC"
"2493" 2 2 16 "SPM" "algae" "0.932529254771524" "GLM/AIC"
"2494" 2 3 16 "SPM" "algae" "0.93098548615152" "GLM/AIC"
"2495" 2 1 16 "SPM" "algae" "0.92230826670651" "GLM/AIC"
"2496" 2 2 16 "SPM" "algae" "0.927459506891538" "GLM/AIC"
"2497" 2 3 16 "SPM" "algae" "0.910144743344714" "GLM/AIC"
"2498" 2 1 16 "SPM" "algae" "0.949640112188295" "GLM/AIC"
"2499" 2 2 16 "SPM" "algae" "0.929183602780281" "GLM/AIC"
"2500" 2 3 16 "SPM" "algae" "0.93223613873027" "GLM/AIC"
"2501" 2 1 16 "SPM" "algae" "0.940380136253466" "GLM/AIC"
"2502" 2 2 16 "SPM" "algae" "0.909765642232379" "GLM/AIC"
"2503" 2 3 16 "SPM" "algae" "0.948839376028368" "GLM/AIC"
"2504" 2 1 16 "SPM" "algae" "0.938274355774391" "GLM/AIC"
"2505" 2 2 16 "SPM" "algae" "0.912412739228397" "GLM/AIC"
"2506" 2 3 16 "SPM" "algae" "0.919823274903505" "GLM/AIC"
"2507" 2 1 16 "SPM" "algae" "0.944039492813749" "GLM/AIC"
"2508" 2 2 16 "SPM" "algae" "0.90934402564313" "GLM/AIC"
"2509" 2 3 16 "SPM" "algae" "0.950319621811099" "GLM/AIC"
"2510" 2 1 16 "SPM" "algae" "0.941260162468159" "GLM/AIC"
"2511" 2 2 16 "SPM" "algae" "0.933827387169328" "GLM/AIC"
"2512" 2 3 16 "SPM" "algae" "0.94752459774871" "GLM/AIC"
"2513" 2 1 16 "SPM" "algae" "0.941448034907188" "GLM/AIC"
"2514" 2 2 16 "SPM" "algae" "0.92625531073772" "GLM/AIC"
"2515" 2 3 16 "SPM" "algae" "0.926736079591795" "GLM/AIC"
"2516" 2 1 16 "SPM" "algae" "0.905636292552452" "GLM/AIC"
"2517" 2 2 16 "SPM" "algae" "0.930443677738711" "GLM/AIC"
"2518" 2 3 16 "SPM" "algae" "0.94763043492457" "GLM/AIC"
"2519" 2 1 16 "SPM" "algae" "0.919834254548405" "GLM/AIC"
"2520" 2 2 16 "SPM" "algae" "0.919444945618997" "GLM/AIC"
"2521" 2 3 16 "SPM" "algae" "0.917088039883037" "GLM/AIC"
"2522" 2 1 16 "SPM" "algae" "0.949277369958744" "GLM/AIC"
"2523" 2 2 16 "SPM" "algae" "0.924657676102084" "GLM/AIC"
"2524" 2 3 16 "SPM" "algae" "0.914679801296092" "GLM/AIC"
"2525" 2 1 16 "SPM" "algae" "0.932050293903951" "GLM/AIC"
"2526" 2 2 16 "SPM" "algae" "0.932046108541242" "GLM/AIC"
"2527" 2 3 16 "SPM" "algae" "0.925192453677809" "GLM/AIC"
"2528" 2 1 16 "SPM" "algae" "0.912402893195842" "GLM/AIC"
"2529" 2 2 16 "SPM" "algae" "0.93688418663856" "GLM/AIC"
"2530" 2 3 16 "SPM" "algae" "0.950329698684339" "GLM/AIC"
"2531" 2 1 16 "SPM" "algae" "0.929014255722279" "GLM/AIC"
"2532" 2 2 16 "SPM" "algae" "0.937404852625655" "GLM/AIC"
"2533" 2 3 16 "SPM" "algae" "0.950025806100961" "GLM/AIC"
"2534" 2 1 16 "SPM" "algae" "0.937670048114894" "GLM/AIC"
"2535" 2 2 16 "SPM" "algae" "0.92859221005813" "GLM/AIC"
"2536" 2 3 16 "SPM" "algae" "0.911795127825068" "GLM/AIC"
"2537" 2 1 16 "SPM" "algae" "0.951444340171749" "GLM/AIC"
"2538" 2 2 16 "SPM" "algae" "0.913809991759856" "GLM/AIC"
"2539" 2 3 16 "SPM" "algae" "0.921177292486299" "GLM/AIC"
"2540" 2 1 16 "SPM" "algae" "0.923180822673037" "GLM/AIC"
"2541" 2 2 16 "SPM" "algae" "0.917949433673729" "GLM/AIC"
"2542" 2 3 16 "SPM" "algae" "0.900373757863449" "GLM/AIC"
"2543" 2 1 16 "SPM" "algae" "0.946391892866846" "GLM/AIC"
"2544" 2 2 16 "SPM" "algae" "0.928827657391924" "GLM/AIC"
"2545" 2 3 16 "SPM" "algae" "0.93680810163667" "GLM/AIC"
"2546" 2 1 16 "SPM" "algae" "0.917468255911664" "GLM/AIC"
"2547" 2 2 16 "SPM" "algae" "0.932150253224223" "GLM/AIC"
"2548" 2 3 16 "SPM" "algae" "0.944519047552681" "GLM/AIC"
"2549" 2 1 16 "SPM" "algae" "0.920575336381397" "GLM/AIC"
"2550" 2 2 16 "SPM" "algae" "0.939170693882381" "GLM/AIC"
"2551" 2 3 16 "SPM" "algae" "0.935861602264484" "GLM/AIC"
"2552" 2 1 16 "SPM" "algae" "0.95425236126063" "GLM/AIC"
"2553" 2 2 16 "SPM" "algae" "0.954251096419668" "GLM/AIC"
"2554" 2 3 16 "SPM" "algae" "0.938852314046216" "GLM/AIC"
"2555" 2 1 16 "SPM" "algae" "0.946352618510006" "GLM/AIC"
"2556" 2 2 16 "SPM" "algae" "0.941252118950715" "GLM/AIC"
"2557" 2 3 16 "SPM" "algae" "0.916744463939215" "GLM/AIC"
"2558" 2 1 16 "SPM" "algae" "0.943547479116132" "GLM/AIC"
"2559" 2 2 16 "SPM" "algae" "0.917785052023125" "GLM/AIC"
"2560" 2 3 16 "SPM" "algae" "0.954219085815546" "GLM/AIC"
"2561" 2 1 16 "SPM" "algae" "0.919641637113094" "GLM/AIC"
"2562" 2 2 16 "SPM" "algae" "0.943424002117521" "GLM/AIC"
"2563" 2 3 16 "SPM" "algae" "0.937919390801577" "GLM/AIC"
"2564" 2 1 16 "SPM" "algae" "0.910635791243329" "GLM/AIC"
"2565" 2 2 16 "SPM" "algae" "0.915847396385692" "GLM/AIC"
"2566" 2 3 16 "SPM" "algae" "0.954069022588406" "GLM/AIC"
"2567" 2 1 16 "SPM" "algae" "0.912439017961004" "GLM/AIC"
"2568" 2 2 16 "SPM" "algae" "0.91913339915901" "GLM/AIC"
"2569" 2 3 16 "SPM" "algae" "0.928599304085609" "GLM/AIC"
"2570" 2 1 16 "SPM" "algae" "0.913478161589966" "GLM/AIC"
"2571" 2 2 16 "SPM" "algae" "0.942242072420946" "GLM/AIC"
"2572" 2 3 16 "SPM" "algae" "0.912773318427223" "GLM/AIC"
"2573" 2 1 16 "SPM" "algae" "0.917770186557257" "GLM/AIC"
"2574" 2 2 16 "SPM" "algae" "0.895408067588682" "GLM/AIC"
"2575" 2 3 16 "SPM" "algae" "0.937776224840762" "GLM/AIC"
"2576" 2 1 16 "SPM" "algae" "0.938770364452297" "GLM/AIC"
"2577" 2 2 16 "SPM" "algae" "0.939964819192829" "GLM/AIC"
"2578" 2 3 16 "SPM" "algae" "0.919132837094778" "GLM/AIC"
"2579" 2 1 16 "SPM" "algae" "0.921651477192696" "GLM/AIC"
"2580" 2 2 16 "SPM" "algae" "0.949257426515336" "GLM/AIC"
"2581" 2 3 16 "SPM" "algae" "0.938442760739422" "GLM/AIC"
"2582" 2 1 16 "SPM" "algae" "0.949022311226525" "GLM/AIC"
"2583" 2 2 16 "SPM" "algae" "0.93440858347406" "GLM/AIC"
"2584" 2 3 16 "SPM" "algae" "0.946541895888962" "GLM/AIC"
"2585" 2 1 16 "SPM" "algae" "0.924571567138071" "GLM/AIC"
"2586" 2 2 16 "SPM" "algae" "0.945852332116245" "GLM/AIC"
"2587" 2 3 16 "SPM" "algae" "0.936075902561766" "GLM/AIC"
"2588" 2 1 16 "SPM" "algae" "0.913220001707187" "GLM/AIC"
"2589" 2 2 16 "SPM" "algae" "0.944542519256529" "GLM/AIC"
"2590" 2 3 16 "SPM" "algae" "0.948489439828814" "GLM/AIC"
"2591" 2 1 16 "SPM" "algae" "0.930643015171321" "GLM/AIC"
"2592" 2 2 16 "SPM" "algae" "0.929359319248849" "GLM/AIC"
"2593" 2 3 16 "SPM" "algae" "0.967579055554751" "GLM/AIC"
"2594" 2 1 16 "SPM" "algae" "0.923996257734841" "GLM/AIC"
"2595" 2 2 16 "SPM" "algae" "0.930545421013376" "GLM/AIC"
"2596" 2 3 16 "SPM" "algae" "0.923349481900973" "GLM/AIC"
"2597" 2 1 16 "SPM" "algae" "0.953473041795962" "GLM/AIC"
"2598" 2 2 16 "SPM" "algae" "0.928978478340725" "GLM/AIC"
"2599" 2 3 16 "SPM" "algae" "0.906761027004244" "GLM/AIC"
"2600" 2 1 16 "SPM" "algae" "0.91295983717072" "GLM/AIC"
"2601" 2 2 16 "SPM" "algae" "0.936197433986172" "GLM/AIC"
"2602" 2 3 16 "SPM" "algae" "0.926310121998488" "GLM/AIC"
"2603" 2 1 16 "SPM" "algae" "0.946990692127439" "GLM/AIC"
"2604" 2 2 16 "SPM" "algae" "0.962048018155184" "GLM/AIC"
"2605" 2 3 16 "SPM" "algae" "0.920427761557708" "GLM/AIC"
"2606" 2 1 16 "SPM" "algae" "0.937782688153934" "GLM/AIC"
"2607" 2 2 16 "SPM" "algae" "0.943858162672117" "GLM/AIC"
"2608" 2 3 16 "SPM" "algae" "0.920554741857785" "GLM/AIC"
"2609" 2 1 16 "SPM" "algae" "0.941217873700766" "GLM/AIC"
"2610" 2 2 16 "SPM" "algae" "0.930154968459499" "GLM/AIC"
"2611" 2 3 16 "SPM" "algae" "0.944109052730216" "GLM/AIC"
"2612" 2 1 16 "SPM" "algae" "0.949753073813193" "GLM/AIC"
"2613" 2 2 16 "SPM" "algae" "0.955694234898893" "GLM/AIC"
"2614" 2 3 16 "SPM" "algae" "0.963243496632243" "GLM/AIC"
"2615" 2 1 16 "SPM" "algae" "0.924949636128917" "GLM/AIC"
"2616" 2 2 16 "SPM" "algae" "0.94606173975931" "GLM/AIC"
"2617" 2 3 16 "SPM" "algae" "0.939741099600687" "GLM/AIC"
"2618" 2 1 16 "SPM" "algae" "0.935218893388739" "GLM/AIC"
"2619" 2 2 16 "SPM" "algae" "0.925324673155878" "GLM/AIC"
"2620" 2 3 16 "SPM" "algae" "0.938444206968902" "GLM/AIC"
"2621" 2 1 16 "SPM" "algae" "0.94356925675309" "GLM/AIC"
"2622" 2 2 16 "SPM" "algae" "0.939306480649102" "GLM/AIC"
"2623" 2 3 16 "SPM" "algae" "0.955964275209526" "GLM/AIC"
"2624" 2 1 16 "SPM" "algae" "0.924939156477483" "GLM/AIC"
"2625" 2 2 16 "SPM" "algae" "0.927229416147159" "GLM/AIC"
"2626" 2 3 16 "SPM" "algae" "0.931377409893653" "GLM/AIC"
"2627" 2 1 16 "SPM" "algae" "0.935157563249071" "GLM/AIC"
"2628" 2 2 16 "SPM" "algae" "0.924344892086862" "GLM/AIC"
"2629" 2 3 16 "SPM" "algae" "0.939804947349008" "GLM/AIC"
"2630" 2 1 16 "SPM" "algae" "0.923177112923127" "GLM/AIC"
"2631" 2 2 16 "SPM" "algae" "0.943745892654097" "GLM/AIC"
"2632" 2 3 16 "SPM" "algae" "0.947391204284507" "GLM/AIC"
"2633" 2 1 16 "SPM" "algae" "0.922711861012159" "GLM/AIC"
"2634" 2 2 16 "SPM" "algae" "0.926190504728546" "GLM/AIC"
"2635" 2 3 16 "SPM" "algae" "0.928181064671251" "GLM/AIC"
"2636" 2 1 16 "SPM" "algae" "0.918832759421677" "GLM/AIC"
"2637" 2 2 16 "SPM" "algae" "0.936514367119389" "GLM/AIC"
"2638" 2 3 16 "SPM" "algae" "0.943632234054231" "GLM/AIC"
"2639" 2 1 16 "SPM" "algae" "0.923723102653923" "GLM/AIC"
"2640" 2 2 16 "SPM" "algae" "0.918654215102725" "GLM/AIC"
"2641" 2 3 16 "SPM" "algae" "0.940479972442011" "GLM/AIC"
"2642" 2 1 16 "SPM" "algae" "0.92246866386533" "GLM/AIC"
"2643" 2 2 16 "SPM" "algae" "0.935718918483574" "GLM/AIC"
"2644" 2 3 16 "SPM" "algae" "0.930119420736218" "GLM/AIC"
"2645" 2 1 16 "SPM" "algae" "0.934294166836261" "GLM/AIC"
"2646" 2 2 16 "SPM" "algae" "0.926917978290869" "GLM/AIC"
"2647" 2 3 16 "SPM" "algae" "0.940627790711483" "GLM/AIC"
"2648" 2 1 16 "SPM" "algae" "0.931294876252754" "GLM/AIC"
"2649" 2 2 16 "SPM" "algae" "0.949538545440769" "GLM/AIC"
"2650" 2 3 16 "SPM" "algae" "0.930719490596051" "GLM/AIC"
"2651" 2 1 16 "SPM" "algae" "0.925122813560821" "GLM/AIC"
"2652" 2 2 16 "SPM" "algae" "0.932007163451074" "GLM/AIC"
"2653" 2 3 16 "SPM" "algae" "0.937664018326896" "GLM/AIC"
"2654" 2 1 16 "SPM" "algae" "0.944714900592575" "GLM/AIC"
"2655" 2 2 16 "SPM" "algae" "0.908448027817624" "GLM/AIC"
"2656" 2 3 16 "SPM" "algae" "0.923952132329812" "GLM/AIC"
"2657" 2 1 16 "SPM" "algae" "0.927794345738066" "GLM/AIC"
"2658" 2 2 16 "SPM" "algae" "0.950671397369978" "GLM/AIC"
"2659" 2 3 16 "SPM" "algae" "0.905266991290626" "GLM/AIC"
"2660" 2 1 16 "SPM" "algae" "0.941708934919911" "GLM/AIC"
"2661" 2 2 16 "SPM" "algae" "0.928120401336989" "GLM/AIC"
"2662" 2 3 16 "SPM" "algae" "0.939576425877504" "GLM/AIC"
"2663" 2 1 16 "SPM" "algae" "0.911837887974896" "GLM/AIC"
"2664" 2 2 16 "SPM" "algae" "0.913821263616555" "GLM/AIC"
"2665" 2 3 16 "SPM" "algae" "0.921333892670551" "GLM/AIC"
"2666" 2 1 16 "SPM" "algae" "0.925913362902087" "GLM/AIC"
"2667" 2 2 16 "SPM" "algae" "0.916082719294388" "GLM/AIC"
"2668" 2 3 16 "SPM" "algae" "0.932455313109876" "GLM/AIC"
"2669" 2 1 16 "SPM" "algae" "0.940463949193932" "GLM/AIC"
"2670" 2 2 16 "SPM" "algae" "0.951498709180309" "GLM/AIC"
"2671" 2 3 16 "SPM" "algae" "0.926385346079622" "GLM/AIC"
"2672" 2 1 16 "SPM" "algae" "0.943487013536062" "GLM/AIC"
"2673" 2 2 16 "SPM" "algae" "0.941464709124823" "GLM/AIC"
"2674" 2 3 16 "SPM" "algae" "0.918372957214433" "GLM/AIC"
"2675" 2 1 16 "SPM" "algae" "0.922145110835097" "GLM/AIC"
"2676" 2 2 16 "SPM" "algae" "0.922705942645954" "GLM/AIC"
"2677" 2 3 16 "SPM" "algae" "0.922260404907791" "GLM/AIC"
"2678" 2 1 16 "SPM" "algae" "0.937220460650684" "GLM/AIC"
"2679" 2 2 16 "SPM" "algae" "0.954442170413721" "GLM/AIC"
"2680" 2 3 16 "SPM" "algae" "0.945332511569505" "GLM/AIC"
"2681" 2 1 16 "SPM" "algae" "0.953553733253445" "GLM/AIC"
"2682" 2 2 16 "SPM" "algae" "0.923340126828637" "GLM/AIC"
"2683" 2 3 16 "SPM" "algae" "0.934463770082469" "GLM/AIC"
"2684" 2 1 16 "SPM" "algae" "0.917266959140639" "GLM/AIC"
"2685" 2 2 16 "SPM" "algae" "0.93666156037759" "GLM/AIC"
"2686" 2 3 16 "SPM" "algae" "0.937066972320212" "GLM/AIC"
"2687" 2 1 16 "SPM" "algae" "0.923622403493977" "GLM/AIC"
"2688" 2 2 16 "SPM" "algae" "0.947126471587716" "GLM/AIC"
"2689" 2 3 16 "SPM" "algae" "0.938139504228809" "GLM/AIC"
"2690" 2 1 16 "SPM" "algae" "0.913338926800758" "GLM/AIC"
"2691" 2 2 16 "SPM" "algae" "0.945590973331302" "GLM/AIC"
"2692" 2 3 16 "SPM" "algae" "0.946067311378259" "GLM/AIC"
"2693" 2 1 16 "SPM" "algae" "0.961623664266499" "GLM/AIC"
"2694" 2 2 16 "SPM" "algae" "0.938060802894773" "GLM/AIC"
"2695" 2 3 16 "SPM" "algae" "0.910320201398891" "GLM/AIC"
"2696" 2 1 16 "SPM" "algae" "0.93913774271071" "GLM/AIC"
"2697" 2 2 16 "SPM" "algae" "0.922151342776855" "GLM/AIC"
"2698" 2 3 16 "SPM" "algae" "0.942138294708884" "GLM/AIC"
"2699" 2 1 16 "SPM" "algae" "0.943686369785511" "GLM/AIC"
"2700" 2 2 16 "SPM" "algae" "0.928207148275928" "GLM/AIC"
"2701" 2 3 16 "SPM" "algae" "0.916291065801039" "GLM/AIC"
"2702" 2 1 16 "SPM" "algae" "0.935746043149335" "GLM/AIC"
"2703" 2 2 16 "SPM" "algae" "0.933406298606999" "GLM/AIC"
"2704" 2 3 16 "SPM" "algae" "0.919761571226713" "GLM/AIC"
"2705" 2 1 16 "SPM" "algae" "0.907579952344556" "GLM/AIC"
"2706" 2 2 16 "SPM" "algae" "0.925022101736098" "GLM/AIC"
"2707" 2 3 16 "SPM" "algae" "0.929667103593524" "GLM/AIC"
"2708" 2 1 16 "SPM" "algae" "0.937703862578794" "GLM/AIC"
"2709" 2 2 16 "SPM" "algae" "0.912576362585383" "GLM/AIC"
"2710" 2 3 16 "SPM" "algae" "0.916620952126375" "GLM/AIC"
"2711" 2 1 16 "SPM" "algae" "0.920766412278978" "GLM/AIC"
"2712" 2 2 16 "SPM" "algae" "0.949619404645305" "GLM/AIC"
"2713" 2 3 16 "SPM" "algae" "0.953233474785261" "GLM/AIC"
"2714" 2 1 16 "SPM" "algae" "0.941034280434499" "GLM/AIC"
"2715" 2 2 16 "SPM" "algae" "0.961818567349804" "GLM/AIC"
"2716" 2 3 16 "SPM" "algae" "0.953090341647939" "GLM/AIC"
"2717" 2 1 16 "SPM" "algae" "0.918517728192454" "GLM/AIC"
"2718" 2 2 16 "SPM" "algae" "0.945369143795227" "GLM/AIC"
"2719" 2 3 16 "SPM" "algae" "0.910799259596223" "GLM/AIC"
"2720" 2 1 16 "SPM" "algae" "0.945232207651809" "GLM/AIC"
"2721" 2 2 16 "SPM" "algae" "0.930547952504767" "GLM/AIC"
"2722" 2 3 16 "SPM" "algae" "0.933276974112282" "GLM/AIC"
"2723" 2 1 16 "SPM" "algae" "0.92716487876421" "GLM/AIC"
"2724" 2 2 16 "SPM" "algae" "0.928886165784556" "GLM/AIC"
"2725" 2 3 16 "SPM" "algae" "0.942906494993776" "GLM/AIC"
"2726" 2 1 16 "SPM" "algae" "0.920513646263339" "GLM/AIC"
"2727" 2 2 16 "SPM" "algae" "0.928409327609594" "GLM/AIC"
"2728" 2 3 16 "SPM" "algae" "0.936582899796739" "GLM/AIC"
"2729" 2 1 16 "SPM" "algae" "0.935133308249109" "GLM/AIC"
"2730" 2 2 16 "SPM" "algae" "0.95266735398264" "GLM/AIC"
"2731" 2 3 16 "SPM" "algae" "0.931198103560568" "GLM/AIC"
"2732" 2 1 16 "SPM" "algae" "0.91841637349902" "GLM/AIC"
"2733" 2 2 16 "SPM" "algae" "0.940912534318648" "GLM/AIC"
"2734" 2 3 16 "SPM" "algae" "0.904859305949484" "GLM/AIC"
"2735" 2 1 16 "SPM" "algae" "0.92688645739554" "GLM/AIC"
"2736" 2 2 16 "SPM" "algae" "0.938206790188356" "GLM/AIC"
"2737" 2 3 16 "SPM" "algae" "0.946662975765488" "GLM/AIC"
"2738" 2 1 16 "SPM" "algae" "0.905080628657668" "GLM/AIC"
"2739" 2 2 16 "SPM" "algae" "0.928717017712593" "GLM/AIC"
"2740" 2 3 16 "SPM" "algae" "0.922334959661024" "GLM/AIC"
"2741" 2 1 16 "SPM" "algae" "0.913660658222332" "GLM/AIC"
"2742" 2 2 16 "SPM" "algae" "0.932599057785748" "GLM/AIC"
"2743" 2 3 16 "SPM" "algae" "0.923714064148401" "GLM/AIC"
"2744" 2 1 16 "SPM" "algae" "0.950255882544825" "GLM/AIC"
"2745" 2 2 16 "SPM" "algae" "0.953345225414964" "GLM/AIC"
"2746" 2 3 16 "SPM" "algae" "0.9369460731163" "GLM/AIC"
"2747" 2 1 16 "SPM" "algae" "0.916787486212169" "GLM/AIC"
"2748" 2 2 16 "SPM" "algae" "0.920259249424671" "GLM/AIC"
"2749" 2 3 16 "SPM" "algae" "0.928633336347372" "GLM/AIC"
"2750" 2 1 16 "SPM" "algae" "0.933217626415271" "GLM/AIC"
"2751" 2 2 16 "SPM" "algae" "0.950084348701647" "GLM/AIC"
"2752" 2 3 16 "SPM" "algae" "0.924241830335295" "GLM/AIC"
"2753" 2 1 16 "SPM" "algae" "0.889627629198982" "GLM/AIC"
"2754" 2 2 16 "SPM" "algae" "0.931154445991668" "GLM/AIC"
"2755" 2 3 16 "SPM" "algae" "0.946954823742031" "GLM/AIC"
"2756" 2 1 16 "SPM" "algae" "0.932618711248375" "GLM/AIC"
"2757" 2 2 16 "SPM" "algae" "0.934237480827269" "GLM/AIC"
"2758" 2 3 16 "SPM" "algae" "0.939077755911705" "GLM/AIC"
"2759" 2 1 16 "SPM" "algae" "0.945897376938613" "GLM/AIC"
"2760" 2 2 16 "SPM" "algae" "0.915496071512413" "GLM/AIC"
"2761" 2 3 16 "SPM" "algae" "0.920378125513348" "GLM/AIC"
"2762" 2 1 16 "SPM" "algae" "0.912505300606636" "GLM/AIC"
"2763" 2 2 16 "SPM" "algae" "0.932883458103814" "GLM/AIC"
"2764" 2 3 16 "SPM" "algae" "0.928617819089154" "GLM/AIC"
"2765" 2 1 16 "SPM" "algae" "0.928777082130053" "GLM/AIC"
"2766" 2 2 16 "SPM" "algae" "0.923082959283714" "GLM/AIC"
"2767" 2 3 16 "SPM" "algae" "0.94587564688373" "GLM/AIC"
"2768" 2 1 16 "SPM" "algae" "0.914229148912759" "GLM/AIC"
"2769" 2 2 16 "SPM" "algae" "0.927261150245036" "GLM/AIC"
"2770" 2 3 16 "SPM" "algae" "0.932095647840683" "GLM/AIC"
"2771" 2 1 16 "SPM" "algae" "0.944041959636258" "GLM/AIC"
"2772" 2 2 16 "SPM" "algae" "0.959276452284291" "GLM/AIC"
"2773" 2 3 16 "SPM" "algae" "0.941047905756727" "GLM/AIC"
"2774" 2 1 16 "SPM" "algae" "0.92509068444704" "GLM/AIC"
"2775" 2 2 16 "SPM" "algae" "0.914885447360336" "GLM/AIC"
"2776" 2 3 16 "SPM" "algae" "0.943935958703536" "GLM/AIC"
"2777" 2 1 16 "SPM" "algae" "0.922075498883146" "GLM/AIC"
"2778" 2 2 16 "SPM" "algae" "0.930961978703686" "GLM/AIC"
"2779" 2 3 16 "SPM" "algae" "0.949373169803135" "GLM/AIC"
"2780" 2 1 16 "SPM" "algae" "0.932294294901692" "GLM/AIC"
"2781" 2 2 16 "SPM" "algae" "0.93395811890286" "GLM/AIC"
"2782" 2 3 16 "SPM" "algae" "0.930202621306462" "GLM/AIC"
"2783" 2 1 16 "SPM" "algae" "0.894080223935958" "GLM/AIC"
"2784" 2 2 16 "SPM" "algae" "0.925230248747354" "GLM/AIC"
"2785" 2 3 16 "SPM" "algae" "0.930972700386385" "GLM/AIC"
"2786" 2 1 16 "SPM" "algae" "0.923039848956539" "GLM/AIC"
"2787" 2 2 16 "SPM" "algae" "0.925446151101745" "GLM/AIC"
"2788" 2 3 16 "SPM" "algae" "0.941302375299099" "GLM/AIC"
"2789" 2 1 16 "SPM" "algae" "0.93134918881256" "GLM/AIC"
"2790" 2 2 16 "SPM" "algae" "0.947708338163648" "GLM/AIC"
"2791" 2 3 16 "SPM" "algae" "0.938181499723216" "GLM/AIC"
"2792" 2 1 16 "SPM" "algae" "0.929886576224585" "GLM/AIC"
"2793" 2 2 16 "SPM" "algae" "0.933673324829447" "GLM/AIC"
"2794" 2 3 16 "SPM" "algae" "0.924864845807708" "GLM/AIC"
"2795" 2 1 16 "SPM" "algae" "0.927692729785344" "GLM/AIC"
"2796" 2 2 16 "SPM" "algae" "0.930487988249687" "GLM/AIC"
"2797" 2 3 16 "SPM" "algae" "0.936873655327645" "GLM/AIC"
"2798" 2 1 16 "SPM" "algae" "0.931882722285368" "GLM/AIC"
"2799" 2 2 16 "SPM" "algae" "0.940844443313557" "GLM/AIC"
"2800" 2 3 16 "SPM" "algae" "0.916925404488567" "GLM/AIC"
"2801" 2 1 16 "SPM" "algae" "0.927628950817556" "GLM/AIC"
"2802" 2 2 16 "SPM" "algae" "0.925579312972117" "GLM/AIC"
"2803" 2 3 16 "SPM" "algae" "0.93381210591015" "GLM/AIC"
"2804" 2 1 16 "SPM" "algae" "0.913121280610494" "GLM/AIC"
"2805" 2 2 16 "SPM" "algae" "0.904832571310076" "GLM/AIC"
"2806" 2 3 16 "SPM" "algae" "0.933371081923721" "GLM/AIC"
"2807" 2 1 16 "SPM" "algae" "0.936921893665974" "GLM/AIC"
"2808" 2 2 16 "SPM" "algae" "0.932199232299023" "GLM/AIC"
"2809" 2 3 16 "SPM" "algae" "0.908989049524086" "GLM/AIC"
"2810" 2 1 16 "SPM" "algae" "0.942837348228033" "GLM/AIC"
"2811" 2 2 16 "SPM" "algae" "0.944894789865859" "GLM/AIC"
"2812" 2 3 16 "SPM" "algae" "0.963479546386126" "GLM/AIC"
"2813" 2 1 16 "SPM" "algae" "0.918807261227864" "GLM/AIC"
"2814" 2 2 16 "SPM" "algae" "0.95001410073786" "GLM/AIC"
"2815" 2 3 16 "SPM" "algae" "0.929454689578507" "GLM/AIC"
"2816" 2 1 16 "SPM" "algae" "0.911859886054462" "GLM/AIC"
"2817" 2 2 16 "SPM" "algae" "0.924880560147157" "GLM/AIC"
"2818" 2 3 16 "SPM" "algae" "0.9267912361621" "GLM/AIC"
"2819" 2 1 16 "SPM" "algae" "0.964494511177731" "GLM/AIC"
"2820" 2 2 16 "SPM" "algae" "0.948099229707951" "GLM/AIC"
"2821" 2 3 16 "SPM" "algae" "0.924662001847117" "GLM/AIC"
"2822" 2 1 16 "SPM" "algae" "0.940346733094085" "GLM/AIC"
"2823" 2 2 16 "SPM" "algae" "0.936099994078507" "GLM/AIC"
"2824" 2 3 16 "SPM" "algae" "0.925497007130125" "GLM/AIC"
"2825" 2 1 16 "SPM" "algae" "0.92842431609329" "GLM/AIC"
"2826" 2 2 16 "SPM" "algae" "0.920282758123445" "GLM/AIC"
"2827" 2 3 16 "SPM" "algae" "0.943545356471823" "GLM/AIC"
"2828" 2 1 16 "SPM" "algae" "0.920922735285988" "GLM/AIC"
"2829" 2 2 16 "SPM" "algae" "0.930284428422464" "GLM/AIC"
"2830" 2 3 16 "SPM" "algae" "0.938262511566561" "GLM/AIC"
"2831" 2 1 16 "SPM" "algae" "0.919679305703191" "GLM/AIC"
"2832" 2 2 16 "SPM" "algae" "0.95196734292221" "GLM/AIC"
"2833" 2 3 16 "SPM" "algae" "0.935715441386482" "GLM/AIC"
"2834" 2 1 16 "SPM" "algae" "0.939017677328052" "GLM/AIC"
"2835" 2 2 16 "SPM" "algae" "0.926955300197898" "GLM/AIC"
"2836" 2 3 16 "SPM" "algae" "0.946682541041593" "GLM/AIC"
"2837" 2 1 16 "SPM" "algae" "0.885045278277916" "GLM/AIC"
"2838" 2 2 16 "SPM" "algae" "0.927140994084986" "GLM/AIC"
"2839" 2 3 16 "SPM" "algae" "0.897674183886602" "GLM/AIC"
"2840" 2 1 16 "SPM" "algae" "0.897345387229741" "GLM/AIC"
"2841" 2 2 16 "SPM" "algae" "0.925324641312158" "GLM/AIC"
"2842" 2 3 16 "SPM" "algae" "0.928147770118971" "GLM/AIC"
"2843" 2 1 16 "SPM" "algae" "0.917449058927766" "GLM/AIC"
"2844" 2 2 16 "SPM" "algae" "0.915934665824307" "GLM/AIC"
"2845" 2 3 16 "SPM" "algae" "0.910801850096231" "GLM/AIC"
"2846" 2 1 16 "SPM" "algae" "0.940299359565824" "GLM/AIC"
"2847" 2 2 16 "SPM" "algae" "0.928969985204598" "GLM/AIC"
"2848" 2 3 16 "SPM" "algae" "0.923511797023885" "GLM/AIC"
"2849" 2 1 16 "SPM" "algae" "0.918975192572495" "GLM/AIC"
"2850" 2 2 16 "SPM" "algae" "0.930695389040914" "GLM/AIC"
"2851" 2 3 16 "SPM" "algae" "0.946589928002313" "GLM/AIC"
"2852" 2 1 16 "SPM" "algae" "0.933389791822691" "GLM/AIC"
"2853" 2 2 16 "SPM" "algae" "0.94926453791313" "GLM/AIC"
"2854" 2 3 16 "SPM" "algae" "0.905351933990293" "GLM/AIC"
"2855" 2 1 16 "SPM" "algae" "0.942039100318336" "GLM/AIC"
"2856" 2 2 16 "SPM" "algae" "0.952143070233967" "GLM/AIC"
"2857" 2 3 16 "SPM" "algae" "0.941291327094959" "GLM/AIC"
"2858" 2 1 16 "SPM" "algae" "0.941813599535099" "GLM/AIC"
"2859" 2 2 16 "SPM" "algae" "0.936652853592314" "GLM/AIC"
"2860" 2 3 16 "SPM" "algae" "0.921320413383072" "GLM/AIC"
"2861" 2 1 16 "SPM" "algae" "0.930245476974383" "GLM/AIC"
"2862" 2 2 16 "SPM" "algae" "0.916900607490006" "GLM/AIC"
"2863" 2 3 16 "SPM" "algae" "0.917446803785449" "GLM/AIC"
"2864" 2 1 16 "SPM" "algae" "0.944627254089586" "GLM/AIC"
"2865" 2 2 16 "SPM" "algae" "0.935785315225979" "GLM/AIC"
"2866" 2 3 16 "SPM" "algae" "0.904466831802351" "GLM/AIC"
"2867" 2 1 16 "SPM" "algae" "0.901735811130745" "GLM/AIC"
"2868" 2 2 16 "SPM" "algae" "0.917579227921801" "GLM/AIC"
"2869" 2 3 16 "SPM" "algae" "0.922991213181265" "GLM/AIC"
"2870" 2 1 16 "SPM" "algae" "0.953866056350098" "GLM/AIC"
"2871" 2 2 16 "SPM" "algae" "0.95144125106649" "GLM/AIC"
"2872" 2 3 16 "SPM" "algae" "0.93326026025501" "GLM/AIC"
"2873" 2 1 16 "SPM" "algae" "0.936732387321337" "GLM/AIC"
"2874" 2 2 16 "SPM" "algae" "0.955344831874818" "GLM/AIC"
"2875" 2 3 16 "SPM" "algae" "0.94413536003264" "GLM/AIC"
"2876" 2 1 16 "SPM" "algae" "0.908221444360146" "GLM/AIC"
"2877" 2 2 16 "SPM" "algae" "0.936461979711353" "GLM/AIC"
"2878" 2 3 16 "SPM" "algae" "0.934228438833595" "GLM/AIC"
"2879" 2 1 16 "SPM" "algae" "0.930836284571402" "GLM/AIC"
"2880" 2 2 16 "SPM" "algae" "0.94141608182177" "GLM/AIC"
"2881" 2 3 16 "SPM" "algae" "0.936902520399818" "GLM/AIC"
"2882" 2 1 16 "SPM" "algae" "0.921789624563565" "GLM/AIC"
"2883" 2 2 16 "SPM" "algae" "0.940756371850216" "GLM/AIC"
"2884" 2 3 16 "SPM" "algae" "0.948744386346086" "GLM/AIC"
"2885" 2 1 16 "SPM" "algae" "0.906032069645492" "GLM/AIC"
"2886" 2 2 16 "SPM" "algae" "0.932893436360476" "GLM/AIC"
"2887" 2 3 16 "SPM" "algae" "0.936378832666348" "GLM/AIC"
"2888" 2 1 16 "SPM" "algae" "0.934048137620776" "GLM/AIC"
"2889" 2 2 16 "SPM" "algae" "0.925564797235219" "GLM/AIC"
"2890" 2 3 16 "SPM" "algae" "0.927044633012976" "GLM/AIC"
"2891" 2 1 16 "SPM" "algae" "0.932202843337046" "GLM/AIC"
"2892" 2 2 16 "SPM" "algae" "0.949874637830951" "GLM/AIC"
"2893" 2 3 16 "SPM" "algae" "0.942022359686561" "GLM/AIC"
"2894" 2 1 16 "SPM" "algae" "0.941510041306716" "GLM/AIC"
"2895" 2 2 16 "SPM" "algae" "0.943922289836553" "GLM/AIC"
"2896" 2 3 16 "SPM" "algae" "0.941290605768084" "GLM/AIC"
"2897" 2 1 16 "SPM" "algae" "0.932332357355541" "GLM/AIC"
"2898" 2 2 16 "SPM" "algae" "0.942758764415392" "GLM/AIC"
"2899" 2 3 16 "SPM" "algae" "0.934907401378123" "GLM/AIC"
"2900" 2 1 16 "SPM" "algae" "0.933454664486327" "GLM/AIC"
"2901" 2 2 16 "SPM" "algae" "0.931297369793967" "GLM/AIC"
"2902" 2 3 16 "SPM" "algae" "0.947558424983621" "GLM/AIC"
"2903" 2 1 16 "SPM" "algae" "0.938672073039699" "GLM/AIC"
"2904" 2 2 16 "SPM" "algae" "0.917201403796598" "GLM/AIC"
"2905" 2 3 16 "SPM" "algae" "0.954038544937252" "GLM/AIC"
"2906" 2 1 16 "SPM" "algae" "0.941152254526938" "GLM/AIC"
"2907" 2 2 16 "SPM" "algae" "0.940082274023349" "GLM/AIC"
"2908" 2 3 16 "SPM" "algae" "0.941429320263917" "GLM/AIC"
"2909" 2 1 16 "SPM" "algae" "0.938822609033661" "GLM/AIC"
"2910" 2 2 16 "SPM" "algae" "0.914046686749899" "GLM/AIC"
"2911" 2 3 16 "SPM" "algae" "0.933467343839022" "GLM/AIC"
"2912" 2 1 16 "SPM" "algae" "0.945234668164014" "GLM/AIC"
"2913" 2 2 16 "SPM" "algae" "0.9264598872645" "GLM/AIC"
"2914" 2 3 16 "SPM" "algae" "0.937697348679256" "GLM/AIC"
"2915" 2 1 16 "SPM" "algae" "0.916933994393358" "GLM/AIC"
"2916" 2 2 16 "SPM" "algae" "0.932335103964885" "GLM/AIC"
"2917" 2 3 16 "SPM" "algae" "0.942488448204867" "GLM/AIC"
"2918" 2 1 16 "SPM" "algae" "0.922130860802825" "GLM/AIC"
"2919" 2 2 16 "SPM" "algae" "0.924562029775482" "GLM/AIC"
"2920" 2 3 16 "SPM" "algae" "0.925051127271872" "GLM/AIC"
"2921" 2 1 16 "SPM" "algae" "0.957479416155737" "GLM/AIC"
"2922" 2 2 16 "SPM" "algae" "0.915854563260344" "GLM/AIC"
"2923" 2 3 16 "SPM" "algae" "0.944514436437343" "GLM/AIC"
"2924" 2 1 16 "SPM" "algae" "0.930324179641844" "GLM/AIC"
"2925" 2 2 16 "SPM" "algae" "0.940749333559646" "GLM/AIC"
"2926" 2 3 16 "SPM" "algae" "0.948690191218624" "GLM/AIC"
"2927" 2 1 16 "SPM" "algae" "0.941714399059797" "GLM/AIC"
"2928" 2 2 16 "SPM" "algae" "0.941463599248305" "GLM/AIC"
"2929" 2 3 16 "SPM" "algae" "0.927935517621921" "GLM/AIC"
"2930" 2 1 16 "SPM" "algae" "0.92957839471622" "GLM/AIC"
"2931" 2 2 16 "SPM" "algae" "0.93756168004816" "GLM/AIC"
"2932" 2 3 16 "SPM" "algae" "0.92977870774999" "GLM/AIC"
"2933" 2 1 16 "SPM" "algae" "0.91654214963152" "GLM/AIC"
"2934" 2 2 16 "SPM" "algae" "0.948472251125903" "GLM/AIC"
"2935" 2 3 16 "SPM" "algae" "0.933365859902256" "GLM/AIC"
"2936" 2 1 16 "SPM" "algae" "0.928386445315035" "GLM/AIC"
"2937" 2 2 16 "SPM" "algae" "0.926733455144491" "GLM/AIC"
"2938" 2 3 16 "SPM" "algae" "0.944521311037428" "GLM/AIC"
"2939" 2 1 16 "SPM" "algae" "0.920714917811051" "GLM/AIC"
"2940" 2 2 16 "SPM" "algae" "0.92820134498656" "GLM/AIC"
"2941" 2 3 16 "SPM" "algae" "0.946652147616098" "GLM/AIC"
"2942" 2 1 16 "SPM" "algae" "0.945721058305208" "GLM/AIC"
"2943" 2 2 16 "SPM" "algae" "0.916805932373327" "GLM/AIC"
"2944" 2 3 16 "SPM" "algae" "0.944085837639469" "GLM/AIC"
"2945" 2 1 16 "SPM" "algae" "0.938244293498951" "GLM/AIC"
"2946" 2 2 16 "SPM" "algae" "0.949384833292324" "GLM/AIC"
"2947" 2 3 16 "SPM" "algae" "0.929465255177583" "GLM/AIC"
"2948" 2 1 16 "SPM" "algae" "0.940402275044639" "GLM/AIC"
"2949" 2 2 16 "SPM" "algae" "0.925862006396652" "GLM/AIC"
"2950" 2 3 16 "SPM" "algae" "0.940575689454773" "GLM/AIC"
"2951" 2 1 16 "SPM" "algae" "0.930991824232916" "GLM/AIC"
"2952" 2 2 16 "SPM" "algae" "0.946282400107584" "GLM/AIC"
"2953" 2 3 16 "SPM" "algae" "0.928529482496155" "GLM/AIC"
"2954" 2 1 16 "SPM" "algae" "0.9157331014418" "GLM/AIC"
"2955" 2 2 16 "SPM" "algae" "0.908681873714667" "GLM/AIC"
"2956" 2 3 16 "SPM" "algae" "0.911630293102452" "GLM/AIC"
"2957" 2 1 16 "SPM" "algae" "0.940696073508494" "GLM/AIC"
"2958" 2 2 16 "SPM" "algae" "0.925884498584051" "GLM/AIC"
"2959" 2 3 16 "SPM" "algae" "0.927494626860825" "GLM/AIC"
"2960" 2 1 16 "SPM" "algae" "0.928737450827593" "GLM/AIC"
"2961" 2 2 16 "SPM" "algae" "0.946968275267509" "GLM/AIC"
"2962" 2 3 16 "SPM" "algae" "0.946935535238307" "GLM/AIC"
"2963" 2 1 16 "SPM" "algae" "0.938237509671931" "GLM/AIC"
"2964" 2 2 16 "SPM" "algae" "0.929511356065427" "GLM/AIC"
"2965" 2 3 16 "SPM" "algae" "0.932902343724264" "GLM/AIC"
"2966" 2 1 16 "SPM" "algae" "0.920873767915484" "GLM/AIC"
"2967" 2 2 16 "SPM" "algae" "0.931707663469801" "GLM/AIC"
"2968" 2 3 16 "SPM" "algae" "0.93193904621552" "GLM/AIC"
"2969" 2 1 16 "SPM" "algae" "0.934522239751734" "GLM/AIC"
"2970" 2 2 16 "SPM" "algae" "0.921360994048654" "GLM/AIC"
"2971" 2 3 16 "SPM" "algae" "0.936988447884562" "GLM/AIC"
"2972" 2 1 16 "SPM" "algae" "0.94556007398379" "GLM/AIC"
"2973" 2 2 16 "SPM" "algae" "0.923567932623527" "GLM/AIC"
"2974" 2 3 16 "SPM" "algae" "0.938260355962592" "GLM/AIC"
"2975" 2 1 16 "SPM" "algae" "0.939535477554549" "GLM/AIC"
"2976" 2 2 16 "SPM" "algae" "0.951472869805959" "GLM/AIC"
"2977" 2 3 16 "SPM" "algae" "0.920888541892567" "GLM/AIC"
"2978" 2 1 16 "SPM" "algae" "0.932172921599603" "GLM/AIC"
"2979" 2 2 16 "SPM" "algae" "0.933467852452897" "GLM/AIC"
"2980" 2 3 16 "SPM" "algae" "0.93368084660476" "GLM/AIC"
"2981" 2 1 16 "SPM" "algae" "0.933388499533666" "GLM/AIC"
"2982" 2 2 16 "SPM" "algae" "0.919522613632176" "GLM/AIC"
"2983" 2 3 16 "SPM" "algae" "0.935891771304889" "GLM/AIC"
"2984" 2 1 16 "SPM" "algae" "0.949425562139974" "GLM/AIC"
"2985" 2 2 16 "SPM" "algae" "0.929653367192537" "GLM/AIC"
"2986" 2 3 16 "SPM" "algae" "0.945510975278728" "GLM/AIC"
"2987" 2 1 16 "SPM" "algae" "0.94327871937109" "GLM/AIC"
"2988" 2 2 16 "SPM" "algae" "0.944383757130068" "GLM/AIC"
"2989" 2 3 16 "SPM" "algae" "0.940447702203834" "GLM/AIC"
"2990" 2 1 16 "SPM" "algae" "0.947721042720817" "GLM/AIC"
"2991" 2 2 16 "SPM" "algae" "0.928635179142731" "GLM/AIC"
"2992" 2 3 16 "SPM" "algae" "0.948668784472342" "GLM/AIC"
"2993" 2 1 16 "SPM" "algae" "0.938083778678098" "GLM/AIC"
"2994" 2 2 16 "SPM" "algae" "0.936235974251629" "GLM/AIC"
"2995" 2 3 16 "SPM" "algae" "0.948555400339956" "GLM/AIC"
"2996" 2 1 16 "SPM" "algae" "0.940301484527639" "GLM/AIC"
"2997" 2 2 16 "SPM" "algae" "0.925713000498439" "GLM/AIC"
"2998" 2 3 16 "SPM" "algae" "0.932385229341433" "GLM/AIC"
"2999" 2 1 16 "SPM" "algae" "0.943067695111141" "GLM/AIC"
"3000" 2 2 16 "SPM" "algae" "0.935613571864295" "GLM/AIC"
"3001" 2 3 16 "SPM" "algae" "0.943277660919513" "GLM/AIC"
"3002" 2 1 16 "SPM" "algae" "0.927843998753162" "GLM/AIC"
"3003" 2 2 16 "SPM" "algae" "0.933345758017934" "GLM/AIC"
"3004" 2 3 16 "SPM" "algae" "0.934075188840312" "GLM/AIC"
"3005" 2 1 16 "SPM" "algae" "0.938321477062374" "GLM/AIC"
"3006" 2 2 16 "SPM" "algae" "0.926886158036622" "GLM/AIC"
"3007" 2 3 16 "SPM" "algae" "0.933482620076082" "GLM/AIC"
"3008" 2 1 16 "SPM" "algae" "0.932510591994637" "GLM/AIC"
"3009" 2 2 16 "SPM" "algae" "0.930666921907321" "GLM/AIC"
"3010" 2 3 16 "SPM" "algae" "0.923641385390589" "GLM/AIC"
"3011" 2 1 16 "SPM" "algae" "0.929469554238342" "GLM/AIC"
"3012" 2 2 16 "SPM" "algae" "0.919199842937147" "GLM/AIC"
"3013" 2 3 16 "SPM" "algae" "0.93216439123174" "GLM/AIC"
"3014" 2 1 16 "SPM" "algae" "0.945438438694446" "GLM/AIC"
"3015" 2 2 16 "SPM" "algae" "0.941776427222459" "GLM/AIC"
"3016" 2 3 16 "SPM" "algae" "0.918077853490002" "GLM/AIC"
"3017" 2 1 16 "SPM" "algae" "0.917337037637441" "GLM/AIC"
"3018" 2 2 16 "SPM" "algae" "0.938232249798927" "GLM/AIC"
"3019" 2 3 16 "SPM" "algae" "0.9231608260574" "GLM/AIC"
"3020" 2 1 16 "SPM" "algae" "0.928898516962187" "GLM/AIC"
"3021" 2 2 16 "SPM" "algae" "0.924062497189133" "GLM/AIC"
"3022" 2 3 16 "SPM" "algae" "0.905518466949354" "GLM/AIC"
"3023" 2 1 16 "SPM" "algae" "0.93053110172958" "GLM/AIC"
"3024" 2 2 16 "SPM" "algae" "0.937777139679826" "GLM/AIC"
"3025" 2 3 16 "SPM" "algae" "0.936043586551584" "GLM/AIC"
"3026" 2 1 16 "SPM" "algae" "0.93075835818643" "GLM/AIC"
"3027" 2 2 16 "SPM" "algae" "0.927098660359761" "GLM/AIC"
"3028" 2 3 16 "SPM" "algae" "0.948970739846029" "GLM/AIC"
"3029" 2 1 16 "SPM" "algae" "0.93470956783704" "GLM/AIC"
"3030" 2 2 16 "SPM" "algae" "0.948079261238266" "GLM/AIC"
"3031" 2 3 16 "SPM" "algae" "0.934543418959021" "GLM/AIC"
"3032" 2 1 16 "SPM" "algae" "0.9303325040304" "GLM/AIC"
"3033" 2 2 16 "SPM" "algae" "0.935304002110602" "GLM/AIC"
"3034" 2 3 16 "SPM" "algae" "0.931632885598268" "GLM/AIC"
"3035" 2 1 16 "SPM" "algae" "0.930708346360044" "GLM/AIC"
"3036" 2 2 16 "SPM" "algae" "0.95404166598058" "GLM/AIC"
"3037" 2 3 16 "SPM" "algae" "0.949199135343359" "GLM/AIC"
"3038" 2 1 16 "SPM" "algae" "0.942277213975749" "GLM/AIC"
"3039" 2 2 16 "SPM" "algae" "0.946350822456501" "GLM/AIC"
"3040" 2 3 16 "SPM" "algae" "0.918007464575419" "GLM/AIC"
"3041" 2 1 16 "SPM" "algae" "0.936568045041195" "GLM/AIC"
"3042" 2 2 16 "SPM" "algae" "0.933724319642389" "GLM/AIC"
"3043" 2 3 16 "SPM" "algae" "0.948202202563961" "GLM/AIC"
"3044" 2 1 16 "SPM" "algae" "0.900137658476866" "GLM/AIC"
"3045" 2 2 16 "SPM" "algae" "0.922283266743176" "GLM/AIC"
"3046" 2 3 16 "SPM" "algae" "0.937134443569851" "GLM/AIC"
"3047" 2 1 16 "SPM" "algae" "0.928398651987122" "GLM/AIC"
"3048" 2 2 16 "SPM" "algae" "0.973159193525822" "GLM/AIC"
"3049" 2 3 16 "SPM" "algae" "0.92880699411944" "GLM/AIC"
"3050" 2 1 16 "SPM" "algae" "0.932665451813437" "GLM/AIC"
"3051" 2 2 16 "SPM" "algae" "0.945212808781781" "GLM/AIC"
"3052" 2 3 16 "SPM" "algae" "0.926073977765786" "GLM/AIC"
"3053" 2 1 16 "SPM" "algae" "0.902840004755165" "GLM/AIC"
"3054" 2 2 16 "SPM" "algae" "0.929396138978275" "GLM/AIC"
"3055" 2 3 16 "SPM" "algae" "0.910340256123186" "GLM/AIC"
"3056" 2 1 16 "SPM" "algae" "0.916790366817714" "GLM/AIC"
"3057" 2 2 16 "SPM" "algae" "0.922720328698001" "GLM/AIC"
"3058" 2 3 16 "SPM" "algae" "0.942104971545338" "GLM/AIC"
"3059" 2 1 16 "SPM" "algae" "0.947098093451614" "GLM/AIC"
"3060" 2 2 16 "SPM" "algae" "0.933897963083445" "GLM/AIC"
"3061" 2 3 16 "SPM" "algae" "0.925882825691474" "GLM/AIC"
"3062" 2 1 16 "SPM" "algae" "0.926158098200445" "GLM/AIC"
"3063" 2 2 16 "SPM" "algae" "0.939901700893969" "GLM/AIC"
"3064" 2 3 16 "SPM" "algae" "0.944416252627241" "GLM/AIC"
"3065" 2 1 16 "SPM" "algae" "0.905678094696777" "GLM/AIC"
"3066" 2 2 16 "SPM" "algae" "0.921888750642022" "GLM/AIC"
"3067" 2 3 16 "SPM" "algae" "0.942925870406746" "GLM/AIC"
"3068" 2 1 16 "SPM" "algae" "0.930442801115933" "GLM/AIC"
"3069" 2 2 16 "SPM" "algae" "0.915929688591732" "GLM/AIC"
"3070" 2 3 16 "SPM" "algae" "0.932900232581722" "GLM/AIC"
"3071" 2 1 16 "SPM" "algae" "0.928195053480496" "GLM/AIC"
"3072" 2 2 16 "SPM" "algae" "0.931274074591483" "GLM/AIC"
"3073" 2 3 16 "SPM" "algae" "0.94422863067924" "GLM/AIC"
"3074" 2 1 16 "SPM" "algae" "0.92379784898478" "GLM/AIC"
"3075" 2 2 16 "SPM" "algae" "0.929600510305607" "GLM/AIC"
"3076" 2 3 16 "SPM" "algae" "0.955429834193546" "GLM/AIC"
"3077" 2 1 16 "SPM" "algae" "0.897870457340617" "GLM/AIC"
"3078" 2 2 16 "SPM" "algae" "0.932530845146058" "GLM/AIC"
"3079" 2 3 16 "SPM" "algae" "0.930850466265253" "GLM/AIC"
"3080" 2 1 16 "SPM" "algae" "0.944936452789929" "GLM/AIC"
"3081" 2 2 16 "SPM" "algae" "0.937010037165475" "GLM/AIC"
"3082" 2 3 16 "SPM" "algae" "0.93712560919159" "GLM/AIC"
"3083" 2 1 16 "SPM" "algae" "0.926970007398635" "GLM/AIC"
"3084" 2 2 16 "SPM" "algae" "0.892875401546798" "GLM/AIC"
"3085" 2 3 16 "SPM" "algae" "0.932468062643258" "GLM/AIC"
"3086" 2 1 16 "SPM" "algae" "0.917014032025232" "GLM/AIC"
"3087" 2 2 16 "SPM" "algae" "0.929817738111536" "GLM/AIC"
"3088" 2 3 16 "SPM" "algae" "0.960443581081483" "GLM/AIC"
"3089" 2 1 16 "SPM" "algae" "0.922713901086953" "GLM/AIC"
"3090" 2 2 16 "SPM" "algae" "0.927562550136158" "GLM/AIC"
"3091" 2 3 16 "SPM" "algae" "0.930699331101447" "GLM/AIC"
"3092" 2 1 16 "SPM" "algae" "0.937006237861857" "GLM/AIC"
"3093" 2 2 16 "SPM" "algae" "0.915375047557105" "GLM/AIC"
"3094" 2 3 16 "SPM" "algae" "0.910556258595081" "GLM/AIC"
"3095" 2 1 16 "SPM" "algae" "0.890279975655587" "GLM/AIC"
"3096" 2 2 16 "SPM" "algae" "0.929230799217736" "GLM/AIC"
"3097" 2 3 16 "SPM" "algae" "0.932227840967231" "GLM/AIC"
"3098" 2 1 16 "SPM" "algae" "0.933486724223049" "GLM/AIC"
"3099" 2 2 16 "SPM" "algae" "0.939934358097194" "GLM/AIC"
"3100" 2 3 16 "SPM" "algae" "0.934003178876019" "GLM/AIC"
"3101" 2 1 16 "SPM" "algae" "0.929963865001289" "GLM/AIC"
"3102" 2 2 16 "SPM" "algae" "0.941195374855982" "GLM/AIC"
"3103" 2 3 16 "SPM" "algae" "0.923520614460056" "GLM/AIC"
"3104" 2 1 16 "SPM" "algae" "0.944530475537711" "GLM/AIC"
"3105" 2 2 16 "SPM" "algae" "0.923442140805454" "GLM/AIC"
"3106" 2 3 16 "SPM" "algae" "0.925795907298004" "GLM/AIC"
"3107" 2 1 16 "SPM" "algae" "0.917452862006789" "GLM/AIC"
"3108" 2 2 16 "SPM" "algae" "0.925982384156979" "GLM/AIC"
"3109" 2 3 16 "SPM" "algae" "0.927430998776595" "GLM/AIC"
"3110" 2 1 16 "SPM" "algae" "0.910024234049766" "GLM/AIC"
"3111" 2 2 16 "SPM" "algae" "0.942423466682342" "GLM/AIC"
"3112" 2 3 16 "SPM" "algae" "0.911174669227812" "GLM/AIC"
"3113" 2 1 16 "SPM" "algae" "0.937793372058251" "GLM/AIC"
"3114" 2 2 16 "SPM" "algae" "0.901598878208597" "GLM/AIC"
"3115" 2 3 16 "SPM" "algae" "0.912311667444812" "GLM/AIC"
"3116" 2 1 16 "SPM" "algae" "0.943792559727101" "GLM/AIC"
"3117" 2 2 16 "SPM" "algae" "0.910410980176165" "GLM/AIC"
"3118" 2 3 16 "SPM" "algae" "0.913027739564038" "GLM/AIC"
"3119" 2 1 16 "SPM" "algae" "0.939790343585317" "GLM/AIC"
"3120" 2 2 16 "SPM" "algae" "0.919720564167275" "GLM/AIC"
"3121" 2 3 16 "SPM" "algae" "0.939348127051016" "GLM/AIC"
"3122" 2 1 16 "SPM" "algae" "0.942389749546834" "GLM/AIC"
"3123" 2 2 16 "SPM" "algae" "0.915671129365751" "GLM/AIC"
"3124" 2 3 16 "SPM" "algae" "0.943602199924417" "GLM/AIC"
"3125" 2 1 16 "SPM" "algae" "0.908508297932765" "GLM/AIC"
"3126" 2 2 16 "SPM" "algae" "0.949537847977943" "GLM/AIC"
"3127" 2 3 16 "SPM" "algae" "0.952153698305745" "GLM/AIC"
"3128" 2 1 16 "SPM" "algae" "0.939913790824892" "GLM/AIC"
"3129" 2 2 16 "SPM" "algae" "0.934728134157787" "GLM/AIC"
"3130" 2 3 16 "SPM" "algae" "0.94193151577601" "GLM/AIC"
"3131" 2 1 16 "SPM" "algae" "0.934167720208022" "GLM/AIC"
"3132" 2 2 16 "SPM" "algae" "0.909871279023741" "GLM/AIC"
"3133" 2 3 16 "SPM" "algae" "0.936655599116545" "GLM/AIC"
"3134" 2 1 16 "SPM" "algae" "0.918436290706548" "GLM/AIC"
"3135" 2 2 16 "SPM" "algae" "0.915946199424111" "GLM/AIC"
"3136" 2 3 16 "SPM" "algae" "0.933609365216511" "GLM/AIC"
"3137" 2 1 16 "SPM" "algae" "0.929938797425377" "GLM/AIC"
"3138" 2 2 16 "SPM" "algae" "0.940021425436411" "GLM/AIC"
"3139" 2 3 16 "SPM" "algae" "0.931214344863837" "GLM/AIC"
"3140" 2 1 16 "SPM" "algae" "0.938750720309772" "GLM/AIC"
"3141" 2 2 16 "SPM" "algae" "0.920750419028008" "GLM/AIC"
"3142" 2 3 16 "SPM" "algae" "0.928553089554267" "GLM/AIC"
"3143" 2 1 16 "SPM" "algae" "0.937055209241064" "GLM/AIC"
"3144" 2 2 16 "SPM" "algae" "0.949374510328936" "GLM/AIC"
"3145" 2 3 16 "SPM" "algae" "0.931889394835971" "GLM/AIC"
"3146" 2 1 16 "SPM" "algae" "0.92456500537262" "GLM/AIC"
"3147" 2 2 16 "SPM" "algae" "0.913015602545149" "GLM/AIC"
"3148" 2 3 16 "SPM" "algae" "0.93218901592403" "GLM/AIC"
"3149" 2 1 16 "SPM" "algae" "0.924697822835592" "GLM/AIC"
"3150" 2 2 16 "SPM" "algae" "0.936837167979748" "GLM/AIC"
"3151" 2 3 16 "SPM" "algae" "0.92102063780441" "GLM/AIC"
"3152" 2 1 16 "SPM" "algae" "0.881478557411392" "GLM/AIC"
"3153" 2 2 16 "SPM" "algae" "0.954346867250903" "GLM/AIC"
"3154" 2 3 16 "SPM" "algae" "0.910752896787241" "GLM/AIC"
"3155" 2 1 16 "SPM" "algae" "0.929624952734013" "GLM/AIC"
"3156" 2 2 16 "SPM" "algae" "0.954122776693026" "GLM/AIC"
"3157" 2 3 16 "SPM" "algae" "0.946145858649092" "GLM/AIC"
"3158" 2 1 16 "SPM" "algae" "0.944912262964963" "GLM/AIC"
"3159" 2 2 16 "SPM" "algae" "0.933275566708281" "GLM/AIC"
"3160" 2 3 16 "SPM" "algae" "0.917554049375784" "GLM/AIC"
"3161" 2 1 16 "SPM" "algae" "0.934545379967666" "GLM/AIC"
"3162" 2 2 16 "SPM" "algae" "0.919019479711116" "GLM/AIC"
"3163" 2 3 16 "SPM" "algae" "0.92106679040375" "GLM/AIC"
"3164" 2 1 16 "SPM" "algae" "0.920413743458597" "GLM/AIC"
"3165" 2 2 16 "SPM" "algae" "0.918420760574241" "GLM/AIC"
"3166" 2 3 16 "SPM" "algae" "0.912147180324561" "GLM/AIC"
"3167" 2 1 16 "SPM" "algae" "0.919781221857364" "GLM/AIC"
"3168" 2 2 16 "SPM" "algae" "0.939316812952961" "GLM/AIC"
"3169" 2 3 16 "SPM" "algae" "0.919150654507895" "GLM/AIC"
"3170" 2 1 16 "SPM" "algae" "0.94981425965425" "GLM/AIC"
"3171" 2 2 16 "SPM" "algae" "0.934290857902102" "GLM/AIC"
"3172" 2 3 16 "SPM" "algae" "0.927038363893461" "GLM/AIC"
"3173" 2 1 16 "SPM" "algae" "0.91495712853175" "GLM/AIC"
"3174" 2 2 16 "SPM" "algae" "0.938891587392703" "GLM/AIC"
"3175" 2 3 16 "SPM" "algae" "0.940067211649074" "GLM/AIC"
"3176" 2 1 16 "SPM" "algae" "0.934839700912667" "GLM/AIC"
"3177" 2 2 16 "SPM" "algae" "0.931768843073941" "GLM/AIC"
"3178" 2 3 16 "SPM" "algae" "0.943827943135929" "GLM/AIC"
"3179" 2 1 16 "SPM" "algae" "0.946872148683271" "GLM/AIC"
"3180" 2 2 16 "SPM" "algae" "0.940474040037942" "GLM/AIC"
"3181" 2 3 16 "SPM" "algae" "0.921049598237043" "GLM/AIC"
"3182" 2 1 16 "SPM" "algae" "0.921140887691736" "GLM/AIC"
"3183" 2 2 16 "SPM" "algae" "0.926696921682999" "GLM/AIC"
"3184" 2 3 16 "SPM" "algae" "0.9405369400255" "GLM/AIC"
"3185" 2 1 16 "SPM" "algae" "0.94383414278173" "GLM/AIC"
"3186" 2 2 16 "SPM" "algae" "0.914598772395092" "GLM/AIC"
"3187" 2 3 16 "SPM" "algae" "0.911612212038063" "GLM/AIC"
"3188" 2 1 16 "SPM" "algae" "0.924750038423713" "GLM/AIC"
"3189" 2 2 16 "SPM" "algae" "0.948746776999181" "GLM/AIC"
"3190" 2 3 16 "SPM" "algae" "0.935362402722452" "GLM/AIC"
"3191" 2 1 16 "SPM" "algae" "0.927537904466181" "GLM/AIC"
"3192" 2 2 16 "SPM" "algae" "0.908584656231957" "GLM/AIC"
"3193" 2 3 16 "SPM" "algae" "0.949872677384895" "GLM/AIC"
"3194" 2 1 16 "SPM" "algae" "0.917551058869588" "GLM/AIC"
"3195" 2 2 16 "SPM" "algae" "0.934404240398919" "GLM/AIC"
"3196" 2 3 16 "SPM" "algae" "0.921424161977052" "GLM/AIC"
"3197" 2 1 16 "SPM" "algae" "0.927325645173077" "GLM/AIC"
"3198" 2 2 16 "SPM" "algae" "0.945629084908956" "GLM/AIC"
"3199" 2 3 16 "SPM" "algae" "0.947225763773384" "GLM/AIC"
"3200" 2 1 16 "SPM" "algae" "0.944923991802311" "GLM/AIC"
"3201" 2 2 16 "SPM" "algae" "0.926535475494295" "GLM/AIC"
"3202" 2 3 16 "SPM" "algae" "0.951818366711696" "GLM/AIC"
"3203" 2 1 16 "SPM" "algae" "0.929153721233578" "GLM/AIC"
"3204" 2 2 16 "SPM" "algae" "0.903615176080589" "GLM/AIC"
"3205" 2 3 16 "SPM" "algae" "0.920534431028925" "GLM/AIC"
"3206" 2 1 16 "SPM" "algae" "0.93229371062622" "GLM/AIC"
"3207" 2 2 16 "SPM" "algae" "0.922977863331082" "GLM/AIC"
"3208" 2 3 16 "SPM" "algae" "0.921364475604056" "GLM/AIC"
"3209" 2 1 16 "SPM" "algae" "0.922135038701246" "GLM/AIC"
"3210" 2 2 16 "SPM" "algae" "0.920004740271531" "GLM/AIC"
"3211" 2 3 16 "SPM" "algae" "0.949717032101949" "GLM/AIC"
"3212" 2 1 16 "SPM" "algae" "0.915835407916542" "GLM/AIC"
"3213" 2 2 16 "SPM" "algae" "0.92489574719284" "GLM/AIC"
"3214" 2 3 16 "SPM" "algae" "0.892527052108247" "GLM/AIC"
"3215" 2 1 16 "SPM" "algae" "0.948983303400495" "GLM/AIC"
"3216" 2 2 16 "SPM" "algae" "0.941620384964168" "GLM/AIC"
"3217" 2 3 16 "SPM" "algae" "0.938017557255323" "GLM/AIC"
"3218" 2 1 16 "SPM" "algae" "0.935324229013437" "GLM/AIC"
"3219" 2 2 16 "SPM" "algae" "0.935943771023634" "GLM/AIC"
"3220" 2 3 16 "SPM" "algae" "0.928239813980585" "GLM/AIC"
"3221" 2 1 16 "SPM" "algae" "0.909234252048146" "GLM/AIC"
"3222" 2 2 16 "SPM" "algae" "0.931116940229665" "GLM/AIC"
"3223" 2 3 16 "SPM" "algae" "0.936447951498315" "GLM/AIC"
"3224" 2 1 16 "SPM" "algae" "0.920091239869937" "GLM/AIC"
"3225" 2 2 16 "SPM" "algae" "0.942219243758247" "GLM/AIC"
"3226" 2 3 16 "SPM" "algae" "0.926147055514727" "GLM/AIC"
"3227" 2 1 16 "SPM" "algae" "0.936905598533034" "GLM/AIC"
"3228" 2 2 16 "SPM" "algae" "0.94766861630264" "GLM/AIC"
"3229" 2 3 16 "SPM" "algae" "0.937703881335631" "GLM/AIC"
"3230" 2 1 16 "SPM" "algae" "0.93517815520537" "GLM/AIC"
"3231" 2 2 16 "SPM" "algae" "0.935373252158711" "GLM/AIC"
"3232" 2 3 16 "SPM" "algae" "0.927008295741062" "GLM/AIC"
"3233" 2 1 16 "SPM" "algae" "0.92071861348482" "GLM/AIC"
"3234" 2 2 16 "SPM" "algae" "0.939749414448146" "GLM/AIC"
"3235" 2 3 16 "SPM" "algae" "0.946486216290257" "GLM/AIC"
"3236" 2 1 16 "SPM" "algae" "0.944018031656858" "GLM/AIC"
"3237" 2 2 16 "SPM" "algae" "0.944088939615408" "GLM/AIC"
"3238" 2 3 16 "SPM" "algae" "0.952812700220861" "GLM/AIC"
"3239" 2 1 16 "SPM" "algae" "0.942420673271186" "GLM/AIC"
"3240" 2 2 16 "SPM" "algae" "0.924793443010481" "GLM/AIC"
"3241" 2 3 16 "SPM" "algae" "0.931643766622705" "GLM/AIC"
"3242" 2 1 16 "SPM" "algae" "0.960073322994381" "GLM/AIC"
"3243" 2 2 16 "SPM" "algae" "0.928494404890041" "GLM/AIC"
"3244" 2 3 16 "SPM" "algae" "0.945104220499018" "GLM/AIC"
"3245" 2 1 16 "SPM" "algae" "0.921872025469065" "GLM/AIC"
"3246" 2 2 16 "SPM" "algae" "0.909927274733219" "GLM/AIC"
"3247" 2 3 16 "SPM" "algae" "0.916844488078389" "GLM/AIC"
"3248" 2 1 16 "SPM" "algae" "0.921625084319746" "GLM/AIC"
"3249" 2 2 16 "SPM" "algae" "0.94847512695993" "GLM/AIC"
"3250" 2 3 16 "SPM" "algae" "0.916505876623929" "GLM/AIC"
"3251" 2 1 16 "SPM" "algae" "0.950259053121776" "GLM/AIC"
"3252" 2 2 16 "SPM" "algae" "0.919907249268628" "GLM/AIC"
"3253" 2 3 16 "SPM" "algae" "0.94198111417342" "GLM/AIC"
"3254" 2 1 16 "SPM" "algae" "0.930374435597579" "GLM/AIC"
"3255" 2 2 16 "SPM" "algae" "0.929447258673046" "GLM/AIC"
"3256" 2 3 16 "SPM" "algae" "0.942648614235429" "GLM/AIC"
"3257" 2 1 16 "SPM" "algae" "0.899774937571738" "GLM/AIC"
"3258" 2 2 16 "SPM" "algae" "0.941169699518855" "GLM/AIC"
"3259" 2 3 16 "SPM" "algae" "0.918653041156724" "GLM/AIC"
"3260" 2 1 16 "SPM" "algae" "0.933059770057809" "GLM/AIC"
"3261" 2 2 16 "SPM" "algae" "0.907005788928994" "GLM/AIC"
"3262" 2 3 16 "SPM" "algae" "0.946131558035635" "GLM/AIC"
"3263" 2 1 16 "SPM" "algae" "0.9121312710339" "GLM/AIC"
"3264" 2 2 16 "SPM" "algae" "0.930191670894207" "GLM/AIC"
"3265" 2 3 16 "SPM" "algae" "0.951987210667819" "GLM/AIC"
"3266" 2 1 16 "SPM" "algae" "0.916149321810111" "GLM/AIC"
"3267" 2 2 16 "SPM" "algae" "0.943568557986032" "GLM/AIC"
"3268" 2 3 16 "SPM" "algae" "0.923303343606172" "GLM/AIC"
"3269" 2 1 16 "SPM" "algae" "0.911252603843037" "GLM/AIC"
"3270" 2 2 16 "SPM" "algae" "0.951138784485299" "GLM/AIC"
"3271" 2 3 16 "SPM" "algae" "0.942314551794284" "GLM/AIC"
"3272" 2 1 16 "SPM" "algae" "0.928159412535521" "GLM/AIC"
"3273" 2 2 16 "SPM" "algae" "0.938766449248336" "GLM/AIC"
"3274" 2 3 16 "SPM" "algae" "0.931089948355181" "GLM/AIC"
"3275" 2 1 16 "SPM" "algae" "0.926689380302309" "GLM/AIC"
"3276" 2 2 16 "SPM" "algae" "0.93485425877516" "GLM/AIC"
"3277" 2 3 16 "SPM" "algae" "0.924295158253326" "GLM/AIC"
"3278" 2 1 16 "SPM" "algae" "0.924712239905888" "GLM/AIC"
"3279" 2 2 16 "SPM" "algae" "0.925529582260174" "GLM/AIC"
"3280" 2 3 16 "SPM" "algae" "0.924950765105172" "GLM/AIC"
"3281" 2 1 16 "SPM" "algae" "0.923902007555232" "GLM/AIC"
"3282" 2 2 16 "SPM" "algae" "0.940453739973457" "GLM/AIC"
"3283" 2 3 16 "SPM" "algae" "0.931237689405706" "GLM/AIC"
"3284" 2 1 16 "SPM" "algae" "0.908826197353976" "GLM/AIC"
"3285" 2 2 16 "SPM" "algae" "0.950876610817146" "GLM/AIC"
"3286" 2 3 16 "SPM" "algae" "0.934139200929962" "GLM/AIC"
"3287" 2 1 16 "SPM" "algae" "0.917766437886899" "GLM/AIC"
"3288" 2 2 16 "SPM" "algae" "0.940293964930195" "GLM/AIC"
"3289" 2 3 16 "SPM" "algae" "0.927190642674118" "GLM/AIC"
"3290" 2 1 16 "SPM" "algae" "0.90863763702003" "GLM/AIC"
"3291" 2 2 16 "SPM" "algae" "0.954279369308986" "GLM/AIC"
"3292" 2 3 16 "SPM" "algae" "0.937938217299392" "GLM/AIC"
"3293" 2 1 16 "SPM" "algae" "0.928981152309572" "GLM/AIC"
"3294" 2 2 16 "SPM" "algae" "0.949843272395964" "GLM/AIC"
"3295" 2 3 16 "SPM" "algae" "0.937546181030502" "GLM/AIC"
"3296" 2 1 16 "SPM" "algae" "0.921712319868722" "GLM/AIC"
"3297" 2 2 16 "SPM" "algae" "0.929260100680905" "GLM/AIC"
"3298" 2 3 16 "SPM" "algae" "0.93171468660441" "GLM/AIC"
"3299" 2 1 16 "SPM" "algae" "0.913192981655487" "GLM/AIC"
"3300" 2 2 16 "SPM" "algae" "0.942752149244253" "GLM/AIC"
"3301" 2 3 16 "SPM" "algae" "0.93146161525464" "GLM/AIC"
"3302" 2 1 16 "SPM" "algae" "0.922815080283598" "GLM/AIC"
"3303" 2 2 16 "SPM" "algae" "0.929952063951865" "GLM/AIC"
"3304" 2 3 16 "SPM" "algae" "0.93410884772051" "GLM/AIC"
"3305" 2 1 16 "SPM" "algae" "0.928481511333843" "GLM/AIC"
"3306" 2 2 16 "SPM" "algae" "0.94550279293737" "GLM/AIC"
"3307" 2 3 16 "SPM" "algae" "0.934681123005099" "GLM/AIC"
"3308" 2 1 16 "SPM" "algae" "0.933074732968181" "GLM/AIC"
"3309" 2 2 16 "SPM" "algae" "0.939668840951919" "GLM/AIC"
"3310" 2 3 16 "SPM" "algae" "0.911855552211172" "GLM/AIC"
"3311" 2 1 16 "SPM" "algae" "0.955010948714139" "GLM/AIC"
"3312" 2 2 16 "SPM" "algae" "0.92389194785179" "GLM/AIC"
"3313" 2 3 16 "SPM" "algae" "0.921432216419132" "GLM/AIC"
"3314" 2 1 16 "SPM" "algae" "0.936224389988926" "GLM/AIC"
"3315" 2 2 16 "SPM" "algae" "0.92834284139341" "GLM/AIC"
"3316" 2 3 16 "SPM" "algae" "0.903857480694923" "GLM/AIC"
"3317" 2 1 16 "SPM" "algae" "0.942260235532842" "GLM/AIC"
"3318" 2 2 16 "SPM" "algae" "0.945649836921867" "GLM/AIC"
"3319" 2 3 16 "SPM" "algae" "0.934283794363896" "GLM/AIC"
"3320" 2 1 16 "SPM" "algae" "0.913450495808538" "GLM/AIC"
"3321" 2 2 16 "SPM" "algae" "0.946819231588091" "GLM/AIC"
"3322" 2 3 16 "SPM" "algae" "0.931853857647651" "GLM/AIC"
"3323" 2 1 16 "SPM" "algae" "0.926150732612013" "GLM/AIC"
"3324" 2 2 16 "SPM" "algae" "0.939196015420137" "GLM/AIC"
"3325" 2 3 16 "SPM" "algae" "0.937761264008014" "GLM/AIC"
"3326" 2 1 16 "SPM" "algae" "0.923569076971696" "GLM/AIC"
"3327" 2 2 16 "SPM" "algae" "0.955576933143522" "GLM/AIC"
"3328" 2 3 16 "SPM" "algae" "0.937869915872469" "GLM/AIC"
"3329" 2 1 16 "SPM" "algae" "0.918751847339987" "GLM/AIC"
"3330" 2 2 16 "SPM" "algae" "0.954107970382375" "GLM/AIC"
"3331" 2 3 16 "SPM" "algae" "0.929608537142353" "GLM/AIC"
"3332" 2 1 16 "SPM" "algae" "0.939260517850544" "GLM/AIC"
"3333" 2 2 16 "SPM" "algae" "0.942800762023466" "GLM/AIC"
"3334" 2 3 16 "SPM" "algae" "0.94560972353672" "GLM/AIC"
"3335" 2 1 16 "SPM" "algae" "0.936601138997397" "GLM/AIC"
"3336" 2 2 16 "SPM" "algae" "0.938015124930814" "GLM/AIC"
"3337" 2 3 16 "SPM" "algae" "0.93312126753795" "GLM/AIC"
"3338" 2 1 16 "SPM" "algae" "0.934932013397008" "GLM/AIC"
"3339" 2 2 16 "SPM" "algae" "0.93660196734362" "GLM/AIC"
"3340" 2 3 16 "SPM" "algae" "0.91485286749163" "GLM/AIC"
"3341" 2 1 16 "SPM" "algae" "0.92093930850231" "GLM/AIC"
"3342" 2 2 16 "SPM" "algae" "0.94868520075805" "GLM/AIC"
"3343" 2 3 16 "SPM" "algae" "0.960250979375525" "GLM/AIC"
"3344" 2 1 16 "SPM" "algae" "0.934880178609134" "GLM/AIC"
"3345" 2 2 16 "SPM" "algae" "0.93157948039866" "GLM/AIC"
"3346" 2 3 16 "SPM" "algae" "0.940784327701609" "GLM/AIC"
"3347" 2 1 16 "SPM" "algae" "0.926960954571255" "GLM/AIC"
"3348" 2 2 16 "SPM" "algae" "0.946354913437044" "GLM/AIC"
"3349" 2 3 16 "SPM" "algae" "0.942923705774898" "GLM/AIC"
"3350" 2 1 16 "SPM" "algae" "0.918909306131105" "GLM/AIC"
"3351" 2 2 16 "SPM" "algae" "0.936975869806755" "GLM/AIC"
"3352" 2 3 16 "SPM" "algae" "0.93363355349519" "GLM/AIC"
"3353" 2 1 16 "SPM" "algae" "0.920820303905476" "GLM/AIC"
"3354" 2 2 16 "SPM" "algae" "0.931604450651163" "GLM/AIC"
"3355" 2 3 16 "SPM" "algae" "0.948936950380984" "GLM/AIC"
"3356" 2 1 16 "SPM" "algae" "0.942907243026924" "GLM/AIC"
"3357" 2 2 16 "SPM" "algae" "0.955137551552503" "GLM/AIC"
"3358" 2 3 16 "SPM" "algae" "0.927686056014679" "GLM/AIC"
"3359" 2 1 16 "SPM" "algae" "0.930614238260117" "GLM/AIC"
"3360" 2 2 16 "SPM" "algae" "0.92749941296635" "GLM/AIC"
"3361" 2 3 16 "SPM" "algae" "0.926483346024895" "GLM/AIC"
"3362" 2 1 16 "SPM" "algae" "0.94217958277534" "GLM/AIC"
"3363" 2 2 16 "SPM" "algae" "0.933826545370304" "GLM/AIC"
"3364" 2 3 16 "SPM" "algae" "0.936863671445257" "GLM/AIC"
"3365" 2 1 16 "SPM" "algae" "0.955908711467538" "GLM/AIC"
"3366" 2 2 16 "SPM" "algae" "0.925075293368229" "GLM/AIC"
"3367" 2 3 16 "SPM" "algae" "0.952368437828792" "GLM/AIC"
"3368" 2 1 16 "SPM" "algae" "0.907205921215291" "GLM/AIC"
"3369" 2 2 16 "SPM" "algae" "0.96085144102862" "GLM/AIC"
"3370" 2 3 16 "SPM" "algae" "0.915745066013935" "GLM/AIC"
"3371" 2 1 16 "SPM" "algae" "0.914878466623003" "GLM/AIC"
"3372" 2 2 16 "SPM" "algae" "0.928050786311677" "GLM/AIC"
"3373" 2 3 16 "SPM" "algae" "0.934896215173268" "GLM/AIC"
"3374" 2 1 16 "SPM" "algae" "0.912954660738276" "GLM/AIC"
"3375" 2 2 16 "SPM" "algae" "0.926213608135827" "GLM/AIC"
"3376" 2 3 16 "SPM" "algae" "0.935354281039361" "GLM/AIC"
"3377" 2 1 16 "SPM" "algae" "0.91729230206643" "GLM/AIC"
"3378" 2 2 16 "SPM" "algae" "0.939992394141868" "GLM/AIC"
"3379" 2 3 16 "SPM" "algae" "0.88856397026096" "GLM/AIC"
"3380" 2 1 16 "SPM" "algae" "0.937247347716559" "GLM/AIC"
"3381" 2 2 16 "SPM" "algae" "0.935273241001231" "GLM/AIC"
"3382" 2 3 16 "SPM" "algae" "0.924879268450284" "GLM/AIC"
"3383" 2 1 16 "SPM" "algae" "0.927436625336463" "GLM/AIC"
"3384" 2 2 16 "SPM" "algae" "0.944759711379948" "GLM/AIC"
"3385" 2 3 16 "SPM" "algae" "0.918430811395604" "GLM/AIC"
"3386" 2 1 16 "SPM" "algae" "0.946529780011013" "GLM/AIC"
"3387" 2 2 16 "SPM" "algae" "0.926804624517703" "GLM/AIC"
"3388" 2 3 16 "SPM" "algae" "0.923397738309234" "GLM/AIC"
"3389" 2 1 16 "SPM" "algae" "0.951365967757491" "GLM/AIC"
"3390" 2 2 16 "SPM" "algae" "0.948228867457004" "GLM/AIC"
"3391" 2 3 16 "SPM" "algae" "0.948263088170418" "GLM/AIC"
"3392" 2 1 16 "SPM" "algae" "0.938381831038975" "GLM/AIC"
"3393" 2 2 16 "SPM" "algae" "0.924506434699051" "GLM/AIC"
"3394" 2 3 16 "SPM" "algae" "0.939714965537416" "GLM/AIC"
"3395" 2 1 16 "SPM" "algae" "0.93973772525436" "GLM/AIC"
"3396" 2 2 16 "SPM" "algae" "0.934628840936007" "GLM/AIC"
"3397" 2 3 16 "SPM" "algae" "0.929483305215999" "GLM/AIC"
"3398" 2 1 16 "SPM" "algae" "0.939888992881303" "GLM/AIC"
"3399" 2 2 16 "SPM" "algae" "0.907079119431465" "GLM/AIC"
"3400" 2 3 16 "SPM" "algae" "0.915093102437119" "GLM/AIC"
"3401" 2 1 16 "SPM" "algae" "0.92177885006026" "GLM/AIC"
"3402" 2 2 16 "SPM" "algae" "0.953825700889467" "GLM/AIC"
"3403" 2 3 16 "SPM" "algae" "0.935728619594351" "GLM/AIC"
"3404" 2 1 16 "SPM" "algae" "0.912368218544641" "GLM/AIC"
"3405" 2 2 16 "SPM" "algae" "0.938386132223298" "GLM/AIC"
"3406" 2 3 16 "SPM" "algae" "0.945031455461941" "GLM/AIC"
"3407" 2 1 16 "SPM" "algae" "0.944901901871041" "GLM/AIC"
"3408" 2 2 16 "SPM" "algae" "0.941490858198068" "GLM/AIC"
"3409" 2 3 16 "SPM" "algae" "0.937411605575999" "GLM/AIC"
"3410" 2 1 16 "SPM" "algae" "0.913109161535112" "GLM/AIC"
"3411" 2 2 16 "SPM" "algae" "0.927958904907122" "GLM/AIC"
"3412" 2 3 16 "SPM" "algae" "0.944509214655144" "GLM/AIC"
"3413" 2 1 16 "SPM" "algae" "0.918849726824688" "GLM/AIC"
"3414" 2 2 16 "SPM" "algae" "0.908289248504386" "GLM/AIC"
"3415" 2 3 16 "SPM" "algae" "0.947647411479533" "GLM/AIC"
"3416" 2 1 16 "SPM" "algae" "0.919130080351936" "GLM/AIC"
"3417" 2 2 16 "SPM" "algae" "0.917148893389697" "GLM/AIC"
"3418" 2 3 16 "SPM" "algae" "0.946797083720341" "GLM/AIC"
"3419" 2 1 16 "SPM" "algae" "0.906033480439202" "GLM/AIC"
"3420" 2 2 16 "SPM" "algae" "0.941631467569299" "GLM/AIC"
"3421" 2 3 16 "SPM" "algae" "0.927639298085845" "GLM/AIC"
"3422" 2 1 16 "SPM" "algae" "0.944765085924695" "GLM/AIC"
"3423" 2 2 16 "SPM" "algae" "0.923055184829211" "GLM/AIC"
"3424" 2 3 16 "SPM" "algae" "0.941145196962017" "GLM/AIC"
"3425" 2 1 16 "SPM" "algae" "0.935185728944258" "GLM/AIC"
"3426" 2 2 16 "SPM" "algae" "0.921250785741409" "GLM/AIC"
"3427" 2 3 16 "SPM" "algae" "0.937285727576414" "GLM/AIC"
"3428" 2 1 16 "SPM" "algae" "0.936558746550637" "GLM/AIC"
"3429" 2 2 16 "SPM" "algae" "0.9265618455346" "GLM/AIC"
"3430" 2 3 16 "SPM" "algae" "0.948847724657611" "GLM/AIC"
"3431" 2 1 16 "SPM" "algae" "0.932960413106225" "GLM/AIC"
"3432" 2 2 16 "SPM" "algae" "0.928209312282968" "GLM/AIC"
"3433" 2 3 16 "SPM" "algae" "0.918788145635235" "GLM/AIC"
"3434" 2 1 16 "SPM" "algae" "0.938550384163456" "GLM/AIC"
"3435" 2 2 16 "SPM" "algae" "0.950748236651104" "GLM/AIC"
"3436" 2 3 16 "SPM" "algae" "0.936078120243004" "GLM/AIC"
"3437" 2 1 16 "SPM" "algae" "0.911378032979957" "GLM/AIC"
"3438" 2 2 16 "SPM" "algae" "0.931696199984602" "GLM/AIC"
"3439" 2 3 16 "SPM" "algae" "0.956407443703941" "GLM/AIC"
"3440" 2 1 16 "SPM" "algae" "0.927726183293199" "GLM/AIC"
"3441" 2 2 16 "SPM" "algae" "0.926384923125064" "GLM/AIC"
"3442" 2 3 16 "SPM" "algae" "0.930822580806677" "GLM/AIC"
"3443" 2 1 16 "SPM" "algae" "0.916586176175368" "GLM/AIC"
"3444" 2 2 16 "SPM" "algae" "0.937455377904981" "GLM/AIC"
"3445" 2 3 16 "SPM" "algae" "0.907072985117705" "GLM/AIC"
"3446" 2 1 16 "SPM" "algae" "0.930414160328524" "GLM/AIC"
"3447" 2 2 16 "SPM" "algae" "0.92016475585238" "GLM/AIC"
"3448" 2 3 16 "SPM" "algae" "0.938080553284307" "GLM/AIC"
"3449" 2 1 16 "SPM" "algae" "0.916286110043739" "GLM/AIC"
"3450" 2 2 16 "SPM" "algae" "0.94746680569764" "GLM/AIC"
"3451" 2 3 16 "SPM" "algae" "0.913777912876975" "GLM/AIC"
"3452" 2 1 16 "SPM" "algae" "0.919068538638944" "GLM/AIC"
"3453" 2 2 16 "SPM" "algae" "0.948680895842784" "GLM/AIC"
"3454" 2 3 16 "SPM" "algae" "0.93156866278395" "GLM/AIC"
"3455" 2 1 16 "SPM" "algae" "0.934906204543354" "GLM/AIC"
"3456" 2 2 16 "SPM" "algae" "0.924176625863449" "GLM/AIC"
"3457" 2 3 16 "SPM" "algae" "0.944702620806076" "GLM/AIC"
"3458" 2 1 16 "SPM" "algae" "0.91502489414567" "GLM/AIC"
"3459" 2 2 16 "SPM" "algae" "0.93557200166632" "GLM/AIC"
"3460" 2 3 16 "SPM" "algae" "0.912092674500119" "GLM/AIC"
"3461" 2 1 16 "SPM" "algae" "0.929317595621289" "GLM/AIC"
"3462" 2 2 16 "SPM" "algae" "0.926774415534978" "GLM/AIC"
"3463" 2 3 16 "SPM" "algae" "0.89650873866051" "GLM/AIC"
"3464" 2 1 16 "SPM" "algae" "0.922677009422493" "GLM/AIC"
"3465" 2 2 16 "SPM" "algae" "0.918917057763246" "GLM/AIC"
"3466" 2 3 16 "SPM" "algae" "0.951090621346281" "GLM/AIC"
"3467" 2 1 16 "SPM" "algae" "0.919393929160702" "GLM/AIC"
"3468" 2 2 16 "SPM" "algae" "0.929976701166962" "GLM/AIC"
"3469" 2 3 16 "SPM" "algae" "0.922934628378485" "GLM/AIC"
"3470" 2 1 16 "SPM" "algae" "0.950686567798367" "GLM/AIC"
"3471" 2 2 16 "SPM" "algae" "0.946136016280778" "GLM/AIC"
"3472" 2 3 16 "SPM" "algae" "0.941707727486782" "GLM/AIC"
"3473" 2 1 16 "SPM" "algae" "0.932888341689794" "GLM/AIC"
"3474" 2 2 16 "SPM" "algae" "0.938659469241512" "GLM/AIC"
"3475" 2 3 16 "SPM" "algae" "0.927034902792933" "GLM/AIC"
"3476" 2 1 16 "SPM" "algae" "0.915444616089422" "GLM/AIC"
"3477" 2 2 16 "SPM" "algae" "0.904444734176745" "GLM/AIC"
"3478" 2 3 16 "SPM" "algae" "0.93616102880447" "GLM/AIC"
"3479" 2 1 16 "SPM" "algae" "0.915180396003275" "GLM/AIC"
"3480" 2 2 16 "SPM" "algae" "0.942284296130953" "GLM/AIC"
"3481" 2 3 16 "SPM" "algae" "0.92760124833258" "GLM/AIC"
"3482" 2 1 16 "SPM" "algae" "0.91694675500564" "GLM/AIC"
"3483" 2 2 16 "SPM" "algae" "0.938923205692685" "GLM/AIC"
"3484" 2 3 16 "SPM" "algae" "0.95699850116117" "GLM/AIC"
"3485" 2 1 16 "SPM" "algae" "0.951735193914647" "GLM/AIC"
"3486" 2 2 16 "SPM" "algae" "0.907878543632459" "GLM/AIC"
"3487" 2 3 16 "SPM" "algae" "0.933337205554506" "GLM/AIC"
"3488" 2 1 16 "SPM" "algae" "0.949494896124359" "GLM/AIC"
"3489" 2 2 16 "SPM" "algae" "0.944602360825332" "GLM/AIC"
"3490" 2 3 16 "SPM" "algae" "0.935257403982466" "GLM/AIC"
"3491" 2 1 16 "SPM" "algae" "0.900907604194875" "GLM/AIC"
"3492" 2 2 16 "SPM" "algae" "0.946613496468108" "GLM/AIC"
"3493" 2 3 16 "SPM" "algae" "0.946671461058467" "GLM/AIC"
"3494" 2 1 16 "SPM" "algae" "0.924190570118724" "GLM/AIC"
"3495" 2 2 16 "SPM" "algae" "0.928878346506902" "GLM/AIC"
"3496" 2 3 16 "SPM" "algae" "0.911097265308786" "GLM/AIC"
"3497" 2 1 16 "SPM" "algae" "0.925002997092767" "GLM/AIC"
"3498" 2 2 16 "SPM" "algae" "0.92986911877259" "GLM/AIC"
"3499" 2 3 16 "SPM" "algae" "0.942860284396015" "GLM/AIC"
"3500" 2 1 16 "SPM" "algae" "0.922516717643289" "GLM/AIC"
"3501" 2 2 16 "SPM" "algae" "0.921434962349141" "GLM/AIC"
"3502" 2 3 16 "SPM" "algae" "0.918831482713292" "GLM/AIC"
"3503" 2 1 16 "SPM" "algae" "0.927483346396356" "GLM/AIC"
"3504" 2 2 16 "SPM" "algae" "0.92584291593749" "GLM/AIC"
"3505" 2 3 16 "SPM" "algae" "0.937643049074155" "GLM/AIC"
"3506" 2 1 16 "SPM" "algae" "0.9266339062466" "GLM/AIC"
"3507" 2 2 16 "SPM" "algae" "0.91831446736214" "GLM/AIC"
"3508" 2 3 16 "SPM" "algae" "0.940041662294432" "GLM/AIC"
"3509" 2 1 16 "SPM" "algae" "0.936833168107805" "GLM/AIC"
"3510" 2 2 16 "SPM" "algae" "0.923374109356749" "GLM/AIC"
"3511" 2 3 16 "SPM" "algae" "0.924866700408756" "GLM/AIC"
"3512" 2 1 16 "SPM" "algae" "0.922523053786357" "GLM/AIC"
"3513" 2 2 16 "SPM" "algae" "0.934819704566893" "GLM/AIC"
"3514" 2 3 16 "SPM" "algae" "0.938356150633806" "GLM/AIC"
"3515" 2 1 16 "SPM" "algae" "0.934037552577444" "GLM/AIC"
"3516" 2 2 16 "SPM" "algae" "0.923241871640102" "GLM/AIC"
"3517" 2 3 16 "SPM" "algae" "0.940821275724551" "GLM/AIC"
"3518" 2 1 16 "SPM" "algae" "0.946032163183578" "GLM/AIC"
"3519" 2 2 16 "SPM" "algae" "0.915366635250468" "GLM/AIC"
"3520" 2 3 16 "SPM" "algae" "0.935018058620816" "GLM/AIC"
"3521" 2 1 16 "SPM" "algae" "0.929689148630376" "GLM/AIC"
"3522" 2 2 16 "SPM" "algae" "0.93667931639267" "GLM/AIC"
"3523" 2 3 16 "SPM" "algae" "0.936609352619118" "GLM/AIC"
"3524" 2 1 16 "SPM" "algae" "0.934328657169316" "GLM/AIC"
"3525" 2 2 16 "SPM" "algae" "0.947445386694066" "GLM/AIC"
"3526" 2 3 16 "SPM" "algae" "0.935642028909761" "GLM/AIC"
"3527" 2 1 16 "SPM" "algae" "0.931387656207254" "GLM/AIC"
"3528" 2 2 16 "SPM" "algae" "0.928784963661911" "GLM/AIC"
"3529" 2 3 16 "SPM" "algae" "0.943597533173953" "GLM/AIC"
"3530" 2 1 16 "SPM" "algae" "0.932785796696573" "GLM/AIC"
"3531" 2 2 16 "SPM" "algae" "0.936653954184271" "GLM/AIC"
"3532" 2 3 16 "SPM" "algae" "0.944437559694364" "GLM/AIC"
"3533" 2 1 16 "SPM" "algae" "0.943311535070495" "GLM/AIC"
"3534" 2 2 16 "SPM" "algae" "0.936600902176206" "GLM/AIC"
"3535" 2 3 16 "SPM" "algae" "0.933248247296021" "GLM/AIC"
"3536" 2 1 16 "SPM" "algae" "0.922176753472414" "GLM/AIC"
"3537" 2 2 16 "SPM" "algae" "0.913652840453974" "GLM/AIC"
"3538" 2 3 16 "SPM" "algae" "0.907842741976224" "GLM/AIC"
"3539" 2 1 16 "SPM" "algae" "0.948310429495565" "GLM/AIC"
"3540" 2 2 16 "SPM" "algae" "0.926231097614897" "GLM/AIC"
"3541" 2 3 16 "SPM" "algae" "0.935253761546524" "GLM/AIC"
"3542" 2 1 16 "SPM" "algae" "0.940228650709262" "GLM/AIC"
"3543" 2 2 16 "SPM" "algae" "0.921278701072613" "GLM/AIC"
"3544" 2 3 16 "SPM" "algae" "0.934693487863421" "GLM/AIC"
"3545" 2 1 16 "SPM" "algae" "0.94658986005478" "GLM/AIC"
"3546" 2 2 16 "SPM" "algae" "0.956114509143378" "GLM/AIC"
"3547" 2 3 16 "SPM" "algae" "0.933986519838403" "GLM/AIC"
"3548" 2 1 16 "SPM" "algae" "0.928081300704808" "GLM/AIC"
"3549" 2 2 16 "SPM" "algae" "0.943851671145902" "GLM/AIC"
"3550" 2 3 16 "SPM" "algae" "0.923963405162575" "GLM/AIC"
"3551" 2 1 16 "SPM" "algae" "0.900916382005019" "GLM/AIC"
"3552" 2 2 16 "SPM" "algae" "0.924655993533264" "GLM/AIC"
"3553" 2 3 16 "SPM" "algae" "0.934425626177876" "GLM/AIC"
"3554" 2 1 16 "SPM" "algae" "0.935748971578035" "GLM/AIC"
"3555" 2 2 16 "SPM" "algae" "0.925473200995017" "GLM/AIC"
"3556" 2 3 16 "SPM" "algae" "0.951458781309627" "GLM/AIC"
"3557" 2 1 16 "SPM" "algae" "0.943405246907472" "GLM/AIC"
"3558" 2 2 16 "SPM" "algae" "0.911101372726468" "GLM/AIC"
"3559" 2 3 16 "SPM" "algae" "0.920237211054096" "GLM/AIC"
"3560" 2 1 16 "SPM" "algae" "0.922848818416249" "GLM/AIC"
"3561" 2 2 16 "SPM" "algae" "0.937852583772797" "GLM/AIC"
"3562" 2 3 16 "SPM" "algae" "0.946694017301437" "GLM/AIC"
"3563" 2 1 16 "SPM" "algae" "0.927561207029236" "GLM/AIC"
"3564" 2 2 16 "SPM" "algae" "0.941485360023596" "GLM/AIC"
"3565" 2 3 16 "SPM" "algae" "0.945932077887903" "GLM/AIC"
"3566" 2 1 16 "SPM" "algae" "0.914813630185804" "GLM/AIC"
"3567" 2 2 16 "SPM" "algae" "0.912478473130032" "GLM/AIC"
"3568" 2 3 16 "SPM" "algae" "0.915855193623254" "GLM/AIC"
"3569" 2 1 16 "SPM" "algae" "0.933813174328794" "GLM/AIC"
"3570" 2 2 16 "SPM" "algae" "0.9175287744834" "GLM/AIC"
"3571" 2 3 16 "SPM" "algae" "0.939836198175276" "GLM/AIC"
"3572" 2 1 16 "SPM" "algae" "0.932465002200234" "GLM/AIC"
"3573" 2 2 16 "SPM" "algae" "0.948098812947366" "GLM/AIC"
"3574" 2 3 16 "SPM" "algae" "0.927574340280684" "GLM/AIC"
"3575" 2 1 16 "SPM" "algae" "0.90871436308449" "GLM/AIC"
"3576" 2 2 16 "SPM" "algae" "0.928623566085003" "GLM/AIC"
"3577" 2 3 16 "SPM" "algae" "0.949747864960709" "GLM/AIC"
"3578" 2 1 16 "SPM" "algae" "0.920113889585525" "GLM/AIC"
"3579" 2 2 16 "SPM" "algae" "0.925163629876752" "GLM/AIC"
"3580" 2 3 16 "SPM" "algae" "0.929335415549122" "GLM/AIC"
"3581" 2 1 16 "SPM" "algae" "0.933525257446343" "GLM/AIC"
"3582" 2 2 16 "SPM" "algae" "0.949612828642643" "GLM/AIC"
"3583" 2 3 16 "SPM" "algae" "0.929379945324423" "GLM/AIC"
"3584" 2 1 16 "SPM" "algae" "0.955773544971002" "GLM/AIC"
"3585" 2 2 16 "SPM" "algae" "0.948589956775429" "GLM/AIC"
"3586" 2 3 16 "SPM" "algae" "0.950767279838218" "GLM/AIC"
"3587" 2 1 16 "SPM" "algae" "0.921980525354256" "GLM/AIC"
"3588" 2 2 16 "SPM" "algae" "0.949129426865484" "GLM/AIC"
"3589" 2 3 16 "SPM" "algae" "0.933155959565911" "GLM/AIC"
"3590" 2 1 16 "SPM" "algae" "0.9320959967506" "GLM/AIC"
"3591" 2 2 16 "SPM" "algae" "0.949142246997142" "GLM/AIC"
"3592" 2 3 16 "SPM" "algae" "0.940275596915035" "GLM/AIC"
"3593" 2 1 16 "SPM" "algae" "0.948188500467672" "GLM/AIC"
"3594" 2 2 16 "SPM" "algae" "0.942273821316867" "GLM/AIC"
"3595" 2 3 16 "SPM" "algae" "0.928626430629052" "GLM/AIC"
"3596" 2 1 16 "SPM" "algae" "0.938052263832345" "GLM/AIC"
"3597" 2 2 16 "SPM" "algae" "0.940518437886364" "GLM/AIC"
"3598" 2 3 16 "SPM" "algae" "0.933081165542769" "GLM/AIC"
"3599" 2 1 16 "SPM" "algae" "0.946849819028911" "GLM/AIC"
"3600" 2 2 16 "SPM" "algae" "0.945790886170306" "GLM/AIC"
"3601" 2 3 16 "SPM" "algae" "0.939856550617398" "GLM/AIC"
"3602" 2 1 16 "SPM" "algae" "0.912651863604885" "GLM/AIC"
"3603" 2 2 16 "SPM" "algae" "0.918969847115625" "GLM/AIC"
"3604" 2 3 16 "SPM" "algae" "0.95142939106402" "GLM/AIC"
"3605" 2 1 16 "SPM" "algae" "0.945345777164894" "GLM/AIC"
"3606" 2 2 16 "SPM" "algae" "0.938781144617369" "GLM/AIC"
"3607" 2 3 16 "SPM" "algae" "0.949235219279046" "GLM/AIC"
"3608" 2 1 16 "SPM" "algae" "0.924308839150321" "GLM/AIC"
"3609" 2 2 16 "SPM" "algae" "0.932895563875219" "GLM/AIC"
"3610" 2 3 16 "SPM" "algae" "0.919088199267994" "GLM/AIC"
"3611" 2 1 16 "SPM" "algae" "0.932321873688164" "GLM/AIC"
"3612" 2 2 16 "SPM" "algae" "0.942856919664615" "GLM/AIC"
"3613" 2 3 16 "SPM" "algae" "0.94051133125441" "GLM/AIC"
"3614" 2 1 16 "SPM" "algae" "0.913323400001931" "GLM/AIC"
"3615" 2 2 16 "SPM" "algae" "0.926913408975997" "GLM/AIC"
"3616" 2 3 16 "SPM" "algae" "0.921930043588573" "GLM/AIC"
"3617" 2 1 16 "SPM" "algae" "0.907256217038768" "GLM/AIC"
"3618" 2 2 16 "SPM" "algae" "0.940482385583425" "GLM/AIC"
"3619" 2 3 16 "SPM" "algae" "0.930596571316676" "GLM/AIC"
"3620" 2 1 16 "SPM" "algae" "0.927109028092225" "GLM/AIC"
"3621" 2 2 16 "SPM" "algae" "0.940336756632472" "GLM/AIC"
"3622" 2 3 16 "SPM" "algae" "0.938641123884733" "GLM/AIC"
"3623" 2 1 16 "SPM" "algae" "0.933988975054563" "GLM/AIC"
"3624" 2 2 16 "SPM" "algae" "0.943875847728197" "GLM/AIC"
"3625" 2 3 16 "SPM" "algae" "0.918037660060162" "GLM/AIC"
"3626" 2 1 16 "SPM" "algae" "0.947207446119186" "GLM/AIC"
"3627" 2 2 16 "SPM" "algae" "0.935169381149321" "GLM/AIC"
"3628" 2 3 16 "SPM" "algae" "0.931848528167962" "GLM/AIC"
"3629" 2 1 16 "SPM" "algae" "0.921559691972702" "GLM/AIC"
"3630" 2 2 16 "SPM" "algae" "0.920269303568133" "GLM/AIC"
"3631" 2 3 16 "SPM" "algae" "0.95109862493648" "GLM/AIC"
"3632" 2 1 16 "SPM" "algae" "0.939566603460303" "GLM/AIC"
"3633" 2 2 16 "SPM" "algae" "0.948998998634042" "GLM/AIC"
"3634" 2 3 16 "SPM" "algae" "0.924649860471825" "GLM/AIC"
"3635" 2 1 16 "SPM" "algae" "0.929130109772068" "GLM/AIC"
"3636" 2 2 16 "SPM" "algae" "0.93570512518477" "GLM/AIC"
"3637" 2 3 16 "SPM" "algae" "0.914932109232142" "GLM/AIC"
"3638" 2 1 16 "SPM" "algae" "0.93843453020646" "GLM/AIC"
"3639" 2 2 16 "SPM" "algae" "0.936609555571365" "GLM/AIC"
"3640" 2 3 16 "SPM" "algae" "0.921158449950002" "GLM/AIC"
"3641" 2 1 16 "SPM" "algae" "0.928247491117333" "GLM/AIC"
"3642" 2 2 16 "SPM" "algae" "0.932021265570221" "GLM/AIC"
"3643" 2 3 16 "SPM" "algae" "0.952767568480016" "GLM/AIC"
"3644" 2 1 16 "SPM" "algae" "0.920409094624102" "GLM/AIC"
"3645" 2 2 16 "SPM" "algae" "0.944681451134458" "GLM/AIC"
"3646" 2 3 16 "SPM" "algae" "0.929858216623545" "GLM/AIC"
"3647" 2 1 16 "SPM" "algae" "0.920440425194939" "GLM/AIC"
"3648" 2 2 16 "SPM" "algae" "0.938193348515295" "GLM/AIC"
"3649" 2 3 16 "SPM" "algae" "0.945039328272361" "GLM/AIC"
"3650" 2 1 16 "SPM" "algae" "0.928790952818793" "GLM/AIC"
"3651" 2 2 16 "SPM" "algae" "0.934534786765984" "GLM/AIC"
"3652" 2 3 16 "SPM" "algae" "0.910594314549784" "GLM/AIC"
"3653" 2 1 16 "SPM" "algae" "0.900188849498377" "GLM/AIC"
"3654" 2 2 16 "SPM" "algae" "0.940737647004285" "GLM/AIC"
"3655" 2 3 16 "SPM" "algae" "0.930436526232394" "GLM/AIC"
"3656" 2 1 16 "SPM" "algae" "0.930307080813933" "GLM/AIC"
"3657" 2 2 16 "SPM" "algae" "0.944815482159986" "GLM/AIC"
"3658" 2 3 16 "SPM" "algae" "0.903182238053131" "GLM/AIC"
"3659" 2 1 16 "SPM" "algae" "0.904701868417846" "GLM/AIC"
"3660" 2 2 16 "SPM" "algae" "0.899387599442897" "GLM/AIC"
"3661" 2 3 16 "SPM" "algae" "0.950490481637415" "GLM/AIC"
"3662" 2 1 16 "SPM" "algae" "0.931574358277973" "GLM/AIC"
"3663" 2 2 16 "SPM" "algae" "0.944907864468881" "GLM/AIC"
"3664" 2 3 16 "SPM" "algae" "0.945208126393449" "GLM/AIC"
"3665" 2 1 16 "SPM" "algae" "0.920677574728568" "GLM/AIC"
"3666" 2 2 16 "SPM" "algae" "0.931872658291542" "GLM/AIC"
"3667" 2 3 16 "SPM" "algae" "0.922987170297023" "GLM/AIC"
"3668" 2 1 16 "SPM" "algae" "0.943799857182222" "GLM/AIC"
"3669" 2 2 16 "SPM" "algae" "0.947279704376774" "GLM/AIC"
"3670" 2 3 16 "SPM" "algae" "0.916908245449006" "GLM/AIC"
"3671" 2 1 16 "SPM" "algae" "0.937110923252822" "GLM/AIC"
"3672" 2 2 16 "SPM" "algae" "0.944700289946804" "GLM/AIC"
"3673" 2 3 16 "SPM" "algae" "0.918639372472699" "GLM/AIC"
"3674" 2 1 16 "SPM" "algae" "0.934563269184085" "GLM/AIC"
"3675" 2 2 16 "SPM" "algae" "0.934752680580632" "GLM/AIC"
"3676" 2 3 16 "SPM" "algae" "0.957541022667572" "GLM/AIC"
"3677" 2 1 16 "SPM" "algae" "0.905189371971838" "GLM/AIC"
"3678" 2 2 16 "SPM" "algae" "0.915392263240696" "GLM/AIC"
"3679" 2 3 16 "SPM" "algae" "0.938328133138032" "GLM/AIC"
"3680" 2 1 16 "SPM" "algae" "0.959348327215527" "GLM/AIC"
"3681" 2 2 16 "SPM" "algae" "0.952564302946991" "GLM/AIC"
"3682" 2 3 16 "SPM" "algae" "0.93752075701589" "GLM/AIC"
"3683" 2 1 16 "SPM" "algae" "0.927413078204389" "GLM/AIC"
"3684" 2 2 16 "SPM" "algae" "0.911950379825698" "GLM/AIC"
"3685" 2 3 16 "SPM" "algae" "0.952566261344393" "GLM/AIC"
"3686" 2 1 16 "SPM" "algae" "0.924368696286917" "GLM/AIC"
"3687" 2 2 16 "SPM" "algae" "0.945507660684187" "GLM/AIC"
"3688" 2 3 16 "SPM" "algae" "0.944188966499027" "GLM/AIC"
"3689" 2 1 16 "SPM" "algae" "0.92437870936642" "GLM/AIC"
"3690" 2 2 16 "SPM" "algae" "0.945100164817655" "GLM/AIC"
"3691" 2 3 16 "SPM" "algae" "0.928162692578844" "GLM/AIC"
"3692" 2 1 16 "SPM" "algae" "0.930083898956518" "GLM/AIC"
"3693" 2 2 16 "SPM" "algae" "0.941821119213538" "GLM/AIC"
"3694" 2 3 16 "SPM" "algae" "0.930819885929328" "GLM/AIC"
"3695" 2 1 16 "SPM" "algae" "0.928371297642607" "GLM/AIC"
"3696" 2 2 16 "SPM" "algae" "0.946492861901198" "GLM/AIC"
"3697" 2 3 16 "SPM" "algae" "0.914531987782967" "GLM/AIC"
"3698" 2 1 16 "SPM" "algae" "0.917240616397019" "GLM/AIC"
"3699" 2 2 16 "SPM" "algae" "0.946668964805514" "GLM/AIC"
"3700" 2 3 16 "SPM" "algae" "0.930489924137051" "GLM/AIC"
"3701" 2 1 16 "SPM" "algae" "0.948461631278654" "GLM/AIC"
"3702" 2 2 16 "SPM" "algae" "0.935441813339949" "GLM/AIC"
"3703" 2 3 16 "SPM" "algae" "0.932204815800337" "GLM/AIC"
"3704" 2 1 16 "SPM" "algae" "0.949064501283178" "GLM/AIC"
"3705" 2 2 16 "SPM" "algae" "0.941507848292127" "GLM/AIC"
"3706" 2 3 16 "SPM" "algae" "0.951980811262365" "GLM/AIC"
"3707" 2 1 16 "SPM" "algae" "0.949893825990999" "GLM/AIC"
"3708" 2 2 16 "SPM" "algae" "0.930511072353485" "GLM/AIC"
"3709" 2 3 16 "SPM" "algae" "0.93563929716261" "GLM/AIC"
"3710" 2 1 16 "SPM" "algae" "0.946398352027806" "GLM/AIC"
"3711" 2 2 16 "SPM" "algae" "0.934462537542783" "GLM/AIC"
"3712" 2 3 16 "SPM" "algae" "0.904632400257417" "GLM/AIC"
"3713" 2 1 16 "SPM" "algae" "0.914979148057677" "GLM/AIC"
"3714" 2 2 16 "SPM" "algae" "0.934228088984241" "GLM/AIC"
"3715" 2 3 16 "SPM" "algae" "0.953537569186634" "GLM/AIC"
"3716" 2 1 16 "SPM" "algae" "0.91321080040693" "GLM/AIC"
"3717" 2 2 16 "SPM" "algae" "0.933532248773031" "GLM/AIC"
"3718" 2 3 16 "SPM" "algae" "0.953002195729516" "GLM/AIC"
"3719" 2 1 16 "SPM" "algae" "0.945103440359495" "GLM/AIC"
"3720" 2 2 16 "SPM" "algae" "0.936124147520111" "GLM/AIC"
"3721" 2 3 16 "SPM" "algae" "0.911293443875854" "GLM/AIC"
"3722" 2 1 16 "SPM" "algae" "0.908880412308595" "GLM/AIC"
"3723" 2 2 16 "SPM" "algae" "0.918889799378745" "GLM/AIC"
"3724" 2 3 16 "SPM" "algae" "0.944577608649007" "GLM/AIC"
"3725" 2 1 16 "SPM" "algae" "0.927447198793746" "GLM/AIC"
"3726" 2 2 16 "SPM" "algae" "0.946317734531326" "GLM/AIC"
"3727" 2 3 16 "SPM" "algae" "0.944868859581455" "GLM/AIC"
"3728" 2 1 16 "SPM" "algae" "0.928749058964026" "GLM/AIC"
"3729" 2 2 16 "SPM" "algae" "0.946680020206686" "GLM/AIC"
"3730" 2 3 16 "SPM" "algae" "0.939111370873574" "GLM/AIC"
"3731" 2 1 16 "SPM" "algae" "0.948163507974178" "GLM/AIC"
"3732" 2 2 16 "SPM" "algae" "0.929865609958048" "GLM/AIC"
"3733" 2 3 16 "SPM" "algae" "0.931424772544761" "GLM/AIC"
"3734" 2 1 16 "SPM" "algae" "0.911333631994779" "GLM/AIC"
"3735" 2 2 16 "SPM" "algae" "0.921163837530337" "GLM/AIC"
"3736" 2 3 16 "SPM" "algae" "0.935545224899909" "GLM/AIC"
"3737" 2 1 16 "SPM" "algae" "0.92354459377263" "GLM/AIC"
"3738" 2 2 16 "SPM" "algae" "0.932869867109337" "GLM/AIC"
"3739" 2 3 16 "SPM" "algae" "0.93021642173924" "GLM/AIC"
"3740" 2 1 16 "SPM" "algae" "0.93778309265986" "GLM/AIC"
"3741" 2 2 16 "SPM" "algae" "0.923821016095376" "GLM/AIC"
"3742" 2 3 16 "SPM" "algae" "0.914410497259772" "GLM/AIC"
"3743" 2 1 16 "SPM" "algae" "0.926842489595775" "GLM/AIC"
"3744" 2 2 16 "SPM" "algae" "0.912935779933337" "GLM/AIC"
"3745" 2 3 16 "SPM" "algae" "0.949676031312174" "GLM/AIC"
"3746" 2 1 16 "SPM" "algae" "0.937342159586265" "GLM/AIC"
"3747" 2 2 16 "SPM" "algae" "0.900986497046432" "GLM/AIC"
"3748" 2 3 16 "SPM" "algae" "0.941356693232025" "GLM/AIC"
"3749" 2 1 16 "SPM" "algae" "0.911616354790642" "GLM/AIC"
"3750" 2 2 16 "SPM" "algae" "0.91532074251532" "GLM/AIC"
"3751" 2 3 16 "SPM" "algae" "0.926009646331874" "GLM/AIC"
"3752" 2 1 16 "SPM" "algae" "0.927699168205163" "GLM/AIC"
"3753" 2 2 16 "SPM" "algae" "0.936558138474227" "GLM/AIC"
"3754" 2 3 16 "SPM" "algae" "0.918007300913881" "GLM/AIC"
"3755" 2 1 16 "SPM" "algae" "0.924406778621424" "GLM/AIC"
"3756" 2 2 16 "SPM" "algae" "0.921272170218297" "GLM/AIC"
"3757" 2 3 16 "SPM" "algae" "0.938670199090424" "GLM/AIC"
"3758" 2 1 16 "SPM" "algae" "0.928445887134687" "GLM/AIC"
"3759" 2 2 16 "SPM" "algae" "0.941792512915391" "GLM/AIC"
"3760" 2 3 16 "SPM" "algae" "0.928360428442708" "GLM/AIC"
"3761" 2 1 16 "SPM" "algae" "0.93555328370006" "GLM/AIC"
"3762" 2 2 16 "SPM" "algae" "0.941566828146996" "GLM/AIC"
"3763" 2 3 16 "SPM" "algae" "0.935388334961795" "GLM/AIC"
"3764" 2 1 16 "SPM" "algae" "0.91317257268727" "GLM/AIC"
"3765" 2 2 16 "SPM" "algae" "0.934001018689268" "GLM/AIC"
"3766" 2 3 16 "SPM" "algae" "0.911776523700956" "GLM/AIC"
"3767" 2 1 16 "SPM" "algae" "0.936388539198759" "GLM/AIC"
"3768" 2 2 16 "SPM" "algae" "0.926521290361852" "GLM/AIC"
"3769" 2 3 16 "SPM" "algae" "0.937813086305122" "GLM/AIC"
"3770" 2 1 16 "SPM" "algae" "0.907260794081579" "GLM/AIC"
"3771" 2 2 16 "SPM" "algae" "0.912048288894123" "GLM/AIC"
"3772" 2 3 16 "SPM" "algae" "0.940566133187159" "GLM/AIC"
"3773" 2 1 16 "SPM" "algae" "0.926215675991533" "GLM/AIC"
"3774" 2 2 16 "SPM" "algae" "0.916637709396087" "GLM/AIC"
"3775" 2 3 16 "SPM" "algae" "0.929352304503" "GLM/AIC"
"3776" 2 1 16 "SPM" "algae" "0.920615322626769" "GLM/AIC"
"3777" 2 2 16 "SPM" "algae" "0.93081572058926" "GLM/AIC"
"3778" 2 3 16 "SPM" "algae" "0.947129295065498" "GLM/AIC"
"3779" 2 1 16 "SPM" "algae" "0.938569658518736" "GLM/AIC"
"3780" 2 2 16 "SPM" "algae" "0.966253490384578" "GLM/AIC"
"3781" 2 3 16 "SPM" "algae" "0.936340575276442" "GLM/AIC"
"3782" 2 1 16 "SPM" "algae" "0.888856897096896" "GLM/AIC"
"3783" 2 2 16 "SPM" "algae" "0.96509117840351" "GLM/AIC"
"3784" 2 3 16 "SPM" "algae" "0.928429360442391" "GLM/AIC"
"3785" 2 1 16 "SPM" "algae" "0.916151666844087" "GLM/AIC"
"3786" 2 2 16 "SPM" "algae" "0.930472487810805" "GLM/AIC"
"3787" 2 3 16 "SPM" "algae" "0.9345584435553" "GLM/AIC"
"3788" 2 1 16 "SPM" "algae" "0.919438641086193" "GLM/AIC"
"3789" 2 2 16 "SPM" "algae" "0.919633574214096" "GLM/AIC"
"3790" 2 3 16 "SPM" "algae" "0.914761196780349" "GLM/AIC"
"3791" 2 1 16 "SPM" "algae" "0.929889168871217" "GLM/AIC"
"3792" 2 2 16 "SPM" "algae" "0.915294000792278" "GLM/AIC"
"3793" 2 3 16 "SPM" "algae" "0.939499413893928" "GLM/AIC"
"3794" 2 1 16 "SPM" "algae" "0.91759800914021" "GLM/AIC"
"3795" 2 2 16 "SPM" "algae" "0.947535991842425" "GLM/AIC"
"3796" 2 3 16 "SPM" "algae" "0.962802926467218" "GLM/AIC"
"3797" 2 1 16 "SPM" "algae" "0.911800480889689" "GLM/AIC"
"3798" 2 2 16 "SPM" "algae" "0.94560158617333" "GLM/AIC"
"3799" 2 3 16 "SPM" "algae" "0.919337916734694" "GLM/AIC"
"3800" 2 1 16 "SPM" "algae" "0.922855852930535" "GLM/AIC"
"3801" 2 2 16 "SPM" "algae" "0.931589033298979" "GLM/AIC"
"3802" 2 3 16 "SPM" "algae" "0.932584325381622" "GLM/AIC"
"3803" 2 1 16 "SPM" "algae" "0.906886883357041" "GLM/AIC"
"3804" 2 2 16 "SPM" "algae" "0.931135721849791" "GLM/AIC"
"3805" 2 3 16 "SPM" "algae" "0.923224866153822" "GLM/AIC"
"3806" 2 1 16 "SPM" "algae" "0.922587522560088" "GLM/AIC"
"3807" 2 2 16 "SPM" "algae" "0.944382321403829" "GLM/AIC"
"3808" 2 3 16 "SPM" "algae" "0.920375634803784" "GLM/AIC"
"3809" 2 1 16 "SPM" "algae" "0.936169431093404" "GLM/AIC"
"3810" 2 2 16 "SPM" "algae" "0.932869938681217" "GLM/AIC"
"3811" 2 3 16 "SPM" "algae" "0.924018076334226" "GLM/AIC"
"3812" 2 1 16 "SPM" "algae" "0.912254882373889" "GLM/AIC"
"3813" 2 2 16 "SPM" "algae" "0.920972631794285" "GLM/AIC"
"3814" 2 3 16 "SPM" "algae" "0.924236775922183" "GLM/AIC"
"3815" 2 1 16 "SPM" "algae" "0.929813455848821" "GLM/AIC"
"3816" 2 2 16 "SPM" "algae" "0.924098356958692" "GLM/AIC"
"3817" 2 3 16 "SPM" "algae" "0.951574582085805" "GLM/AIC"
"3818" 2 1 16 "SPM" "algae" "0.927997385702044" "GLM/AIC"
"3819" 2 2 16 "SPM" "algae" "0.938814167957471" "GLM/AIC"
"3820" 2 3 16 "SPM" "algae" "0.925821038884472" "GLM/AIC"
"3821" 2 1 16 "SPM" "algae" "0.947981914786743" "GLM/AIC"
"3822" 2 2 16 "SPM" "algae" "0.945274729355881" "GLM/AIC"
"3823" 2 3 16 "SPM" "algae" "0.922693763657256" "GLM/AIC"
"3824" 2 1 16 "SPM" "algae" "0.946735589522118" "GLM/AIC"
"3825" 2 2 16 "SPM" "algae" "0.926350361621501" "GLM/AIC"
"3826" 2 3 16 "SPM" "algae" "0.910766982408613" "GLM/AIC"
"3827" 2 1 16 "SPM" "algae" "0.943794770762121" "GLM/AIC"
"3828" 2 2 16 "SPM" "algae" "0.937932446048349" "GLM/AIC"
"3829" 2 3 16 "SPM" "algae" "0.941032117172466" "GLM/AIC"
"3830" 2 1 16 "SPM" "algae" "0.916456694479801" "GLM/AIC"
"3831" 2 2 16 "SPM" "algae" "0.926526578240822" "GLM/AIC"
"3832" 2 3 16 "SPM" "algae" "0.915298425571935" "GLM/AIC"
"3833" 2 1 16 "SPM" "algae" "0.927060020635355" "GLM/AIC"
"3834" 2 2 16 "SPM" "algae" "0.938887046727875" "GLM/AIC"
"3835" 2 3 16 "SPM" "algae" "0.934474697048485" "GLM/AIC"
"3836" 2 1 16 "SPM" "algae" "0.949229905115168" "GLM/AIC"
"3837" 2 2 16 "SPM" "algae" "0.92243457391346" "GLM/AIC"
"3838" 2 3 16 "SPM" "algae" "0.947874434598545" "GLM/AIC"
"3839" 2 1 16 "SPM" "algae" "0.936212151421626" "GLM/AIC"
"3840" 2 2 16 "SPM" "algae" "0.916175855959478" "GLM/AIC"
"3841" 2 3 16 "SPM" "algae" "0.942206099422875" "GLM/AIC"
"3842" 2 1 16 "SPM" "algae" "0.924218195961603" "GLM/AIC"
"3843" 2 2 16 "SPM" "algae" "0.944536116698646" "GLM/AIC"
"3844" 2 3 16 "SPM" "algae" "0.929599727242396" "GLM/AIC"
"3845" 2 1 16 "SPM" "algae" "0.919074241786133" "GLM/AIC"
"3846" 2 2 16 "SPM" "algae" "0.913141406897734" "GLM/AIC"
"3847" 2 3 16 "SPM" "algae" "0.937719006670907" "GLM/AIC"
"3848" 2 1 16 "SPM" "algae" "0.919046434866419" "GLM/AIC"
"3849" 2 2 16 "SPM" "algae" "0.923231867738858" "GLM/AIC"
"3850" 2 3 16 "SPM" "algae" "0.950946612428565" "GLM/AIC"
"3851" 2 1 16 "SPM" "algae" "0.954294191063199" "GLM/AIC"
"3852" 2 2 16 "SPM" "algae" "0.927551531158569" "GLM/AIC"
"3853" 2 3 16 "SPM" "algae" "0.919753866837351" "GLM/AIC"
"3854" 2 1 16 "SPM" "algae" "0.933766380537654" "GLM/AIC"
"3855" 2 2 16 "SPM" "algae" "0.910765158314399" "GLM/AIC"
"3856" 2 3 16 "SPM" "algae" "0.937868902913071" "GLM/AIC"
"3857" 2 1 16 "SPM" "algae" "0.934025374897081" "GLM/AIC"
"3858" 2 2 16 "SPM" "algae" "0.927910457423048" "GLM/AIC"
"3859" 2 3 16 "SPM" "algae" "0.927860422112954" "GLM/AIC"
"3860" 2 1 16 "SPM" "algae" "0.924637215680257" "GLM/AIC"
"3861" 2 2 16 "SPM" "algae" "0.92578704692373" "GLM/AIC"
"3862" 2 3 16 "SPM" "algae" "0.94022280377639" "GLM/AIC"
"3863" 2 1 16 "SPM" "algae" "0.947090072262013" "GLM/AIC"
"3864" 2 2 16 "SPM" "algae" "0.934966501553744" "GLM/AIC"
"3865" 2 3 16 "SPM" "algae" "0.915730390109767" "GLM/AIC"
"3866" 2 1 16 "SPM" "algae" "0.929360236143566" "GLM/AIC"
"3867" 2 2 16 "SPM" "algae" "0.898784152392011" "GLM/AIC"
"3868" 2 3 16 "SPM" "algae" "0.913126780927562" "GLM/AIC"
"3869" 2 1 16 "SPM" "algae" "0.932244047274136" "GLM/AIC"
"3870" 2 2 16 "SPM" "algae" "0.928478935087534" "GLM/AIC"
"3871" 2 3 16 "SPM" "algae" "0.914079107005851" "GLM/AIC"
"3872" 2 1 16 "SPM" "algae" "0.929604976479972" "GLM/AIC"
"3873" 2 2 16 "SPM" "algae" "0.931489136570456" "GLM/AIC"
"3874" 2 3 16 "SPM" "algae" "0.941809099205093" "GLM/AIC"
"3875" 2 1 16 "SPM" "algae" "0.922126224437324" "GLM/AIC"
"3876" 2 2 16 "SPM" "algae" "0.938670293174195" "GLM/AIC"
"3877" 2 3 16 "SPM" "algae" "0.93831164125487" "GLM/AIC"
"3878" 2 1 16 "SPM" "algae" "0.921581702723339" "GLM/AIC"
"3879" 2 2 16 "SPM" "algae" "0.910310895345182" "GLM/AIC"
"3880" 2 3 16 "SPM" "algae" "0.948102568206606" "GLM/AIC"
"3881" 2 1 16 "SPM" "algae" "0.919892258877761" "GLM/AIC"
"3882" 2 2 16 "SPM" "algae" "0.921187136308478" "GLM/AIC"
"3883" 2 3 16 "SPM" "algae" "0.920561449705657" "GLM/AIC"
"3884" 2 1 16 "SPM" "algae" "0.933921086705081" "GLM/AIC"
"3885" 2 2 16 "SPM" "algae" "0.9445158413761" "GLM/AIC"
"3886" 2 3 16 "SPM" "algae" "0.95507454037463" "GLM/AIC"
"3887" 2 1 16 "SPM" "algae" "0.932589090653865" "GLM/AIC"
"3888" 2 2 16 "SPM" "algae" "0.930090741239493" "GLM/AIC"
"3889" 2 3 16 "SPM" "algae" "0.940947834007405" "GLM/AIC"
"3890" 2 1 16 "SPM" "algae" "0.917566779313621" "GLM/AIC"
"3891" 2 2 16 "SPM" "algae" "0.929058338736742" "GLM/AIC"
"3892" 2 3 16 "SPM" "algae" "0.937582175634141" "GLM/AIC"
"3893" 2 1 16 "SPM" "algae" "0.94768857727696" "GLM/AIC"
"3894" 2 2 16 "SPM" "algae" "0.92929690299614" "GLM/AIC"
"3895" 2 3 16 "SPM" "algae" "0.940984873218579" "GLM/AIC"
"3896" 2 1 16 "SPM" "algae" "0.948410356182122" "GLM/AIC"
"3897" 2 2 16 "SPM" "algae" "0.938648590102334" "GLM/AIC"
"3898" 2 3 16 "SPM" "algae" "0.939353575994249" "GLM/AIC"
"3899" 2 1 16 "SPM" "algae" "0.929650964426594" "GLM/AIC"
"3900" 2 2 16 "SPM" "algae" "0.943093465657405" "GLM/AIC"
"3901" 2 3 16 "SPM" "algae" "0.928366998115724" "GLM/AIC"
"3902" 2 1 16 "SPM" "algae" "0.923796416456877" "GLM/AIC"
"3903" 2 2 16 "SPM" "algae" "0.940462094342668" "GLM/AIC"
"3904" 2 3 16 "SPM" "algae" "0.945823170814234" "GLM/AIC"
"3905" 2 1 16 "SPM" "algae" "0.918636546864008" "GLM/AIC"
"3906" 2 2 16 "SPM" "algae" "0.939552508909955" "GLM/AIC"
"3907" 2 3 16 "SPM" "algae" "0.907389699181348" "GLM/AIC"
"3908" 2 1 16 "SPM" "algae" "0.919288649189705" "GLM/AIC"
"3909" 2 2 16 "SPM" "algae" "0.927060542864135" "GLM/AIC"
"3910" 2 3 16 "SPM" "algae" "0.914205645818481" "GLM/AIC"
"3911" 2 1 16 "SPM" "algae" "0.942674729872446" "GLM/AIC"
"3912" 2 2 16 "SPM" "algae" "0.944922457700917" "GLM/AIC"
"3913" 2 3 16 "SPM" "algae" "0.922226847937687" "GLM/AIC"
"3914" 2 1 16 "SPM" "algae" "0.923954600031339" "GLM/AIC"
"3915" 2 2 16 "SPM" "algae" "0.923854390033821" "GLM/AIC"
"3916" 2 3 16 "SPM" "algae" "0.915062449832952" "GLM/AIC"
"3917" 2 1 16 "SPM" "algae" "0.940676029226684" "GLM/AIC"
"3918" 2 2 16 "SPM" "algae" "0.928714979806298" "GLM/AIC"
"3919" 2 3 16 "SPM" "algae" "0.949478268444427" "GLM/AIC"
"3920" 2 1 16 "SPM" "algae" "0.937019186238861" "GLM/AIC"
"3921" 2 2 16 "SPM" "algae" "0.939682024708814" "GLM/AIC"
"3922" 2 3 16 "SPM" "algae" "0.94406033770434" "GLM/AIC"
"3923" 2 1 16 "SPM" "algae" "0.948733443672786" "GLM/AIC"
"3924" 2 2 16 "SPM" "algae" "0.93841023445453" "GLM/AIC"
"3925" 2 3 16 "SPM" "algae" "0.921457849283035" "GLM/AIC"
"3926" 2 1 16 "SPM" "algae" "0.937808671231989" "GLM/AIC"
"3927" 2 2 16 "SPM" "algae" "0.909401071221987" "GLM/AIC"
"3928" 2 3 16 "SPM" "algae" "0.948287510088244" "GLM/AIC"
"3929" 2 1 16 "SPM" "algae" "0.921562294979243" "GLM/AIC"
"3930" 2 2 16 "SPM" "algae" "0.932356279197128" "GLM/AIC"
"3931" 2 3 16 "SPM" "algae" "0.932207588698829" "GLM/AIC"
"3932" 2 1 16 "SPM" "algae" "0.929039990396966" "GLM/AIC"
"3933" 2 2 16 "SPM" "algae" "0.929181445269208" "GLM/AIC"
"3934" 2 3 16 "SPM" "algae" "0.947672426115236" "GLM/AIC"
"3935" 2 1 16 "SPM" "algae" "0.922986830737144" "GLM/AIC"
"3936" 2 2 16 "SPM" "algae" "0.941445285408455" "GLM/AIC"
"3937" 2 3 16 "SPM" "algae" "0.9330604909719" "GLM/AIC"
"3938" 2 1 16 "SPM" "algae" "0.933218843731327" "GLM/AIC"
"3939" 2 2 16 "SPM" "algae" "0.940511666166345" "GLM/AIC"
"3940" 2 3 16 "SPM" "algae" "0.920434975608675" "GLM/AIC"
"3941" 2 1 16 "SPM" "algae" "0.894375138428369" "GLM/AIC"
"3942" 2 2 16 "SPM" "algae" "0.958545894331051" "GLM/AIC"
"3943" 2 3 16 "SPM" "algae" "0.926183631231583" "GLM/AIC"
"3944" 2 1 16 "SPM" "algae" "0.927673275719791" "GLM/AIC"
"3945" 2 2 16 "SPM" "algae" "0.924038000028317" "GLM/AIC"
"3946" 2 3 16 "SPM" "algae" "0.928599519286006" "GLM/AIC"
"3947" 2 1 16 "SPM" "algae" "0.901807562735131" "GLM/AIC"
"3948" 2 2 16 "SPM" "algae" "0.943058037061329" "GLM/AIC"
"3949" 2 3 16 "SPM" "algae" "0.927459872795358" "GLM/AIC"
"3950" 2 1 16 "SPM" "algae" "0.954352974253667" "GLM/AIC"
"3951" 2 2 16 "SPM" "algae" "0.933378400974535" "GLM/AIC"
"3952" 2 3 16 "SPM" "algae" "0.952313580552429" "GLM/AIC"
"3953" 2 1 16 "SPM" "algae" "0.952252008076941" "GLM/AIC"
"3954" 2 2 16 "SPM" "algae" "0.925192075739203" "GLM/AIC"
"3955" 2 3 16 "SPM" "algae" "0.933653797327191" "GLM/AIC"
"3956" 2 1 16 "SPM" "algae" "0.939834580510185" "GLM/AIC"
"3957" 2 2 16 "SPM" "algae" "0.923122071501872" "GLM/AIC"
"3958" 2 3 16 "SPM" "algae" "0.932699302505817" "GLM/AIC"
"3959" 2 1 16 "SPM" "algae" "0.938926435873236" "GLM/AIC"
"3960" 2 2 16 "SPM" "algae" "0.925037765996378" "GLM/AIC"
"3961" 2 3 16 "SPM" "algae" "0.910632906440177" "GLM/AIC"
"3962" 2 1 16 "SPM" "algae" "0.953339394242203" "GLM/AIC"
"3963" 2 2 16 "SPM" "algae" "0.925434104578107" "GLM/AIC"
"3964" 2 3 16 "SPM" "algae" "0.925688881003917" "GLM/AIC"
"3965" 2 1 16 "SPM" "algae" "0.936909408222721" "GLM/AIC"
"3966" 2 2 16 "SPM" "algae" "0.923440035734535" "GLM/AIC"
"3967" 2 3 16 "SPM" "algae" "0.933678773762577" "GLM/AIC"
"3968" 2 1 16 "SPM" "algae" "0.932757717364041" "GLM/AIC"
"3969" 2 2 16 "SPM" "algae" "0.917564948713578" "GLM/AIC"
"3970" 2 3 16 "SPM" "algae" "0.936950459034301" "GLM/AIC"
"3971" 2 1 16 "SPM" "algae" "0.923986088398128" "GLM/AIC"
"3972" 2 2 16 "SPM" "algae" "0.949281400955362" "GLM/AIC"
"3973" 2 3 16 "SPM" "algae" "0.941802696235802" "GLM/AIC"
"3974" 2 1 16 "SPM" "algae" "0.936081441726084" "GLM/AIC"
"3975" 2 2 16 "SPM" "algae" "0.924189129634548" "GLM/AIC"
"3976" 2 3 16 "SPM" "algae" "0.928983450089687" "GLM/AIC"
"3977" 2 1 16 "SPM" "algae" "0.931720912618751" "GLM/AIC"
"3978" 2 2 16 "SPM" "algae" "0.934802483624253" "GLM/AIC"
"3979" 2 3 16 "SPM" "algae" "0.929525538302209" "GLM/AIC"
"3980" 2 1 16 "SPM" "algae" "0.936982745400695" "GLM/AIC"
"3981" 2 2 16 "SPM" "algae" "0.943418343721333" "GLM/AIC"
"3982" 2 3 16 "SPM" "algae" "0.931994328332447" "GLM/AIC"
"3983" 2 1 16 "SPM" "algae" "0.939797613720805" "GLM/AIC"
"3984" 2 2 16 "SPM" "algae" "0.919019373661979" "GLM/AIC"
"3985" 2 3 16 "SPM" "algae" "0.926459363069491" "GLM/AIC"
"3986" 2 1 16 "SPM" "algae" "0.943913577630823" "GLM/AIC"
"3987" 2 2 16 "SPM" "algae" "0.926393276291966" "GLM/AIC"
"3988" 2 3 16 "SPM" "algae" "0.938620255588649" "GLM/AIC"
"3989" 2 1 16 "SPM" "algae" "0.91603871619256" "GLM/AIC"
"3990" 2 2 16 "SPM" "algae" "0.936607734223986" "GLM/AIC"
"3991" 2 3 16 "SPM" "algae" "0.952802989432832" "GLM/AIC"
"3992" 2 1 16 "SPM" "algae" "0.926762524960236" "GLM/AIC"
"3993" 2 2 16 "SPM" "algae" "0.917180888303876" "GLM/AIC"
"3994" 2 3 16 "SPM" "algae" "0.920081608940512" "GLM/AIC"
"3995" 2 1 16 "SPM" "algae" "0.927985501087797" "GLM/AIC"
"3996" 2 2 16 "SPM" "algae" "0.918799770580995" "GLM/AIC"
"3997" 2 3 16 "SPM" "algae" "0.937752328415318" "GLM/AIC"
"3998" 2 1 16 "SPM" "algae" "0.93539089835108" "GLM/AIC"
"3999" 2 2 16 "SPM" "algae" "0.944013900301484" "GLM/AIC"
"4000" 2 3 16 "SPM" "algae" "0.937425407120771" "GLM/AIC"
"4001" 5 1 15 "SPM" "algae" "0.957027664053756" "GLM/AIC"
"4002" 5 2 16 "SPM" "algae" "0.978202965297173" "GLM/AIC"
"4003" 5 3 16 "SPM" "algae" "0.972387781419807" "GLM/AIC"
"4004" 5 1 16 "SPM" "algae" "0.981838849929495" "GLM/AIC"
"4005" 5 2 16 "SPM" "algae" "0.950364890819597" "GLM/AIC"
"4006" 5 3 16 "SPM" "algae" "0.984975933399323" "GLM/AIC"
"4007" 5 1 16 "SPM" "algae" "0.970978814376054" "GLM/AIC"
"4008" 5 2 16 "SPM" "algae" "0.978486336867608" "GLM/AIC"
"4009" 5 3 16 "SPM" "algae" "0.98085668950964" "GLM/AIC"
"4010" 5 1 16 "SPM" "algae" "0.982626905577519" "GLM/AIC"
"4011" 5 2 16 "SPM" "algae" "0.974424770654328" "GLM/AIC"
"4012" 5 3 16 "SPM" "algae" "0.981723057121094" "GLM/AIC"
"4013" 5 1 15 "SPM" "algae" "0.936359761685942" "GLM/AIC"
"4014" 5 2 16 "SPM" "algae" "0.966250032223597" "GLM/AIC"
"4015" 5 3 15 "SPM" "algae" "0.95393952571388" "GLM/AIC"
"4016" 5 1 16 "SPM" "algae" "0.979129726291971" "GLM/AIC"
"4017" 5 2 16 "SPM" "algae" "0.978482907154" "GLM/AIC"
"4018" 5 3 16 "SPM" "algae" "0.981275257809143" "GLM/AIC"
"4019" 5 1 15 "SPM" "algae" "0.943272973282385" "GLM/AIC"
"4020" 5 2 16 "SPM" "algae" "0.976915232335895" "GLM/AIC"
"4021" 5 3 16 "SPM" "algae" "0.982433499219093" "GLM/AIC"
"4022" 5 1 16 "SPM" "algae" "0.978419908071401" "GLM/AIC"
"4023" 5 2 16 "SPM" "algae" "0.978480696166825" "GLM/AIC"
"4024" 5 3 16 "SPM" "algae" "0.978516023407971" "GLM/AIC"
"4025" 5 1 16 "SPM" "algae" "0.975548282114973" "GLM/AIC"
"4026" 5 2 16 "SPM" "algae" "0.969927071747399" "GLM/AIC"
"4027" 5 3 16 "SPM" "algae" "0.983284065800379" "GLM/AIC"
"4028" 5 1 15 "SPM" "algae" "0.949937049669992" "GLM/AIC"
"4029" 5 2 16 "SPM" "algae" "0.971644550604818" "GLM/AIC"
"4030" 5 3 16 "SPM" "algae" "0.974683730313983" "GLM/AIC"
"4031" 5 1 16 "SPM" "algae" "0.980014629416707" "GLM/AIC"
"4032" 5 2 16 "SPM" "algae" "0.963160568731453" "GLM/AIC"
"4033" 5 3 16 "SPM" "algae" "0.98442132667818" "GLM/AIC"
"4034" 5 1 16 "SPM" "algae" "0.974936929704119" "GLM/AIC"
"4035" 5 2 16 "SPM" "algae" "0.972644056422118" "GLM/AIC"
"4036" 5 3 16 "SPM" "algae" "0.983514104983523" "GLM/AIC"
"4037" 5 1 16 "SPM" "algae" "0.97928661488299" "GLM/AIC"
"4038" 5 2 16 "SPM" "algae" "0.984598912713583" "GLM/AIC"
"4039" 5 3 16 "SPM" "algae" "0.983267354433842" "GLM/AIC"
"4040" 5 1 16 "SPM" "algae" "0.982303185360117" "GLM/AIC"
"4041" 5 2 16 "SPM" "algae" "0.980657918857619" "GLM/AIC"
"4042" 5 3 16 "SPM" "algae" "0.96614776802946" "GLM/AIC"
"4043" 5 1 16 "SPM" "algae" "0.986449750044183" "GLM/AIC"
"4044" 5 2 16 "SPM" "algae" "0.971646741036257" "GLM/AIC"
"4045" 5 3 16 "SPM" "algae" "0.961438295825289" "GLM/AIC"
"4046" 5 1 15 "SPM" "algae" "0.950186387102859" "GLM/AIC"
"4047" 5 2 16 "SPM" "algae" "0.985625432956441" "GLM/AIC"
"4048" 5 3 16 "SPM" "algae" "0.969030539243946" "GLM/AIC"
"4049" 5 1 16 "SPM" "algae" "0.990318101096559" "GLM/AIC"
"4050" 5 2 16 "SPM" "algae" "0.967959507358178" "GLM/AIC"
"4051" 5 3 16 "SPM" "algae" "0.978262863444929" "GLM/AIC"
"4052" 5 1 16 "SPM" "algae" "0.974011462246162" "GLM/AIC"
"4053" 5 2 16 "SPM" "algae" "0.975426840006112" "GLM/AIC"
"4054" 5 3 16 "SPM" "algae" "0.990695950807819" "GLM/AIC"
"4055" 5 1 16 "SPM" "algae" "0.97146415935701" "GLM/AIC"
"4056" 5 2 16 "SPM" "algae" "0.966875814163699" "GLM/AIC"
"4057" 5 3 16 "SPM" "algae" "0.979143361440114" "GLM/AIC"
"4058" 5 1 16 "SPM" "algae" "0.981444875356506" "GLM/AIC"
"4059" 5 2 16 "SPM" "algae" "0.963338345453204" "GLM/AIC"
"4060" 5 3 16 "SPM" "algae" "0.973796040212241" "GLM/AIC"
"4061" 5 1 16 "SPM" "algae" "0.968474912623961" "GLM/AIC"
"4062" 5 2 16 "SPM" "algae" "0.978494642035884" "GLM/AIC"
"4063" 5 3 16 "SPM" "algae" "0.97857802133241" "GLM/AIC"
"4064" 5 1 16 "SPM" "algae" "0.972670645564313" "GLM/AIC"
"4065" 5 2 16 "SPM" "algae" "0.988265407217842" "GLM/AIC"
"4066" 5 3 16 "SPM" "algae" "0.980488219186776" "GLM/AIC"
"4067" 5 1 16 "SPM" "algae" "0.982554659024666" "GLM/AIC"
"4068" 5 2 16 "SPM" "algae" "0.976309122079731" "GLM/AIC"
"4069" 5 3 16 "SPM" "algae" "0.987457377310127" "GLM/AIC"
"4070" 5 1 16 "SPM" "algae" "0.987822632149842" "GLM/AIC"
"4071" 5 2 16 "SPM" "algae" "0.96313409742812" "GLM/AIC"
"4072" 5 3 15 "SPM" "algae" "0.948739555767091" "GLM/AIC"
"4073" 5 1 16 "SPM" "algae" "0.975800381085374" "GLM/AIC"
"4074" 5 2 16 "SPM" "algae" "0.969249716843199" "GLM/AIC"
"4075" 5 3 15 "SPM" "algae" "0.930932049548239" "GLM/AIC"
"4076" 5 1 16 "SPM" "algae" "0.969743145626041" "GLM/AIC"
"4077" 5 2 15 "SPM" "algae" "0.942240128203148" "GLM/AIC"
"4078" 5 3 16 "SPM" "algae" "0.977731515232019" "GLM/AIC"
"4079" 5 1 16 "SPM" "algae" "0.96991357650998" "GLM/AIC"
"4080" 5 2 15 "SPM" "algae" "0.928908379105923" "GLM/AIC"
"4081" 5 3 16 "SPM" "algae" "0.98061330526635" "GLM/AIC"
"4082" 5 1 16 "SPM" "algae" "0.965363084686037" "GLM/AIC"
"4083" 5 2 16 "SPM" "algae" "0.985077598809822" "GLM/AIC"
"4084" 5 3 16 "SPM" "algae" "0.988415876473307" "GLM/AIC"
"4085" 5 1 16 "SPM" "algae" "0.984577257772019" "GLM/AIC"
"4086" 5 2 16 "SPM" "algae" "0.98607189997717" "GLM/AIC"
"4087" 5 3 16 "SPM" "algae" "0.981355915645123" "GLM/AIC"
"4088" 5 1 15 "SPM" "algae" "0.948430147764879" "GLM/AIC"
"4089" 5 2 16 "SPM" "algae" "0.973971811115538" "GLM/AIC"
"4090" 5 3 16 "SPM" "algae" "0.982304295245261" "GLM/AIC"
"4091" 5 1 16 "SPM" "algae" "0.976791916696559" "GLM/AIC"
"4092" 5 2 16 "SPM" "algae" "0.978686536968277" "GLM/AIC"
"4093" 5 3 16 "SPM" "algae" "0.979306021735247" "GLM/AIC"
"4094" 5 1 16 "SPM" "algae" "0.984479074030603" "GLM/AIC"
"4095" 5 2 16 "SPM" "algae" "0.974745149900955" "GLM/AIC"
"4096" 5 3 16 "SPM" "algae" "0.980684198344905" "GLM/AIC"
"4097" 5 1 16 "SPM" "algae" "0.982357077709175" "GLM/AIC"
"4098" 5 2 16 "SPM" "algae" "0.979359491839384" "GLM/AIC"
"4099" 5 3 16 "SPM" "algae" "0.985547194152569" "GLM/AIC"
"4100" 5 1 16 "SPM" "algae" "0.976822509953007" "GLM/AIC"
"4101" 5 2 16 "SPM" "algae" "0.973066339010946" "GLM/AIC"
"4102" 5 3 16 "SPM" "algae" "0.989687000472489" "GLM/AIC"
"4103" 5 1 15 "SPM" "algae" "0.944398581553212" "GLM/AIC"
"4104" 5 2 15 "SPM" "algae" "0.940765320006185" "GLM/AIC"
"4105" 5 3 16 "SPM" "algae" "0.970704090019233" "GLM/AIC"
"4106" 5 1 16 "SPM" "algae" "0.97809826570278" "GLM/AIC"
"4107" 5 2 16 "SPM" "algae" "0.974938513885948" "GLM/AIC"
"4108" 5 3 16 "SPM" "algae" "0.973793362968174" "GLM/AIC"
"4109" 5 1 15 "SPM" "algae" "0.949483634677318" "GLM/AIC"
"4110" 5 2 16 "SPM" "algae" "0.976925785671304" "GLM/AIC"
"4111" 5 3 16 "SPM" "algae" "0.985523201261451" "GLM/AIC"
"4112" 5 1 16 "SPM" "algae" "0.976459637931882" "GLM/AIC"
"4113" 5 2 16 "SPM" "algae" "0.980616118894126" "GLM/AIC"
"4114" 5 3 16 "SPM" "algae" "0.961720422498165" "GLM/AIC"
"4115" 5 1 16 "SPM" "algae" "0.960587616755154" "GLM/AIC"
"4116" 5 2 16 "SPM" "algae" "0.978091880692132" "GLM/AIC"
"4117" 5 3 16 "SPM" "algae" "0.970352902744347" "GLM/AIC"
"4118" 5 1 16 "SPM" "algae" "0.985030982668426" "GLM/AIC"
"4119" 5 2 16 "SPM" "algae" "0.986263123386888" "GLM/AIC"
"4120" 5 3 16 "SPM" "algae" "0.97460649780308" "GLM/AIC"
"4121" 5 1 16 "SPM" "algae" "0.983016026263505" "GLM/AIC"
"4122" 5 2 16 "SPM" "algae" "0.984936403979579" "GLM/AIC"
"4123" 5 3 16 "SPM" "algae" "0.987732860330102" "GLM/AIC"
"4124" 5 1 16 "SPM" "algae" "0.97749883957647" "GLM/AIC"
"4125" 5 2 16 "SPM" "algae" "0.973735137853045" "GLM/AIC"
"4126" 5 3 16 "SPM" "algae" "0.963192709749576" "GLM/AIC"
"4127" 5 1 16 "SPM" "algae" "0.982353762281633" "GLM/AIC"
"4128" 5 2 16 "SPM" "algae" "0.979842887298808" "GLM/AIC"
"4129" 5 3 16 "SPM" "algae" "0.980336733735276" "GLM/AIC"
"4130" 5 1 16 "SPM" "algae" "0.978361360457462" "GLM/AIC"
"4131" 5 2 16 "SPM" "algae" "0.973043028979623" "GLM/AIC"
"4132" 5 3 16 "SPM" "algae" "0.977773576897284" "GLM/AIC"
"4133" 5 1 16 "SPM" "algae" "0.972682638446882" "GLM/AIC"
"4134" 5 2 16 "SPM" "algae" "0.982527526585044" "GLM/AIC"
"4135" 5 3 16 "SPM" "algae" "0.976757857900027" "GLM/AIC"
"4136" 5 1 16 "SPM" "algae" "0.967361950234092" "GLM/AIC"
"4137" 5 2 16 "SPM" "algae" "0.965443249811823" "GLM/AIC"
"4138" 5 3 16 "SPM" "algae" "0.968758705325717" "GLM/AIC"
"4139" 5 1 16 "SPM" "algae" "0.985418468684777" "GLM/AIC"
"4140" 5 2 16 "SPM" "algae" "0.973603197766581" "GLM/AIC"
"4141" 5 3 16 "SPM" "algae" "0.971276081243487" "GLM/AIC"
"4142" 5 1 16 "SPM" "algae" "0.979008066842337" "GLM/AIC"
"4143" 5 2 16 "SPM" "algae" "0.972406072683074" "GLM/AIC"
"4144" 5 3 16 "SPM" "algae" "0.980505053633128" "GLM/AIC"
"4145" 5 1 16 "SPM" "algae" "0.982753978510887" "GLM/AIC"
"4146" 5 2 16 "SPM" "algae" "0.98260746016313" "GLM/AIC"
"4147" 5 3 16 "SPM" "algae" "0.989025683223778" "GLM/AIC"
"4148" 5 1 16 "SPM" "algae" "0.983567693692741" "GLM/AIC"
"4149" 5 2 16 "SPM" "algae" "0.969814118703903" "GLM/AIC"
"4150" 5 3 16 "SPM" "algae" "0.984589234866644" "GLM/AIC"
"4151" 5 1 16 "SPM" "algae" "0.973849716386067" "GLM/AIC"
"4152" 5 2 16 "SPM" "algae" "0.971169326509353" "GLM/AIC"
"4153" 5 3 16 "SPM" "algae" "0.981509272889685" "GLM/AIC"
"4154" 5 1 16 "SPM" "algae" "0.976173500221562" "GLM/AIC"
"4155" 5 2 16 "SPM" "algae" "0.979641328425589" "GLM/AIC"
"4156" 5 3 15 "SPM" "algae" "0.945557573248565" "GLM/AIC"
"4157" 5 1 16 "SPM" "algae" "0.964662039984636" "GLM/AIC"
"4158" 5 2 16 "SPM" "algae" "0.966014036365794" "GLM/AIC"
"4159" 5 3 16 "SPM" "algae" "0.970233840994586" "GLM/AIC"
"4160" 5 1 16 "SPM" "algae" "0.980246097031337" "GLM/AIC"
"4161" 5 2 16 "SPM" "algae" "0.979112404554937" "GLM/AIC"
"4162" 5 3 15 "SPM" "algae" "0.945577303407465" "GLM/AIC"
"4163" 5 1 16 "SPM" "algae" "0.965734444838556" "GLM/AIC"
"4164" 5 2 15 "SPM" "algae" "0.942964228666648" "GLM/AIC"
"4165" 5 3 16 "SPM" "algae" "0.975361098470421" "GLM/AIC"
"4166" 5 1 16 "SPM" "algae" "0.986561754939817" "GLM/AIC"
"4167" 5 2 16 "SPM" "algae" "0.978494394522067" "GLM/AIC"
"4168" 5 3 16 "SPM" "algae" "0.982936021586141" "GLM/AIC"
"4169" 5 1 16 "SPM" "algae" "0.96860645438659" "GLM/AIC"
"4170" 5 2 16 "SPM" "algae" "0.976304811761406" "GLM/AIC"
"4171" 5 3 16 "SPM" "algae" "0.982045675229738" "GLM/AIC"
"4172" 5 1 16 "SPM" "algae" "0.972705820134962" "GLM/AIC"
"4173" 5 2 16 "SPM" "algae" "0.98359194078463" "GLM/AIC"
"4174" 5 3 16 "SPM" "algae" "0.97754178456545" "GLM/AIC"
"4175" 5 1 16 "SPM" "algae" "0.979007841372153" "GLM/AIC"
"4176" 5 2 16 "SPM" "algae" "0.979823111744284" "GLM/AIC"
"4177" 5 3 16 "SPM" "algae" "0.987989058366273" "GLM/AIC"
"4178" 5 1 16 "SPM" "algae" "0.989357630071747" "GLM/AIC"
"4179" 5 2 16 "SPM" "algae" "0.97034056702763" "GLM/AIC"
"4180" 5 3 16 "SPM" "algae" "0.980121487831111" "GLM/AIC"
"4181" 5 1 16 "SPM" "algae" "0.988732959174801" "GLM/AIC"
"4182" 5 2 16 "SPM" "algae" "0.964552064974812" "GLM/AIC"
"4183" 5 3 16 "SPM" "algae" "0.983830333970527" "GLM/AIC"
"4184" 5 1 16 "SPM" "algae" "0.979152363290698" "GLM/AIC"
"4185" 5 2 15 "SPM" "algae" "0.949132859195237" "GLM/AIC"
"4186" 5 3 16 "SPM" "algae" "0.980719950066162" "GLM/AIC"
"4187" 5 1 16 "SPM" "algae" "0.980932608778447" "GLM/AIC"
"4188" 5 2 16 "SPM" "algae" "0.971598861444867" "GLM/AIC"
"4189" 5 3 16 "SPM" "algae" "0.963782680354829" "GLM/AIC"
"4190" 5 1 16 "SPM" "algae" "0.974186615519337" "GLM/AIC"
"4191" 5 2 16 "SPM" "algae" "0.972447128630158" "GLM/AIC"
"4192" 5 3 15 "SPM" "algae" "0.972313642674045" "GLM/AIC"
"4193" 5 1 15 "SPM" "algae" "0.945722918087022" "GLM/AIC"
"4194" 5 2 16 "SPM" "algae" "0.983114132334512" "GLM/AIC"
"4195" 5 3 16 "SPM" "algae" "0.986432962718093" "GLM/AIC"
"4196" 5 1 16 "SPM" "algae" "0.985979627850815" "GLM/AIC"
"4197" 5 2 16 "SPM" "algae" "0.988538004855294" "GLM/AIC"
"4198" 5 3 16 "SPM" "algae" "0.975241438561887" "GLM/AIC"
"4199" 5 1 16 "SPM" "algae" "0.974845237245589" "GLM/AIC"
"4200" 5 2 16 "SPM" "algae" "0.976953966612414" "GLM/AIC"
"4201" 5 3 16 "SPM" "algae" "0.990733798365122" "GLM/AIC"
"4202" 5 1 16 "SPM" "algae" "0.978872877072846" "GLM/AIC"
"4203" 5 2 16 "SPM" "algae" "0.9704558154485" "GLM/AIC"
"4204" 5 3 16 "SPM" "algae" "0.983832865281436" "GLM/AIC"
"4205" 5 1 16 "SPM" "algae" "0.976163602677507" "GLM/AIC"
"4206" 5 2 16 "SPM" "algae" "0.966072220209335" "GLM/AIC"
"4207" 5 3 16 "SPM" "algae" "0.98339880450492" "GLM/AIC"
"4208" 5 1 16 "SPM" "algae" "0.991544161684998" "GLM/AIC"
"4209" 5 2 16 "SPM" "algae" "0.977520011961611" "GLM/AIC"
"4210" 5 3 16 "SPM" "algae" "0.978405093613019" "GLM/AIC"
"4211" 5 1 16 "SPM" "algae" "0.97360924437874" "GLM/AIC"
"4212" 5 2 16 "SPM" "algae" "0.970650510568337" "GLM/AIC"
"4213" 5 3 16 "SPM" "algae" "0.987139995574991" "GLM/AIC"
"4214" 5 1 16 "SPM" "algae" "0.976837946550224" "GLM/AIC"
"4215" 5 2 16 "SPM" "algae" "0.971178976846707" "GLM/AIC"
"4216" 5 3 16 "SPM" "algae" "0.977957300682239" "GLM/AIC"
"4217" 5 1 16 "SPM" "algae" "0.970309321395771" "GLM/AIC"
"4218" 5 2 16 "SPM" "algae" "0.970027623601902" "GLM/AIC"
"4219" 5 3 16 "SPM" "algae" "0.979875271548447" "GLM/AIC"
"4220" 5 1 16 "SPM" "algae" "0.983411935137569" "GLM/AIC"
"4221" 5 2 16 "SPM" "algae" "0.974709578268772" "GLM/AIC"
"4222" 5 3 16 "SPM" "algae" "0.983709424329213" "GLM/AIC"
"4223" 5 1 15 "SPM" "algae" "0.931413128558211" "GLM/AIC"
"4224" 5 2 16 "SPM" "algae" "0.978894217824051" "GLM/AIC"
"4225" 5 3 16 "SPM" "algae" "0.981778566273998" "GLM/AIC"
"4226" 5 1 16 "SPM" "algae" "0.98712475345046" "GLM/AIC"
"4227" 5 2 16 "SPM" "algae" "0.970473976155709" "GLM/AIC"
"4228" 5 3 16 "SPM" "algae" "0.98200333474635" "GLM/AIC"
"4229" 5 1 15 "SPM" "algae" "0.946660481758293" "GLM/AIC"
"4230" 5 2 16 "SPM" "algae" "0.975335198597001" "GLM/AIC"
"4231" 5 3 16 "SPM" "algae" "0.990075225345675" "GLM/AIC"
"4232" 5 1 16 "SPM" "algae" "0.973250880536016" "GLM/AIC"
"4233" 5 2 16 "SPM" "algae" "0.980843436202834" "GLM/AIC"
"4234" 5 3 16 "SPM" "algae" "0.972211328205147" "GLM/AIC"
"4235" 5 1 15 "SPM" "algae" "0.940286383828611" "GLM/AIC"
"4236" 5 2 16 "SPM" "algae" "0.985069771905236" "GLM/AIC"
"4237" 5 3 16 "SPM" "algae" "0.978410142257015" "GLM/AIC"
"4238" 5 1 16 "SPM" "algae" "0.971262886688843" "GLM/AIC"
"4239" 5 2 16 "SPM" "algae" "0.979324068725661" "GLM/AIC"
"4240" 5 3 16 "SPM" "algae" "0.979775256116893" "GLM/AIC"
"4241" 5 1 16 "SPM" "algae" "0.981590408295406" "GLM/AIC"
"4242" 5 2 16 "SPM" "algae" "0.976155329661351" "GLM/AIC"
"4243" 5 3 16 "SPM" "algae" "0.977827950274591" "GLM/AIC"
"4244" 5 1 16 "SPM" "algae" "0.986315474567056" "GLM/AIC"
"4245" 5 2 16 "SPM" "algae" "0.98101044964796" "GLM/AIC"
"4246" 5 3 16 "SPM" "algae" "0.97410167912509" "GLM/AIC"
"4247" 5 1 16 "SPM" "algae" "0.970949803278278" "GLM/AIC"
"4248" 5 2 16 "SPM" "algae" "0.970072465218211" "GLM/AIC"
"4249" 5 3 16 "SPM" "algae" "0.976701578647709" "GLM/AIC"
"4250" 5 1 16 "SPM" "algae" "0.984278801096216" "GLM/AIC"
"4251" 5 2 16 "SPM" "algae" "0.966650218101426" "GLM/AIC"
"4252" 5 3 16 "SPM" "algae" "0.983445215262498" "GLM/AIC"
"4253" 5 1 16 "SPM" "algae" "0.990646228725874" "GLM/AIC"
"4254" 5 2 16 "SPM" "algae" "0.979409575305119" "GLM/AIC"
"4255" 5 3 16 "SPM" "algae" "0.979263129767224" "GLM/AIC"
"4256" 5 1 16 "SPM" "algae" "0.975686028635" "GLM/AIC"
"4257" 5 2 16 "SPM" "algae" "0.963169306793916" "GLM/AIC"
"4258" 5 3 16 "SPM" "algae" "0.984574022160395" "GLM/AIC"
"4259" 5 1 16 "SPM" "algae" "0.978546845553129" "GLM/AIC"
"4260" 5 2 16 "SPM" "algae" "0.979740875079928" "GLM/AIC"
"4261" 5 3 16 "SPM" "algae" "0.990813751646973" "GLM/AIC"
"4262" 5 1 16 "SPM" "algae" "0.975303125517956" "GLM/AIC"
"4263" 5 2 16 "SPM" "algae" "0.972155607244486" "GLM/AIC"
"4264" 5 3 16 "SPM" "algae" "0.992473093582749" "GLM/AIC"
"4265" 5 1 16 "SPM" "algae" "0.987105005744725" "GLM/AIC"
"4266" 5 2 16 "SPM" "algae" "0.978160420709748" "GLM/AIC"
"4267" 5 3 15 "SPM" "algae" "0.963776517514018" "GLM/AIC"
"4268" 5 1 16 "SPM" "algae" "0.974732101089579" "GLM/AIC"
"4269" 5 2 16 "SPM" "algae" "0.980884567619732" "GLM/AIC"
"4270" 5 3 16 "SPM" "algae" "0.970900456774298" "GLM/AIC"
"4271" 5 1 16 "SPM" "algae" "0.971380719171906" "GLM/AIC"
"4272" 5 2 16 "SPM" "algae" "0.978547220587156" "GLM/AIC"
"4273" 5 3 16 "SPM" "algae" "0.967814515791008" "GLM/AIC"
"4274" 5 1 16 "SPM" "algae" "0.985523476400142" "GLM/AIC"
"4275" 5 2 16 "SPM" "algae" "0.97726997232979" "GLM/AIC"
"4276" 5 3 16 "SPM" "algae" "0.985633783284249" "GLM/AIC"
"4277" 5 1 16 "SPM" "algae" "0.969011602641818" "GLM/AIC"
"4278" 5 2 16 "SPM" "algae" "0.973679934368364" "GLM/AIC"
"4279" 5 3 16 "SPM" "algae" "0.98692277557856" "GLM/AIC"
"4280" 5 1 16 "SPM" "algae" "0.972567376799769" "GLM/AIC"
"4281" 5 2 16 "SPM" "algae" "0.972956497112885" "GLM/AIC"
"4282" 5 3 16 "SPM" "algae" "0.971240253389227" "GLM/AIC"
"4283" 5 1 16 "SPM" "algae" "0.980184123353768" "GLM/AIC"
"4284" 5 2 16 "SPM" "algae" "0.970428051832432" "GLM/AIC"
"4285" 5 3 16 "SPM" "algae" "0.961523220390858" "GLM/AIC"
"4286" 5 1 16 "SPM" "algae" "0.979559367080678" "GLM/AIC"
"4287" 5 2 16 "SPM" "algae" "0.97280291977155" "GLM/AIC"
"4288" 5 3 16 "SPM" "algae" "0.98086252207084" "GLM/AIC"
"4289" 5 1 16 "SPM" "algae" "0.974413774040414" "GLM/AIC"
"4290" 5 2 16 "SPM" "algae" "0.967302577097431" "GLM/AIC"
"4291" 5 3 16 "SPM" "algae" "0.982422301919817" "GLM/AIC"
"4292" 5 1 16 "SPM" "algae" "0.968902449985279" "GLM/AIC"
"4293" 5 2 16 "SPM" "algae" "0.979900961994976" "GLM/AIC"
"4294" 5 3 16 "SPM" "algae" "0.979393011404651" "GLM/AIC"
"4295" 5 1 16 "SPM" "algae" "0.97497865883118" "GLM/AIC"
"4296" 5 2 16 "SPM" "algae" "0.966179501580448" "GLM/AIC"
"4297" 5 3 16 "SPM" "algae" "0.991985205147135" "GLM/AIC"
"4298" 5 1 16 "SPM" "algae" "0.971902591153674" "GLM/AIC"
"4299" 5 2 16 "SPM" "algae" "0.977926489444359" "GLM/AIC"
"4300" 5 3 16 "SPM" "algae" "0.984458885907512" "GLM/AIC"
"4301" 5 1 16 "SPM" "algae" "0.973186226241834" "GLM/AIC"
"4302" 5 2 16 "SPM" "algae" "0.968369318889967" "GLM/AIC"
"4303" 5 3 16 "SPM" "algae" "0.968620748765904" "GLM/AIC"
"4304" 5 1 15 "SPM" "algae" "0.944247876818605" "GLM/AIC"
"4305" 5 2 16 "SPM" "algae" "0.980791079219825" "GLM/AIC"
"4306" 5 3 16 "SPM" "algae" "0.988914608959643" "GLM/AIC"
"4307" 5 1 16 "SPM" "algae" "0.978322732489563" "GLM/AIC"
"4308" 5 2 16 "SPM" "algae" "0.961058153458712" "GLM/AIC"
"4309" 5 3 16 "SPM" "algae" "0.969457998661465" "GLM/AIC"
"4310" 5 1 16 "SPM" "algae" "0.976504735167792" "GLM/AIC"
"4311" 5 2 16 "SPM" "algae" "0.98332642344894" "GLM/AIC"
"4312" 5 3 16 "SPM" "algae" "0.977407867927301" "GLM/AIC"
"4313" 5 1 16 "SPM" "algae" "0.973592123181945" "GLM/AIC"
"4314" 5 2 16 "SPM" "algae" "0.978385546308684" "GLM/AIC"
"4315" 5 3 16 "SPM" "algae" "0.980691563268638" "GLM/AIC"
"4316" 5 1 16 "SPM" "algae" "0.978771854125109" "GLM/AIC"
"4317" 5 2 16 "SPM" "algae" "0.980378312267952" "GLM/AIC"
"4318" 5 3 16 "SPM" "algae" "0.979953831440601" "GLM/AIC"
"4319" 5 1 16 "SPM" "algae" "0.977838726928136" "GLM/AIC"
"4320" 5 2 16 "SPM" "algae" "0.983377568345645" "GLM/AIC"
"4321" 5 3 16 "SPM" "algae" "0.983394671335132" "GLM/AIC"
"4322" 5 1 16 "SPM" "algae" "0.977426729501556" "GLM/AIC"
"4323" 5 2 16 "SPM" "algae" "0.97952469712376" "GLM/AIC"
"4324" 5 3 16 "SPM" "algae" "0.97514114943596" "GLM/AIC"
"4325" 5 1 16 "SPM" "algae" "0.961216143890654" "GLM/AIC"
"4326" 5 2 16 "SPM" "algae" "0.974100427543694" "GLM/AIC"
"4327" 5 3 16 "SPM" "algae" "0.985089213255381" "GLM/AIC"
"4328" 5 1 16 "SPM" "algae" "0.977770937894567" "GLM/AIC"
"4329" 5 2 16 "SPM" "algae" "0.97951089040491" "GLM/AIC"
"4330" 5 3 16 "SPM" "algae" "0.983687234303618" "GLM/AIC"
"4331" 5 1 15 "SPM" "algae" "0.931632470892994" "GLM/AIC"
"4332" 5 2 16 "SPM" "algae" "0.974146295773534" "GLM/AIC"
"4333" 5 3 16 "SPM" "algae" "0.98603210007326" "GLM/AIC"
"4334" 5 1 16 "SPM" "algae" "0.964050360776627" "GLM/AIC"
"4335" 5 2 16 "SPM" "algae" "0.968629287674216" "GLM/AIC"
"4336" 5 3 16 "SPM" "algae" "0.974844210438943" "GLM/AIC"
"4337" 5 1 16 "SPM" "algae" "0.984047331405889" "GLM/AIC"
"4338" 5 2 16 "SPM" "algae" "0.972431148959958" "GLM/AIC"
"4339" 5 3 16 "SPM" "algae" "0.986669455132859" "GLM/AIC"
"4340" 5 1 16 "SPM" "algae" "0.985322416268331" "GLM/AIC"
"4341" 5 2 16 "SPM" "algae" "0.985065796263535" "GLM/AIC"
"4342" 5 3 16 "SPM" "algae" "0.980027357613381" "GLM/AIC"
"4343" 5 1 15 "SPM" "algae" "0.94513694539121" "GLM/AIC"
"4344" 5 2 16 "SPM" "algae" "0.975022357104658" "GLM/AIC"
"4345" 5 3 16 "SPM" "algae" "0.982489835802171" "GLM/AIC"
"4346" 5 1 16 "SPM" "algae" "0.967280870821199" "GLM/AIC"
"4347" 5 2 16 "SPM" "algae" "0.973457162852154" "GLM/AIC"
"4348" 5 3 16 "SPM" "algae" "0.982965390735839" "GLM/AIC"
"4349" 5 1 15 "SPM" "algae" "0.958284392765332" "GLM/AIC"
"4350" 5 2 16 "SPM" "algae" "0.975698030509733" "GLM/AIC"
"4351" 5 3 16 "SPM" "algae" "0.981626734422629" "GLM/AIC"
"4352" 5 1 16 "SPM" "algae" "0.97883001732801" "GLM/AIC"
"4353" 5 2 16 "SPM" "algae" "0.975547347302255" "GLM/AIC"
"4354" 5 3 16 "SPM" "algae" "0.980488531590899" "GLM/AIC"
"4355" 5 1 16 "SPM" "algae" "0.972206661028111" "GLM/AIC"
"4356" 5 2 16 "SPM" "algae" "0.971020971958676" "GLM/AIC"
"4357" 5 3 16 "SPM" "algae" "0.984021861355862" "GLM/AIC"
"4358" 5 1 16 "SPM" "algae" "0.975323736041352" "GLM/AIC"
"4359" 5 2 16 "SPM" "algae" "0.972297530759334" "GLM/AIC"
"4360" 5 3 16 "SPM" "algae" "0.978180294564722" "GLM/AIC"
"4361" 5 1 16 "SPM" "algae" "0.981865665964856" "GLM/AIC"
"4362" 5 2 16 "SPM" "algae" "0.977644175490838" "GLM/AIC"
"4363" 5 3 16 "SPM" "algae" "0.984656074109812" "GLM/AIC"
"4364" 5 1 16 "SPM" "algae" "0.980613413718239" "GLM/AIC"
"4365" 5 2 16 "SPM" "algae" "0.975127069850576" "GLM/AIC"
"4366" 5 3 16 "SPM" "algae" "0.979550969345292" "GLM/AIC"
"4367" 5 1 15 "SPM" "algae" "0.970885450027887" "GLM/AIC"
"4368" 5 2 16 "SPM" "algae" "0.98460899505753" "GLM/AIC"
"4369" 5 3 16 "SPM" "algae" "0.978529163447853" "GLM/AIC"
"4370" 5 1 16 "SPM" "algae" "0.973493999430802" "GLM/AIC"
"4371" 5 2 15 "SPM" "algae" "0.938347222984965" "GLM/AIC"
"4372" 5 3 16 "SPM" "algae" "0.980394763280228" "GLM/AIC"
"4373" 5 1 16 "SPM" "algae" "0.974760395207163" "GLM/AIC"
"4374" 5 2 16 "SPM" "algae" "0.980385621554285" "GLM/AIC"
"4375" 5 3 16 "SPM" "algae" "0.982232550520314" "GLM/AIC"
"4376" 5 1 16 "SPM" "algae" "0.974640358579731" "GLM/AIC"
"4377" 5 2 16 "SPM" "algae" "0.970643309822701" "GLM/AIC"
"4378" 5 3 16 "SPM" "algae" "0.967112518754991" "GLM/AIC"
"4379" 5 1 16 "SPM" "algae" "0.958112638951364" "GLM/AIC"
"4380" 5 2 16 "SPM" "algae" "0.979236415340509" "GLM/AIC"
"4381" 5 3 16 "SPM" "algae" "0.993672487972574" "GLM/AIC"
"4382" 5 1 16 "SPM" "algae" "0.961067599223553" "GLM/AIC"
"4383" 5 2 16 "SPM" "algae" "0.97874820224071" "GLM/AIC"
"4384" 5 3 16 "SPM" "algae" "0.992085184076006" "GLM/AIC"
"4385" 5 1 16 "SPM" "algae" "0.98731399599649" "GLM/AIC"
"4386" 5 2 16 "SPM" "algae" "0.970443156943861" "GLM/AIC"
"4387" 5 3 16 "SPM" "algae" "0.983960672394475" "GLM/AIC"
"4388" 5 1 16 "SPM" "algae" "0.970546980942964" "GLM/AIC"
"4389" 5 2 16 "SPM" "algae" "0.974029845666421" "GLM/AIC"
"4390" 5 3 16 "SPM" "algae" "0.957095809447605" "GLM/AIC"
"4391" 5 1 16 "SPM" "algae" "0.971338970231836" "GLM/AIC"
"4392" 5 2 16 "SPM" "algae" "0.966559860905626" "GLM/AIC"
"4393" 5 3 16 "SPM" "algae" "0.981181815371595" "GLM/AIC"
"4394" 5 1 16 "SPM" "algae" "0.977967998820568" "GLM/AIC"
"4395" 5 2 16 "SPM" "algae" "0.969917651018757" "GLM/AIC"
"4396" 5 3 16 "SPM" "algae" "0.979401761795117" "GLM/AIC"
"4397" 5 1 16 "SPM" "algae" "0.982510390471482" "GLM/AIC"
"4398" 5 2 16 "SPM" "algae" "0.982081661964096" "GLM/AIC"
"4399" 5 3 16 "SPM" "algae" "0.979104224575827" "GLM/AIC"
"4400" 5 1 16 "SPM" "algae" "0.987236559079248" "GLM/AIC"
"4401" 5 2 16 "SPM" "algae" "0.987664598964627" "GLM/AIC"
"4402" 5 3 16 "SPM" "algae" "0.98049388076788" "GLM/AIC"
"4403" 5 1 16 "SPM" "algae" "0.985458235458999" "GLM/AIC"
"4404" 5 2 16 "SPM" "algae" "0.978941767394055" "GLM/AIC"
"4405" 5 3 16 "SPM" "algae" "0.980310060098741" "GLM/AIC"
"4406" 5 1 16 "SPM" "algae" "0.981623036675636" "GLM/AIC"
"4407" 5 2 16 "SPM" "algae" "0.956952699348845" "GLM/AIC"
"4408" 5 3 16 "SPM" "algae" "0.963964383889829" "GLM/AIC"
"4409" 5 1 16 "SPM" "algae" "0.984222453130908" "GLM/AIC"
"4410" 5 2 16 "SPM" "algae" "0.977826416653902" "GLM/AIC"
"4411" 5 3 16 "SPM" "algae" "0.976825167073401" "GLM/AIC"
"4412" 5 1 16 "SPM" "algae" "0.971129924246715" "GLM/AIC"
"4413" 5 2 16 "SPM" "algae" "0.982909669538519" "GLM/AIC"
"4414" 5 3 16 "SPM" "algae" "0.979348568071561" "GLM/AIC"
"4415" 5 1 16 "SPM" "algae" "0.978186928123513" "GLM/AIC"
"4416" 5 2 16 "SPM" "algae" "0.975441566660837" "GLM/AIC"
"4417" 5 3 16 "SPM" "algae" "0.980899492301188" "GLM/AIC"
"4418" 5 1 16 "SPM" "algae" "0.980169951268647" "GLM/AIC"
"4419" 5 2 16 "SPM" "algae" "0.970749653692445" "GLM/AIC"
"4420" 5 3 16 "SPM" "algae" "0.985721913554942" "GLM/AIC"
"4421" 5 1 16 "SPM" "algae" "0.981163287707967" "GLM/AIC"
"4422" 5 2 16 "SPM" "algae" "0.967030359651653" "GLM/AIC"
"4423" 5 3 16 "SPM" "algae" "0.973491151821497" "GLM/AIC"
"4424" 5 1 16 "SPM" "algae" "0.971674270504238" "GLM/AIC"
"4425" 5 2 16 "SPM" "algae" "0.950936594724269" "GLM/AIC"
"4426" 5 3 16 "SPM" "algae" "0.987198223026948" "GLM/AIC"
"4427" 5 1 15 "SPM" "algae" "0.957562188126004" "GLM/AIC"
"4428" 5 2 16 "SPM" "algae" "0.966417360681296" "GLM/AIC"
"4429" 5 3 16 "SPM" "algae" "0.984738746452782" "GLM/AIC"
"4430" 5 1 16 "SPM" "algae" "0.984379487640619" "GLM/AIC"
"4431" 5 2 16 "SPM" "algae" "0.979915853831257" "GLM/AIC"
"4432" 5 3 16 "SPM" "algae" "0.975929825610528" "GLM/AIC"
"4433" 5 1 15 "SPM" "algae" "0.949798081428247" "GLM/AIC"
"4434" 5 2 16 "SPM" "algae" "0.982642023615827" "GLM/AIC"
"4435" 5 3 16 "SPM" "algae" "0.985942995937072" "GLM/AIC"
"4436" 5 1 16 "SPM" "algae" "0.980169382852617" "GLM/AIC"
"4437" 5 2 16 "SPM" "algae" "0.977792886734926" "GLM/AIC"
"4438" 5 3 16 "SPM" "algae" "0.980375361179062" "GLM/AIC"
"4439" 5 1 16 "SPM" "algae" "0.974672115113589" "GLM/AIC"
"4440" 5 2 16 "SPM" "algae" "0.98995349205996" "GLM/AIC"
"4441" 5 3 16 "SPM" "algae" "0.987908628981658" "GLM/AIC"
"4442" 5 1 16 "SPM" "algae" "0.978144741396411" "GLM/AIC"
"4443" 5 2 16 "SPM" "algae" "0.967453385285553" "GLM/AIC"
"4444" 5 3 16 "SPM" "algae" "0.970750191650088" "GLM/AIC"
"4445" 5 1 16 "SPM" "algae" "0.969863621146983" "GLM/AIC"
"4446" 5 2 16 "SPM" "algae" "0.972908970128485" "GLM/AIC"
"4447" 5 3 15 "SPM" "algae" "0.95450703899803" "GLM/AIC"
"4448" 5 1 15 "SPM" "algae" "0.943472647530488" "GLM/AIC"
"4449" 5 2 16 "SPM" "algae" "0.975910023878174" "GLM/AIC"
"4450" 5 3 16 "SPM" "algae" "0.992228075209807" "GLM/AIC"
"4451" 5 1 16 "SPM" "algae" "0.966553947479869" "GLM/AIC"
"4452" 5 2 16 "SPM" "algae" "0.972903807503027" "GLM/AIC"
"4453" 5 3 16 "SPM" "algae" "0.968920326866731" "GLM/AIC"
"4454" 5 1 16 "SPM" "algae" "0.963336666370256" "GLM/AIC"
"4455" 5 2 16 "SPM" "algae" "0.974841365557067" "GLM/AIC"
"4456" 5 3 16 "SPM" "algae" "0.979681681927965" "GLM/AIC"
"4457" 5 1 16 "SPM" "algae" "0.983439557255379" "GLM/AIC"
"4458" 5 2 16 "SPM" "algae" "0.975983739897834" "GLM/AIC"
"4459" 5 3 16 "SPM" "algae" "0.983848165835325" "GLM/AIC"
"4460" 5 1 15 "SPM" "algae" "0.937031549924957" "GLM/AIC"
"4461" 5 2 16 "SPM" "algae" "0.982058518296451" "GLM/AIC"
"4462" 5 3 16 "SPM" "algae" "0.988611543862813" "GLM/AIC"
"4463" 5 1 16 "SPM" "algae" "0.974418076785638" "GLM/AIC"
"4464" 5 2 16 "SPM" "algae" "0.985387852480757" "GLM/AIC"
"4465" 5 3 16 "SPM" "algae" "0.982608177574709" "GLM/AIC"
"4466" 5 1 16 "SPM" "algae" "0.978064307873586" "GLM/AIC"
"4467" 5 2 16 "SPM" "algae" "0.982246094711788" "GLM/AIC"
"4468" 5 3 16 "SPM" "algae" "0.984912231513877" "GLM/AIC"
"4469" 5 1 16 "SPM" "algae" "0.989742251423148" "GLM/AIC"
"4470" 5 2 16 "SPM" "algae" "0.977903534279133" "GLM/AIC"
"4471" 5 3 16 "SPM" "algae" "0.984942654269228" "GLM/AIC"
"4472" 5 1 16 "SPM" "algae" "0.980708903060975" "GLM/AIC"
"4473" 5 2 16 "SPM" "algae" "0.974640360497939" "GLM/AIC"
"4474" 5 3 16 "SPM" "algae" "0.991223842945757" "GLM/AIC"
"4475" 5 1 16 "SPM" "algae" "0.974107376076524" "GLM/AIC"
"4476" 5 2 16 "SPM" "algae" "0.965917688630953" "GLM/AIC"
"4477" 5 3 16 "SPM" "algae" "0.996369431797654" "GLM/AIC"
"4478" 5 1 16 "SPM" "algae" "0.97289377688404" "GLM/AIC"
"4479" 5 2 16 "SPM" "algae" "0.971637662804336" "GLM/AIC"
"4480" 5 3 16 "SPM" "algae" "0.979099936967483" "GLM/AIC"
"4481" 5 1 16 "SPM" "algae" "0.959834275808994" "GLM/AIC"
"4482" 5 2 16 "SPM" "algae" "0.979777731602461" "GLM/AIC"
"4483" 5 3 16 "SPM" "algae" "0.976150158265728" "GLM/AIC"
"4484" 5 1 16 "SPM" "algae" "0.977169318199431" "GLM/AIC"
"4485" 5 2 16 "SPM" "algae" "0.982290099161358" "GLM/AIC"
"4486" 5 3 16 "SPM" "algae" "0.976630309535081" "GLM/AIC"
"4487" 5 1 16 "SPM" "algae" "0.973902360957648" "GLM/AIC"
"4488" 5 2 16 "SPM" "algae" "0.976813599524159" "GLM/AIC"
"4489" 5 3 16 "SPM" "algae" "0.962202990707676" "GLM/AIC"
"4490" 5 1 16 "SPM" "algae" "0.983617635734881" "GLM/AIC"
"4491" 5 2 16 "SPM" "algae" "0.979307411127864" "GLM/AIC"
"4492" 5 3 16 "SPM" "algae" "0.970471281652592" "GLM/AIC"
"4493" 5 1 16 "SPM" "algae" "0.980157362807611" "GLM/AIC"
"4494" 5 2 16 "SPM" "algae" "0.980823043756475" "GLM/AIC"
"4495" 5 3 16 "SPM" "algae" "0.979399219757486" "GLM/AIC"
"4496" 5 1 16 "SPM" "algae" "0.978705139091579" "GLM/AIC"
"4497" 5 2 16 "SPM" "algae" "0.969743324027866" "GLM/AIC"
"4498" 5 3 16 "SPM" "algae" "0.981483444003643" "GLM/AIC"
"4499" 5 1 16 "SPM" "algae" "0.983408217811068" "GLM/AIC"
"4500" 5 2 16 "SPM" "algae" "0.980792167406952" "GLM/AIC"
"4501" 5 3 16 "SPM" "algae" "0.977313111019531" "GLM/AIC"
"4502" 5 1 16 "SPM" "algae" "0.980923217017127" "GLM/AIC"
"4503" 5 2 16 "SPM" "algae" "0.970011973229513" "GLM/AIC"
"4504" 5 3 16 "SPM" "algae" "0.976848517096922" "GLM/AIC"
"4505" 5 1 16 "SPM" "algae" "0.978150113419932" "GLM/AIC"
"4506" 5 2 16 "SPM" "algae" "0.987882267852573" "GLM/AIC"
"4507" 5 3 16 "SPM" "algae" "0.976338605952235" "GLM/AIC"
"4508" 5 1 15 "SPM" "algae" "0.95062992880772" "GLM/AIC"
"4509" 5 2 16 "SPM" "algae" "0.962624259993724" "GLM/AIC"
"4510" 5 3 16 "SPM" "algae" "0.98587490273198" "GLM/AIC"
"4511" 5 1 16 "SPM" "algae" "0.984356557249772" "GLM/AIC"
"4512" 5 2 16 "SPM" "algae" "0.980717526533985" "GLM/AIC"
"4513" 5 3 16 "SPM" "algae" "0.972617048604498" "GLM/AIC"
"4514" 5 1 16 "SPM" "algae" "0.978265904037207" "GLM/AIC"
"4515" 5 2 16 "SPM" "algae" "0.977009208636435" "GLM/AIC"
"4516" 5 3 16 "SPM" "algae" "0.985763925624525" "GLM/AIC"
"4517" 5 1 16 "SPM" "algae" "0.979104040932495" "GLM/AIC"
"4518" 5 2 16 "SPM" "algae" "0.97942802986734" "GLM/AIC"
"4519" 5 3 16 "SPM" "algae" "0.989774174078601" "GLM/AIC"
"4520" 5 1 16 "SPM" "algae" "0.982626808612498" "GLM/AIC"
"4521" 5 2 16 "SPM" "algae" "0.973761691094704" "GLM/AIC"
"4522" 5 3 16 "SPM" "algae" "0.987353018971445" "GLM/AIC"
"4523" 5 1 16 "SPM" "algae" "0.973230999817802" "GLM/AIC"
"4524" 5 2 16 "SPM" "algae" "0.974156101441909" "GLM/AIC"
"4525" 5 3 16 "SPM" "algae" "0.984131509531763" "GLM/AIC"
"4526" 5 1 16 "SPM" "algae" "0.969729307120811" "GLM/AIC"
"4527" 5 2 16 "SPM" "algae" "0.988361803891122" "GLM/AIC"
"4528" 5 3 15 "SPM" "algae" "0.944423549010536" "GLM/AIC"
"4529" 5 1 16 "SPM" "algae" "0.974871559321973" "GLM/AIC"
"4530" 5 2 16 "SPM" "algae" "0.975670696983206" "GLM/AIC"
"4531" 5 3 16 "SPM" "algae" "0.971468260765775" "GLM/AIC"
"4532" 5 1 16 "SPM" "algae" "0.959625383632209" "GLM/AIC"
"4533" 5 2 16 "SPM" "algae" "0.973363953070234" "GLM/AIC"
"4534" 5 3 16 "SPM" "algae" "0.978880874933088" "GLM/AIC"
"4535" 5 1 15 "SPM" "algae" "0.94195639995667" "GLM/AIC"
"4536" 5 2 16 "SPM" "algae" "0.97617445544647" "GLM/AIC"
"4537" 5 3 16 "SPM" "algae" "0.977932453539367" "GLM/AIC"
"4538" 5 1 16 "SPM" "algae" "0.978962216755382" "GLM/AIC"
"4539" 5 2 16 "SPM" "algae" "0.974829384134362" "GLM/AIC"
"4540" 5 3 16 "SPM" "algae" "0.984987605902704" "GLM/AIC"
"4541" 5 1 16 "SPM" "algae" "0.970535508078952" "GLM/AIC"
"4542" 5 2 16 "SPM" "algae" "0.978698848307986" "GLM/AIC"
"4543" 5 3 16 "SPM" "algae" "0.982023268643573" "GLM/AIC"
"4544" 5 1 16 "SPM" "algae" "0.979518081320572" "GLM/AIC"
"4545" 5 2 16 "SPM" "algae" "0.984725343289498" "GLM/AIC"
"4546" 5 3 15 "SPM" "algae" "0.942260118093882" "GLM/AIC"
"4547" 5 1 16 "SPM" "algae" "0.967122954708942" "GLM/AIC"
"4548" 5 2 16 "SPM" "algae" "0.977915916346328" "GLM/AIC"
"4549" 5 3 16 "SPM" "algae" "0.984697559371855" "GLM/AIC"
"4550" 5 1 16 "SPM" "algae" "0.972767437144441" "GLM/AIC"
"4551" 5 2 16 "SPM" "algae" "0.984026349495927" "GLM/AIC"
"4552" 5 3 16 "SPM" "algae" "0.986982713228518" "GLM/AIC"
"4553" 5 1 15 "SPM" "algae" "0.937699046720847" "GLM/AIC"
"4554" 5 2 16 "SPM" "algae" "0.970327264693318" "GLM/AIC"
"4555" 5 3 16 "SPM" "algae" "0.974239309473971" "GLM/AIC"
"4556" 5 1 15 "SPM" "algae" "0.930197842003237" "GLM/AIC"
"4557" 5 2 16 "SPM" "algae" "0.977412027368749" "GLM/AIC"
"4558" 5 3 16 "SPM" "algae" "0.983190791894837" "GLM/AIC"
"4559" 5 1 15 "SPM" "algae" "0.932849807579094" "GLM/AIC"
"4560" 5 2 16 "SPM" "algae" "0.978798016712699" "GLM/AIC"
"4561" 5 3 16 "SPM" "algae" "0.961580836343992" "GLM/AIC"
"4562" 5 1 16 "SPM" "algae" "0.987305508290477" "GLM/AIC"
"4563" 5 2 16 "SPM" "algae" "0.970735024946454" "GLM/AIC"
"4564" 5 3 16 "SPM" "algae" "0.967130695684999" "GLM/AIC"
"4565" 5 1 16 "SPM" "algae" "0.960140374307865" "GLM/AIC"
"4566" 5 2 16 "SPM" "algae" "0.987000613143471" "GLM/AIC"
"4567" 5 3 16 "SPM" "algae" "0.991656233187954" "GLM/AIC"
"4568" 5 1 16 "SPM" "algae" "0.980044976304977" "GLM/AIC"
"4569" 5 2 16 "SPM" "algae" "0.969861894055476" "GLM/AIC"
"4570" 5 3 16 "SPM" "algae" "0.977380469143438" "GLM/AIC"
"4571" 5 1 16 "SPM" "algae" "0.981417449086915" "GLM/AIC"
"4572" 5 2 16 "SPM" "algae" "0.973798931916669" "GLM/AIC"
"4573" 5 3 16 "SPM" "algae" "0.984678213369277" "GLM/AIC"
"4574" 5 1 16 "SPM" "algae" "0.986329280921327" "GLM/AIC"
"4575" 5 2 16 "SPM" "algae" "0.980822476743825" "GLM/AIC"
"4576" 5 3 16 "SPM" "algae" "0.981762437687188" "GLM/AIC"
"4577" 5 1 16 "SPM" "algae" "0.977600089988404" "GLM/AIC"
"4578" 5 2 16 "SPM" "algae" "0.98188012619477" "GLM/AIC"
"4579" 5 3 16 "SPM" "algae" "0.986430251748194" "GLM/AIC"
"4580" 5 1 16 "SPM" "algae" "0.973211144024985" "GLM/AIC"
"4581" 5 2 16 "SPM" "algae" "0.966274606439411" "GLM/AIC"
"4582" 5 3 16 "SPM" "algae" "0.978712797244245" "GLM/AIC"
"4583" 5 1 16 "SPM" "algae" "0.975911852111817" "GLM/AIC"
"4584" 5 2 16 "SPM" "algae" "0.981359768048419" "GLM/AIC"
"4585" 5 3 16 "SPM" "algae" "0.972102056625209" "GLM/AIC"
"4586" 5 1 15 "SPM" "algae" "0.942315965550696" "GLM/AIC"
"4587" 5 2 16 "SPM" "algae" "0.977807922199113" "GLM/AIC"
"4588" 5 3 16 "SPM" "algae" "0.985402946805365" "GLM/AIC"
"4589" 5 1 16 "SPM" "algae" "0.986921347719254" "GLM/AIC"
"4590" 5 2 16 "SPM" "algae" "0.951735638143634" "GLM/AIC"
"4591" 5 3 16 "SPM" "algae" "0.9859987599092" "GLM/AIC"
"4592" 5 1 16 "SPM" "algae" "0.964538614907759" "GLM/AIC"
"4593" 5 2 16 "SPM" "algae" "0.974332583246837" "GLM/AIC"
"4594" 5 3 15 "SPM" "algae" "0.949317975950579" "GLM/AIC"
"4595" 5 1 16 "SPM" "algae" "0.978289606335471" "GLM/AIC"
"4596" 5 2 16 "SPM" "algae" "0.98171442243068" "GLM/AIC"
"4597" 5 3 16 "SPM" "algae" "0.971653899725374" "GLM/AIC"
"4598" 5 1 16 "SPM" "algae" "0.987622812077227" "GLM/AIC"
"4599" 5 2 16 "SPM" "algae" "0.979683649230415" "GLM/AIC"
"4600" 5 3 16 "SPM" "algae" "0.972812490485022" "GLM/AIC"
"4601" 5 1 16 "SPM" "algae" "0.97854673679335" "GLM/AIC"
"4602" 5 2 16 "SPM" "algae" "0.973832788234447" "GLM/AIC"
"4603" 5 3 16 "SPM" "algae" "0.98809879168098" "GLM/AIC"
"4604" 5 1 16 "SPM" "algae" "0.989366381001167" "GLM/AIC"
"4605" 5 2 16 "SPM" "algae" "0.965621631414284" "GLM/AIC"
"4606" 5 3 16 "SPM" "algae" "0.973870193363082" "GLM/AIC"
"4607" 5 1 16 "SPM" "algae" "0.97914476470822" "GLM/AIC"
"4608" 5 2 16 "SPM" "algae" "0.973755957173701" "GLM/AIC"
"4609" 5 3 16 "SPM" "algae" "0.982200584801356" "GLM/AIC"
"4610" 5 1 16 "SPM" "algae" "0.975599055675195" "GLM/AIC"
"4611" 5 2 16 "SPM" "algae" "0.987969856922137" "GLM/AIC"
"4612" 5 3 15 "SPM" "algae" "0.950976981105591" "GLM/AIC"
"4613" 5 1 16 "SPM" "algae" "0.98378680520291" "GLM/AIC"
"4614" 5 2 16 "SPM" "algae" "0.982985985744214" "GLM/AIC"
"4615" 5 3 16 "SPM" "algae" "0.97596620936095" "GLM/AIC"
"4616" 5 1 16 "SPM" "algae" "0.986454260261299" "GLM/AIC"
"4617" 5 2 16 "SPM" "algae" "0.983178415457277" "GLM/AIC"
"4618" 5 3 16 "SPM" "algae" "0.985564014824026" "GLM/AIC"
"4619" 5 1 16 "SPM" "algae" "0.985230380812619" "GLM/AIC"
"4620" 5 2 16 "SPM" "algae" "0.979888903405172" "GLM/AIC"
"4621" 5 3 16 "SPM" "algae" "0.983073969788198" "GLM/AIC"
"4622" 5 1 16 "SPM" "algae" "0.985291190429912" "GLM/AIC"
"4623" 5 2 16 "SPM" "algae" "0.965415074920631" "GLM/AIC"
"4624" 5 3 16 "SPM" "algae" "0.981388936648329" "GLM/AIC"
"4625" 5 1 16 "SPM" "algae" "0.971657776688578" "GLM/AIC"
"4626" 5 2 16 "SPM" "algae" "0.972543853223296" "GLM/AIC"
"4627" 5 3 16 "SPM" "algae" "0.971479688454446" "GLM/AIC"
"4628" 5 1 16 "SPM" "algae" "0.987390208126654" "GLM/AIC"
"4629" 5 2 16 "SPM" "algae" "0.968601933707601" "GLM/AIC"
"4630" 5 3 16 "SPM" "algae" "0.978761292229115" "GLM/AIC"
"4631" 5 1 16 "SPM" "algae" "0.981559467066458" "GLM/AIC"
"4632" 5 2 16 "SPM" "algae" "0.977266741992714" "GLM/AIC"
"4633" 5 3 16 "SPM" "algae" "0.973540091702038" "GLM/AIC"
"4634" 5 1 16 "SPM" "algae" "0.982147642862203" "GLM/AIC"
"4635" 5 2 16 "SPM" "algae" "0.976421705092028" "GLM/AIC"
"4636" 5 3 16 "SPM" "algae" "0.989033051202144" "GLM/AIC"
"4637" 5 1 15 "SPM" "algae" "0.93580098953394" "GLM/AIC"
"4638" 5 2 16 "SPM" "algae" "0.98044736967278" "GLM/AIC"
"4639" 5 3 16 "SPM" "algae" "0.975159610563374" "GLM/AIC"
"4640" 5 1 16 "SPM" "algae" "0.969182366489334" "GLM/AIC"
"4641" 5 2 16 "SPM" "algae" "0.958527836870373" "GLM/AIC"
"4642" 5 3 16 "SPM" "algae" "0.990425907342997" "GLM/AIC"
"4643" 5 1 16 "SPM" "algae" "0.985125078069385" "GLM/AIC"
"4644" 5 2 16 "SPM" "algae" "0.980612754420278" "GLM/AIC"
"4645" 5 3 16 "SPM" "algae" "0.986558021096004" "GLM/AIC"
"4646" 5 1 16 "SPM" "algae" "0.976821973012528" "GLM/AIC"
"4647" 5 2 16 "SPM" "algae" "0.982386933148685" "GLM/AIC"
"4648" 5 3 16 "SPM" "algae" "0.976547004841868" "GLM/AIC"
"4649" 5 1 16 "SPM" "algae" "0.979068196590591" "GLM/AIC"
"4650" 5 2 16 "SPM" "algae" "0.969479358869645" "GLM/AIC"
"4651" 5 3 16 "SPM" "algae" "0.968059814837982" "GLM/AIC"
"4652" 5 1 16 "SPM" "algae" "0.985896610837268" "GLM/AIC"
"4653" 5 2 16 "SPM" "algae" "0.992606998847066" "GLM/AIC"
"4654" 5 3 15 "SPM" "algae" "0.95952529767058" "GLM/AIC"
"4655" 5 1 16 "SPM" "algae" "0.973990973433492" "GLM/AIC"
"4656" 5 2 16 "SPM" "algae" "0.979651901664172" "GLM/AIC"
"4657" 5 3 16 "SPM" "algae" "0.968568584789126" "GLM/AIC"
"4658" 5 1 16 "SPM" "algae" "0.987476036124383" "GLM/AIC"
"4659" 5 2 16 "SPM" "algae" "0.975738489001564" "GLM/AIC"
"4660" 5 3 16 "SPM" "algae" "0.987819719139244" "GLM/AIC"
"4661" 5 1 16 "SPM" "algae" "0.969736373265575" "GLM/AIC"
"4662" 5 2 16 "SPM" "algae" "0.980432052849279" "GLM/AIC"
"4663" 5 3 16 "SPM" "algae" "0.98824677577949" "GLM/AIC"
"4664" 5 1 16 "SPM" "algae" "0.977749492032509" "GLM/AIC"
"4665" 5 2 16 "SPM" "algae" "0.979694963756601" "GLM/AIC"
"4666" 5 3 16 "SPM" "algae" "0.974090690832868" "GLM/AIC"
"4667" 5 1 16 "SPM" "algae" "0.977165684703462" "GLM/AIC"
"4668" 5 2 16 "SPM" "algae" "0.971661933522276" "GLM/AIC"
"4669" 5 3 16 "SPM" "algae" "0.985962021527779" "GLM/AIC"
"4670" 5 1 16 "SPM" "algae" "0.984259533755071" "GLM/AIC"
"4671" 5 2 16 "SPM" "algae" "0.975846313353063" "GLM/AIC"
"4672" 5 3 16 "SPM" "algae" "0.978403068386252" "GLM/AIC"
"4673" 5 1 16 "SPM" "algae" "0.978936041480961" "GLM/AIC"
"4674" 5 2 16 "SPM" "algae" "0.983420514926633" "GLM/AIC"
"4675" 5 3 16 "SPM" "algae" "0.99317169597471" "GLM/AIC"
"4676" 5 1 15 "SPM" "algae" "0.954668097911532" "GLM/AIC"
"4677" 5 2 16 "SPM" "algae" "0.974449943907566" "GLM/AIC"
"4678" 5 3 16 "SPM" "algae" "0.978574643003264" "GLM/AIC"
"4679" 5 1 16 "SPM" "algae" "0.965679151363482" "GLM/AIC"
"4680" 5 2 15 "SPM" "algae" "0.943621517594872" "GLM/AIC"
"4681" 5 3 16 "SPM" "algae" "0.974984068412475" "GLM/AIC"
"4682" 5 1 15 "SPM" "algae" "0.941539597649761" "GLM/AIC"
"4683" 5 2 16 "SPM" "algae" "0.954625848944586" "GLM/AIC"
"4684" 5 3 16 "SPM" "algae" "0.976383410882882" "GLM/AIC"
"4685" 5 1 16 "SPM" "algae" "0.982841712204864" "GLM/AIC"
"4686" 5 2 16 "SPM" "algae" "0.97009812330646" "GLM/AIC"
"4687" 5 3 16 "SPM" "algae" "0.978629729046243" "GLM/AIC"
"4688" 5 1 16 "SPM" "algae" "0.99076536793793" "GLM/AIC"
"4689" 5 2 16 "SPM" "algae" "0.98211756171881" "GLM/AIC"
"4690" 5 3 16 "SPM" "algae" "0.980997607098504" "GLM/AIC"
"4691" 5 1 16 "SPM" "algae" "0.984430604929732" "GLM/AIC"
"4692" 5 2 16 "SPM" "algae" "0.966730151007881" "GLM/AIC"
"4693" 5 3 16 "SPM" "algae" "0.990293977716623" "GLM/AIC"
"4694" 5 1 16 "SPM" "algae" "0.983401712398713" "GLM/AIC"
"4695" 5 2 16 "SPM" "algae" "0.987704056230118" "GLM/AIC"
"4696" 5 3 16 "SPM" "algae" "0.987117538589448" "GLM/AIC"
"4697" 5 1 16 "SPM" "algae" "0.971761396723613" "GLM/AIC"
"4698" 5 2 16 "SPM" "algae" "0.974515212599827" "GLM/AIC"
"4699" 5 3 16 "SPM" "algae" "0.983927711636346" "GLM/AIC"
"4700" 5 1 15 "SPM" "algae" "0.948017701593683" "GLM/AIC"
"4701" 5 2 16 "SPM" "algae" "0.974825456795568" "GLM/AIC"
"4702" 5 3 16 "SPM" "algae" "0.989481428856177" "GLM/AIC"
"4703" 5 1 16 "SPM" "algae" "0.97701959029672" "GLM/AIC"
"4704" 5 2 16 "SPM" "algae" "0.980510966111607" "GLM/AIC"
"4705" 5 3 16 "SPM" "algae" "0.975204860666278" "GLM/AIC"
"4706" 5 1 16 "SPM" "algae" "0.9687360340077" "GLM/AIC"
"4707" 5 2 16 "SPM" "algae" "0.980177198414949" "GLM/AIC"
"4708" 5 3 16 "SPM" "algae" "0.982832675745521" "GLM/AIC"
"4709" 5 1 16 "SPM" "algae" "0.987030106329927" "GLM/AIC"
"4710" 5 2 16 "SPM" "algae" "0.972455890757822" "GLM/AIC"
"4711" 5 3 15 "SPM" "algae" "0.949137742482027" "GLM/AIC"
"4712" 5 1 16 "SPM" "algae" "0.97576462485767" "GLM/AIC"
"4713" 5 2 16 "SPM" "algae" "0.965905884889007" "GLM/AIC"
"4714" 5 3 16 "SPM" "algae" "0.980279581758903" "GLM/AIC"
"4715" 5 1 16 "SPM" "algae" "0.96426725557234" "GLM/AIC"
"4716" 5 2 15 "SPM" "algae" "0.954241508955283" "GLM/AIC"
"4717" 5 3 16 "SPM" "algae" "0.983783705121207" "GLM/AIC"
"4718" 5 1 16 "SPM" "algae" "0.982541752200296" "GLM/AIC"
"4719" 5 2 16 "SPM" "algae" "0.974072855869144" "GLM/AIC"
"4720" 5 3 16 "SPM" "algae" "0.98005827927662" "GLM/AIC"
"4721" 5 1 16 "SPM" "algae" "0.981625970776074" "GLM/AIC"
"4722" 5 2 16 "SPM" "algae" "0.975322914183236" "GLM/AIC"
"4723" 5 3 16 "SPM" "algae" "0.982837267257358" "GLM/AIC"
"4724" 5 1 15 "SPM" "algae" "0.941614187085576" "GLM/AIC"
"4725" 5 2 16 "SPM" "algae" "0.961033868113133" "GLM/AIC"
"4726" 5 3 16 "SPM" "algae" "0.978533015861069" "GLM/AIC"
"4727" 5 1 16 "SPM" "algae" "0.977253166954562" "GLM/AIC"
"4728" 5 2 16 "SPM" "algae" "0.970869180870658" "GLM/AIC"
"4729" 5 3 16 "SPM" "algae" "0.983688773589785" "GLM/AIC"
"4730" 5 1 16 "SPM" "algae" "0.979683634928446" "GLM/AIC"
"4731" 5 2 16 "SPM" "algae" "0.962543169912845" "GLM/AIC"
"4732" 5 3 16 "SPM" "algae" "0.983504314198351" "GLM/AIC"
"4733" 5 1 16 "SPM" "algae" "0.973551198789927" "GLM/AIC"
"4734" 5 2 16 "SPM" "algae" "0.973019231591118" "GLM/AIC"
"4735" 5 3 16 "SPM" "algae" "0.981945205964141" "GLM/AIC"
"4736" 5 1 16 "SPM" "algae" "0.96948555557037" "GLM/AIC"
"4737" 5 2 16 "SPM" "algae" "0.955817694637285" "GLM/AIC"
"4738" 5 3 16 "SPM" "algae" "0.962982988018166" "GLM/AIC"
"4739" 5 1 16 "SPM" "algae" "0.977095978288052" "GLM/AIC"
"4740" 5 2 16 "SPM" "algae" "0.973184384258319" "GLM/AIC"
"4741" 5 3 16 "SPM" "algae" "0.971393708034155" "GLM/AIC"
"4742" 5 1 16 "SPM" "algae" "0.977781276537811" "GLM/AIC"
"4743" 5 2 16 "SPM" "algae" "0.98127223850609" "GLM/AIC"
"4744" 5 3 16 "SPM" "algae" "0.968671599712224" "GLM/AIC"
"4745" 5 1 15 "SPM" "algae" "0.947963392363182" "GLM/AIC"
"4746" 5 2 16 "SPM" "algae" "0.976657461654362" "GLM/AIC"
"4747" 5 3 16 "SPM" "algae" "0.977898198702754" "GLM/AIC"
"4748" 5 1 16 "SPM" "algae" "0.98555393923358" "GLM/AIC"
"4749" 5 2 16 "SPM" "algae" "0.97630753601013" "GLM/AIC"
"4750" 5 3 16 "SPM" "algae" "0.9614395008822" "GLM/AIC"
"4751" 5 1 16 "SPM" "algae" "0.980419373147524" "GLM/AIC"
"4752" 5 2 16 "SPM" "algae" "0.975339475720462" "GLM/AIC"
"4753" 5 3 16 "SPM" "algae" "0.987694062114213" "GLM/AIC"
"4754" 5 1 16 "SPM" "algae" "0.976679141530943" "GLM/AIC"
"4755" 5 2 16 "SPM" "algae" "0.978255462377019" "GLM/AIC"
"4756" 5 3 16 "SPM" "algae" "0.98610272347263" "GLM/AIC"
"4757" 5 1 16 "SPM" "algae" "0.981940047492922" "GLM/AIC"
"4758" 5 2 16 "SPM" "algae" "0.973384769891031" "GLM/AIC"
"4759" 5 3 16 "SPM" "algae" "0.975312445031199" "GLM/AIC"
"4760" 5 1 15 "SPM" "algae" "0.939307058668016" "GLM/AIC"
"4761" 5 2 16 "SPM" "algae" "0.976440853327034" "GLM/AIC"
"4762" 5 3 15 "SPM" "algae" "0.950226817993496" "GLM/AIC"
"4763" 5 1 16 "SPM" "algae" "0.966150443059765" "GLM/AIC"
"4764" 5 2 16 "SPM" "algae" "0.979322999884793" "GLM/AIC"
"4765" 5 3 16 "SPM" "algae" "0.982175831776743" "GLM/AIC"
"4766" 5 1 15 "SPM" "algae" "0.935063885815495" "GLM/AIC"
"4767" 5 2 16 "SPM" "algae" "0.975748813082385" "GLM/AIC"
"4768" 5 3 16 "SPM" "algae" "0.981892660976937" "GLM/AIC"
"4769" 5 1 16 "SPM" "algae" "0.981781287851073" "GLM/AIC"
"4770" 5 2 16 "SPM" "algae" "0.971148724637259" "GLM/AIC"
"4771" 5 3 16 "SPM" "algae" "0.963073503828353" "GLM/AIC"
"4772" 5 1 16 "SPM" "algae" "0.977883340783222" "GLM/AIC"
"4773" 5 2 16 "SPM" "algae" "0.988089230756312" "GLM/AIC"
"4774" 5 3 16 "SPM" "algae" "0.977864475206346" "GLM/AIC"
"4775" 5 1 16 "SPM" "algae" "0.979261354043392" "GLM/AIC"
"4776" 5 2 16 "SPM" "algae" "0.9807994173363" "GLM/AIC"
"4777" 5 3 16 "SPM" "algae" "0.988970926458867" "GLM/AIC"
"4778" 5 1 15 "SPM" "algae" "0.938021989699913" "GLM/AIC"
"4779" 5 2 16 "SPM" "algae" "0.983384292571665" "GLM/AIC"
"4780" 5 3 16 "SPM" "algae" "0.978142727990417" "GLM/AIC"
"4781" 5 1 16 "SPM" "algae" "0.986866132194481" "GLM/AIC"
"4782" 5 2 16 "SPM" "algae" "0.9890472470904" "GLM/AIC"
"4783" 5 3 16 "SPM" "algae" "0.985401150251159" "GLM/AIC"
"4784" 5 1 16 "SPM" "algae" "0.974625704890699" "GLM/AIC"
"4785" 5 2 16 "SPM" "algae" "0.959697474099824" "GLM/AIC"
"4786" 5 3 16 "SPM" "algae" "0.97438071268575" "GLM/AIC"
"4787" 5 1 15 "SPM" "algae" "0.934127361891262" "GLM/AIC"
"4788" 5 2 16 "SPM" "algae" "0.989181522536557" "GLM/AIC"
"4789" 5 3 16 "SPM" "algae" "0.971897569565233" "GLM/AIC"
"4790" 5 1 16 "SPM" "algae" "0.978157457980544" "GLM/AIC"
"4791" 5 2 16 "SPM" "algae" "0.976775322076582" "GLM/AIC"
"4792" 5 3 16 "SPM" "algae" "0.974379513055338" "GLM/AIC"
"4793" 5 1 16 "SPM" "algae" "0.978170320292939" "GLM/AIC"
"4794" 5 2 16 "SPM" "algae" "0.98284096250181" "GLM/AIC"
"4795" 5 3 16 "SPM" "algae" "0.964110424253389" "GLM/AIC"
"4796" 5 1 16 "SPM" "algae" "0.973923872050419" "GLM/AIC"
"4797" 5 2 16 "SPM" "algae" "0.972501555305011" "GLM/AIC"
"4798" 5 3 16 "SPM" "algae" "0.981721830462917" "GLM/AIC"
"4799" 5 1 15 "SPM" "algae" "0.94930001132029" "GLM/AIC"
"4800" 5 2 16 "SPM" "algae" "0.975139806767251" "GLM/AIC"
"4801" 5 3 16 "SPM" "algae" "0.976591870548005" "GLM/AIC"
"4802" 5 1 15 "SPM" "algae" "0.948553560461196" "GLM/AIC"
"4803" 5 2 16 "SPM" "algae" "0.984564543217193" "GLM/AIC"
"4804" 5 3 16 "SPM" "algae" "0.980313287301689" "GLM/AIC"
"4805" 5 1 16 "SPM" "algae" "0.958597086602853" "GLM/AIC"
"4806" 5 2 16 "SPM" "algae" "0.973638903181245" "GLM/AIC"
"4807" 5 3 16 "SPM" "algae" "0.982923128139978" "GLM/AIC"
"4808" 5 1 16 "SPM" "algae" "0.982251901817979" "GLM/AIC"
"4809" 5 2 16 "SPM" "algae" "0.980734997864331" "GLM/AIC"
"4810" 5 3 16 "SPM" "algae" "0.986433780335852" "GLM/AIC"
"4811" 5 1 16 "SPM" "algae" "0.964733609584249" "GLM/AIC"
"4812" 5 2 16 "SPM" "algae" "0.964415490426832" "GLM/AIC"
"4813" 5 3 16 "SPM" "algae" "0.992037430593821" "GLM/AIC"
"4814" 5 1 16 "SPM" "algae" "0.973666282459554" "GLM/AIC"
"4815" 5 2 16 "SPM" "algae" "0.984855457724262" "GLM/AIC"
"4816" 5 3 16 "SPM" "algae" "0.989406354421778" "GLM/AIC"
"4817" 5 1 16 "SPM" "algae" "0.970772758224089" "GLM/AIC"
"4818" 5 2 16 "SPM" "algae" "0.974082209572463" "GLM/AIC"
"4819" 5 3 16 "SPM" "algae" "0.986392575192547" "GLM/AIC"
"4820" 5 1 16 "SPM" "algae" "0.983599942471775" "GLM/AIC"
"4821" 5 2 16 "SPM" "algae" "0.965756613051869" "GLM/AIC"
"4822" 5 3 16 "SPM" "algae" "0.967214038883301" "GLM/AIC"
"4823" 5 1 16 "SPM" "algae" "0.963364322379963" "GLM/AIC"
"4824" 5 2 16 "SPM" "algae" "0.977625124619849" "GLM/AIC"
"4825" 5 3 16 "SPM" "algae" "0.97742386222598" "GLM/AIC"
"4826" 5 1 16 "SPM" "algae" "0.982450713815821" "GLM/AIC"
"4827" 5 2 16 "SPM" "algae" "0.971138637266796" "GLM/AIC"
"4828" 5 3 16 "SPM" "algae" "0.978717112901061" "GLM/AIC"
"4829" 5 1 16 "SPM" "algae" "0.985942504801014" "GLM/AIC"
"4830" 5 2 16 "SPM" "algae" "0.978090065562439" "GLM/AIC"
"4831" 5 3 16 "SPM" "algae" "0.974701644115308" "GLM/AIC"
"4832" 5 1 16 "SPM" "algae" "0.976061439875824" "GLM/AIC"
"4833" 5 2 16 "SPM" "algae" "0.984544413179059" "GLM/AIC"
"4834" 5 3 16 "SPM" "algae" "0.978449345471541" "GLM/AIC"
"4835" 5 1 16 "SPM" "algae" "0.966428230771793" "GLM/AIC"
"4836" 5 2 16 "SPM" "algae" "0.986115719718893" "GLM/AIC"
"4837" 5 3 16 "SPM" "algae" "0.981587147896353" "GLM/AIC"
"4838" 5 1 16 "SPM" "algae" "0.987675219627544" "GLM/AIC"
"4839" 5 2 16 "SPM" "algae" "0.972680025105455" "GLM/AIC"
"4840" 5 3 16 "SPM" "algae" "0.980267736161776" "GLM/AIC"
"4841" 5 1 16 "SPM" "algae" "0.973724105442424" "GLM/AIC"
"4842" 5 2 16 "SPM" "algae" "0.96983269996921" "GLM/AIC"
"4843" 5 3 16 "SPM" "algae" "0.985418172478686" "GLM/AIC"
"4844" 5 1 16 "SPM" "algae" "0.978058233674588" "GLM/AIC"
"4845" 5 2 16 "SPM" "algae" "0.962600456133995" "GLM/AIC"
"4846" 5 3 15 "SPM" "algae" "0.957894913934555" "GLM/AIC"
"4847" 5 1 16 "SPM" "algae" "0.976854752737079" "GLM/AIC"
"4848" 5 2 16 "SPM" "algae" "0.975564032972311" "GLM/AIC"
"4849" 5 3 16 "SPM" "algae" "0.979049294564935" "GLM/AIC"
"4850" 5 1 16 "SPM" "algae" "0.983368461790036" "GLM/AIC"
"4851" 5 2 16 "SPM" "algae" "0.97924054451717" "GLM/AIC"
"4852" 5 3 16 "SPM" "algae" "0.977031874165991" "GLM/AIC"
"4853" 5 1 16 "SPM" "algae" "0.969109133229124" "GLM/AIC"
"4854" 5 2 16 "SPM" "algae" "0.977714725494738" "GLM/AIC"
"4855" 5 3 15 "SPM" "algae" "0.936906185012794" "GLM/AIC"
"4856" 5 1 16 "SPM" "algae" "0.983405056943019" "GLM/AIC"
"4857" 5 2 15 "SPM" "algae" "0.948300487302939" "GLM/AIC"
"4858" 5 3 16 "SPM" "algae" "0.987381640362314" "GLM/AIC"
"4859" 5 1 16 "SPM" "algae" "0.980585710860244" "GLM/AIC"
"4860" 5 2 16 "SPM" "algae" "0.975312958256927" "GLM/AIC"
"4861" 5 3 16 "SPM" "algae" "0.991664067553341" "GLM/AIC"
"4862" 5 1 16 "SPM" "algae" "0.977934867535023" "GLM/AIC"
"4863" 5 2 16 "SPM" "algae" "0.974773898054869" "GLM/AIC"
"4864" 5 3 16 "SPM" "algae" "0.974358806474794" "GLM/AIC"
"4865" 5 1 15 "SPM" "algae" "0.942834386777021" "GLM/AIC"
"4866" 5 2 16 "SPM" "algae" "0.974976404719861" "GLM/AIC"
"4867" 5 3 16 "SPM" "algae" "0.952313912181921" "GLM/AIC"
"4868" 5 1 16 "SPM" "algae" "0.983066600451091" "GLM/AIC"
"4869" 5 2 16 "SPM" "algae" "0.975021105758867" "GLM/AIC"
"4870" 5 3 16 "SPM" "algae" "0.984529474245147" "GLM/AIC"
"4871" 5 1 16 "SPM" "algae" "0.979914394385043" "GLM/AIC"
"4872" 5 2 16 "SPM" "algae" "0.979373059938742" "GLM/AIC"
"4873" 5 3 16 "SPM" "algae" "0.97711501745718" "GLM/AIC"
"4874" 5 1 15 "SPM" "algae" "0.952568772970967" "GLM/AIC"
"4875" 5 2 16 "SPM" "algae" "0.979131596698386" "GLM/AIC"
"4876" 5 3 15 "SPM" "algae" "0.944605138579333" "GLM/AIC"
"4877" 5 1 16 "SPM" "algae" "0.979908195888073" "GLM/AIC"
"4878" 5 2 16 "SPM" "algae" "0.978807498379012" "GLM/AIC"
"4879" 5 3 16 "SPM" "algae" "0.976908636387847" "GLM/AIC"
"4880" 5 1 16 "SPM" "algae" "0.979819952419046" "GLM/AIC"
"4881" 5 2 16 "SPM" "algae" "0.976828889009685" "GLM/AIC"
"4882" 5 3 16 "SPM" "algae" "0.98285249573982" "GLM/AIC"
"4883" 5 1 15 "SPM" "algae" "0.943122350843982" "GLM/AIC"
"4884" 5 2 16 "SPM" "algae" "0.968449726792451" "GLM/AIC"
"4885" 5 3 16 "SPM" "algae" "0.985533151586" "GLM/AIC"
"4886" 5 1 16 "SPM" "algae" "0.976846495242529" "GLM/AIC"
"4887" 5 2 16 "SPM" "algae" "0.965621765866904" "GLM/AIC"
"4888" 5 3 16 "SPM" "algae" "0.975148808266911" "GLM/AIC"
"4889" 5 1 16 "SPM" "algae" "0.958835759407573" "GLM/AIC"
"4890" 5 2 16 "SPM" "algae" "0.985882620873624" "GLM/AIC"
"4891" 5 3 16 "SPM" "algae" "0.977027025707782" "GLM/AIC"
"4892" 5 1 16 "SPM" "algae" "0.986260591627449" "GLM/AIC"
"4893" 5 2 15 "SPM" "algae" "0.96056204317533" "GLM/AIC"
"4894" 5 3 16 "SPM" "algae" "0.98827267766979" "GLM/AIC"
"4895" 5 1 16 "SPM" "algae" "0.982677942365523" "GLM/AIC"
"4896" 5 2 16 "SPM" "algae" "0.964813937300525" "GLM/AIC"
"4897" 5 3 16 "SPM" "algae" "0.991936078529927" "GLM/AIC"
"4898" 5 1 16 "SPM" "algae" "0.975971131656166" "GLM/AIC"
"4899" 5 2 16 "SPM" "algae" "0.99248771666707" "GLM/AIC"
"4900" 5 3 16 "SPM" "algae" "0.983589068492323" "GLM/AIC"
"4901" 5 1 16 "SPM" "algae" "0.983817508614035" "GLM/AIC"
"4902" 5 2 16 "SPM" "algae" "0.971655718475785" "GLM/AIC"
"4903" 5 3 16 "SPM" "algae" "0.977154150976484" "GLM/AIC"
"4904" 5 1 16 "SPM" "algae" "0.978388351648558" "GLM/AIC"
"4905" 5 2 16 "SPM" "algae" "0.97006503053233" "GLM/AIC"
"4906" 5 3 16 "SPM" "algae" "0.981255107736107" "GLM/AIC"
"4907" 5 1 16 "SPM" "algae" "0.987811389498805" "GLM/AIC"
"4908" 5 2 16 "SPM" "algae" "0.991975792558513" "GLM/AIC"
"4909" 5 3 16 "SPM" "algae" "0.994392666400104" "GLM/AIC"
"4910" 5 1 15 "SPM" "algae" "0.965091569103124" "GLM/AIC"
"4911" 5 2 16 "SPM" "algae" "0.986515692016654" "GLM/AIC"
"4912" 5 3 16 "SPM" "algae" "0.984745983065079" "GLM/AIC"
"4913" 5 1 16 "SPM" "algae" "0.981650047437394" "GLM/AIC"
"4914" 5 2 16 "SPM" "algae" "0.971093303868836" "GLM/AIC"
"4915" 5 3 16 "SPM" "algae" "0.981695671430585" "GLM/AIC"
"4916" 5 1 16 "SPM" "algae" "0.979699618614544" "GLM/AIC"
"4917" 5 2 16 "SPM" "algae" "0.977462049425718" "GLM/AIC"
"4918" 5 3 16 "SPM" "algae" "0.985360708603452" "GLM/AIC"
"4919" 5 1 16 "SPM" "algae" "0.985808525950823" "GLM/AIC"
"4920" 5 2 16 "SPM" "algae" "0.980561436898586" "GLM/AIC"
"4921" 5 3 16 "SPM" "algae" "0.968934013250948" "GLM/AIC"
"4922" 5 1 16 "SPM" "algae" "0.974224225543648" "GLM/AIC"
"4923" 5 2 16 "SPM" "algae" "0.983236513638503" "GLM/AIC"
"4924" 5 3 16 "SPM" "algae" "0.97601042242596" "GLM/AIC"
"4925" 5 1 16 "SPM" "algae" "0.987861727096996" "GLM/AIC"
"4926" 5 2 16 "SPM" "algae" "0.967998679099414" "GLM/AIC"
"4927" 5 3 16 "SPM" "algae" "0.982650924814566" "GLM/AIC"
"4928" 5 1 16 "SPM" "algae" "0.983786034297295" "GLM/AIC"
"4929" 5 2 16 "SPM" "algae" "0.98697262318907" "GLM/AIC"
"4930" 5 3 16 "SPM" "algae" "0.986102831845882" "GLM/AIC"
"4931" 5 1 16 "SPM" "algae" "0.970154042167846" "GLM/AIC"
"4932" 5 2 16 "SPM" "algae" "0.966609734126166" "GLM/AIC"
"4933" 5 3 16 "SPM" "algae" "0.96287906722748" "GLM/AIC"
"4934" 5 1 16 "SPM" "algae" "0.972234673156733" "GLM/AIC"
"4935" 5 2 16 "SPM" "algae" "0.982058692471508" "GLM/AIC"
"4936" 5 3 16 "SPM" "algae" "0.966764431000525" "GLM/AIC"
"4937" 5 1 16 "SPM" "algae" "0.982834223638385" "GLM/AIC"
"4938" 5 2 16 "SPM" "algae" "0.981578685785571" "GLM/AIC"
"4939" 5 3 16 "SPM" "algae" "0.982814934508814" "GLM/AIC"
"4940" 5 1 16 "SPM" "algae" "0.976256892801454" "GLM/AIC"
"4941" 5 2 16 "SPM" "algae" "0.965853638718828" "GLM/AIC"
"4942" 5 3 16 "SPM" "algae" "0.982456525878379" "GLM/AIC"
"4943" 5 1 16 "SPM" "algae" "0.968857869801902" "GLM/AIC"
"4944" 5 2 16 "SPM" "algae" "0.966738394936174" "GLM/AIC"
"4945" 5 3 16 "SPM" "algae" "0.99232854402107" "GLM/AIC"
"4946" 5 1 16 "SPM" "algae" "0.975065068060736" "GLM/AIC"
"4947" 5 2 16 "SPM" "algae" "0.974994405327388" "GLM/AIC"
"4948" 5 3 16 "SPM" "algae" "0.972155312337739" "GLM/AIC"
"4949" 5 1 16 "SPM" "algae" "0.967960090068593" "GLM/AIC"
"4950" 5 2 16 "SPM" "algae" "0.965951088779627" "GLM/AIC"
"4951" 5 3 16 "SPM" "algae" "0.980755843212487" "GLM/AIC"
"4952" 5 1 16 "SPM" "algae" "0.985371573954739" "GLM/AIC"
"4953" 5 2 16 "SPM" "algae" "0.971469475571001" "GLM/AIC"
"4954" 5 3 16 "SPM" "algae" "0.984967173424454" "GLM/AIC"
"4955" 5 1 16 "SPM" "algae" "0.9746238548907" "GLM/AIC"
"4956" 5 2 16 "SPM" "algae" "0.986996487805568" "GLM/AIC"
"4957" 5 3 16 "SPM" "algae" "0.972121866070877" "GLM/AIC"
"4958" 5 1 16 "SPM" "algae" "0.978539683886505" "GLM/AIC"
"4959" 5 2 15 "SPM" "algae" "0.933774498884375" "GLM/AIC"
"4960" 5 3 15 "SPM" "algae" "0.934920878476409" "GLM/AIC"
"4961" 5 1 16 "SPM" "algae" "0.983845775138326" "GLM/AIC"
"4962" 5 2 16 "SPM" "algae" "0.983181554734638" "GLM/AIC"
"4963" 5 3 16 "SPM" "algae" "0.981891821133309" "GLM/AIC"
"4964" 5 1 16 "SPM" "algae" "0.97651848531476" "GLM/AIC"
"4965" 5 2 16 "SPM" "algae" "0.97284603909048" "GLM/AIC"
"4966" 5 3 16 "SPM" "algae" "0.977502213185863" "GLM/AIC"
"4967" 5 1 15 "SPM" "algae" "0.930724895821132" "GLM/AIC"
"4968" 5 2 16 "SPM" "algae" "0.966302241857244" "GLM/AIC"
"4969" 5 3 16 "SPM" "algae" "0.977437280561423" "GLM/AIC"
"4970" 5 1 16 "SPM" "algae" "0.981969386585319" "GLM/AIC"
"4971" 5 2 16 "SPM" "algae" "0.975930356880786" "GLM/AIC"
"4972" 5 3 16 "SPM" "algae" "0.982634585188617" "GLM/AIC"
"4973" 5 1 16 "SPM" "algae" "0.979565064407307" "GLM/AIC"
"4974" 5 2 16 "SPM" "algae" "0.978898670321883" "GLM/AIC"
"4975" 5 3 16 "SPM" "algae" "0.98907505373239" "GLM/AIC"
"4976" 5 1 16 "SPM" "algae" "0.976676221081996" "GLM/AIC"
"4977" 5 2 16 "SPM" "algae" "0.981874333739793" "GLM/AIC"
"4978" 5 3 15 "SPM" "algae" "0.940662325151366" "GLM/AIC"
"4979" 5 1 16 "SPM" "algae" "0.973478696951149" "GLM/AIC"
"4980" 5 2 16 "SPM" "algae" "0.969344189695702" "GLM/AIC"
"4981" 5 3 16 "SPM" "algae" "0.989120427831631" "GLM/AIC"
"4982" 5 1 16 "SPM" "algae" "0.970560282659849" "GLM/AIC"
"4983" 5 2 16 "SPM" "algae" "0.978512899842755" "GLM/AIC"
"4984" 5 3 16 "SPM" "algae" "0.992614009336432" "GLM/AIC"
"4985" 5 1 16 "SPM" "algae" "0.977134606043433" "GLM/AIC"
"4986" 5 2 16 "SPM" "algae" "0.96547676784874" "GLM/AIC"
"4987" 5 3 16 "SPM" "algae" "0.988233320436204" "GLM/AIC"
"4988" 5 1 16 "SPM" "algae" "0.979535974188925" "GLM/AIC"
"4989" 5 2 16 "SPM" "algae" "0.980599360566622" "GLM/AIC"
"4990" 5 3 16 "SPM" "algae" "0.982283353414842" "GLM/AIC"
"4991" 5 1 16 "SPM" "algae" "0.976382186374956" "GLM/AIC"
"4992" 5 2 16 "SPM" "algae" "0.978543169258741" "GLM/AIC"
"4993" 5 3 16 "SPM" "algae" "0.982242485209483" "GLM/AIC"
"4994" 5 1 16 "SPM" "algae" "0.973423091809186" "GLM/AIC"
"4995" 5 2 16 "SPM" "algae" "0.969462677564407" "GLM/AIC"
"4996" 5 3 16 "SPM" "algae" "0.985764486540899" "GLM/AIC"
"4997" 5 1 16 "SPM" "algae" "0.986693748827255" "GLM/AIC"
"4998" 5 2 16 "SPM" "algae" "0.984878743053798" "GLM/AIC"
"4999" 5 3 15 "SPM" "algae" "0.932761246583537" "GLM/AIC"
"5000" 5 1 16 "SPM" "algae" "0.980545837087268" "GLM/AIC"
"5001" 5 2 15 "SPM" "algae" "0.940419522512175" "GLM/AIC"
"5002" 5 3 16 "SPM" "algae" "0.982697261980922" "GLM/AIC"
"5003" 5 1 16 "SPM" "algae" "0.970666603211083" "GLM/AIC"
"5004" 5 2 16 "SPM" "algae" "0.97485331990516" "GLM/AIC"
"5005" 5 3 16 "SPM" "algae" "0.990276564385236" "GLM/AIC"
"5006" 5 1 16 "SPM" "algae" "0.991283722147538" "GLM/AIC"
"5007" 5 2 16 "SPM" "algae" "0.991415706227138" "GLM/AIC"
"5008" 5 3 16 "SPM" "algae" "0.975901936025246" "GLM/AIC"
"5009" 5 1 16 "SPM" "algae" "0.970102446988686" "GLM/AIC"
"5010" 5 2 16 "SPM" "algae" "0.983424521885925" "GLM/AIC"
"5011" 5 3 16 "SPM" "algae" "0.983634919428162" "GLM/AIC"
"5012" 5 1 16 "SPM" "algae" "0.97793558609691" "GLM/AIC"
"5013" 5 2 16 "SPM" "algae" "0.984731089690109" "GLM/AIC"
"5014" 5 3 16 "SPM" "algae" "0.979379926477349" "GLM/AIC"
"5015" 5 1 16 "SPM" "algae" "0.969973169795367" "GLM/AIC"
"5016" 5 2 16 "SPM" "algae" "0.972932420499564" "GLM/AIC"
"5017" 5 3 16 "SPM" "algae" "0.979159365457625" "GLM/AIC"
"5018" 5 1 15 "SPM" "algae" "0.955663386479975" "GLM/AIC"
"5019" 5 2 16 "SPM" "algae" "0.96502681661379" "GLM/AIC"
"5020" 5 3 16 "SPM" "algae" "0.978488991244335" "GLM/AIC"
"5021" 5 1 16 "SPM" "algae" "0.981415847711023" "GLM/AIC"
"5022" 5 2 16 "SPM" "algae" "0.979423493635848" "GLM/AIC"
"5023" 5 3 16 "SPM" "algae" "0.982067209601366" "GLM/AIC"
"5024" 5 1 16 "SPM" "algae" "0.972989998903775" "GLM/AIC"
"5025" 5 2 16 "SPM" "algae" "0.975518349246569" "GLM/AIC"
"5026" 5 3 16 "SPM" "algae" "0.982264486660305" "GLM/AIC"
"5027" 5 1 16 "SPM" "algae" "0.97959690904823" "GLM/AIC"
"5028" 5 2 15 "SPM" "algae" "0.943862454035366" "GLM/AIC"
"5029" 5 3 16 "SPM" "algae" "0.992290323675619" "GLM/AIC"
"5030" 5 1 15 "SPM" "algae" "0.932351195765729" "GLM/AIC"
"5031" 5 2 16 "SPM" "algae" "0.969350514662918" "GLM/AIC"
"5032" 5 3 16 "SPM" "algae" "0.993588957763563" "GLM/AIC"
"5033" 5 1 15 "SPM" "algae" "0.947567895492649" "GLM/AIC"
"5034" 5 2 16 "SPM" "algae" "0.969221881295998" "GLM/AIC"
"5035" 5 3 15 "SPM" "algae" "0.934027422543123" "GLM/AIC"
"5036" 5 1 16 "SPM" "algae" "0.98687782368879" "GLM/AIC"
"5037" 5 2 16 "SPM" "algae" "0.97321821778682" "GLM/AIC"
"5038" 5 3 15 "SPM" "algae" "0.960813304711153" "GLM/AIC"
"5039" 5 1 16 "SPM" "algae" "0.979111567120908" "GLM/AIC"
"5040" 5 2 14 "SPM" "algae" "0.893777750885256" "GLM/AIC"
"5041" 5 3 16 "SPM" "algae" "0.967921233356924" "GLM/AIC"
"5042" 5 1 15 "SPM" "algae" "0.935051590759471" "GLM/AIC"
"5043" 5 2 16 "SPM" "algae" "0.974649655643123" "GLM/AIC"
"5044" 5 3 16 "SPM" "algae" "0.986236107251087" "GLM/AIC"
"5045" 5 1 16 "SPM" "algae" "0.971178478382938" "GLM/AIC"
"5046" 5 2 16 "SPM" "algae" "0.977211876897853" "GLM/AIC"
"5047" 5 3 16 "SPM" "algae" "0.978405342616675" "GLM/AIC"
"5048" 5 1 15 "SPM" "algae" "0.934414736251392" "GLM/AIC"
"5049" 5 2 16 "SPM" "algae" "0.981985578604382" "GLM/AIC"
"5050" 5 3 16 "SPM" "algae" "0.985604809215708" "GLM/AIC"
"5051" 5 1 16 "SPM" "algae" "0.979365008352414" "GLM/AIC"
"5052" 5 2 15 "SPM" "algae" "0.93837080455164" "GLM/AIC"
"5053" 5 3 16 "SPM" "algae" "0.981346197261165" "GLM/AIC"
"5054" 5 1 16 "SPM" "algae" "0.987675022598372" "GLM/AIC"
"5055" 5 2 16 "SPM" "algae" "0.96075679275342" "GLM/AIC"
"5056" 5 3 16 "SPM" "algae" "0.975219711169695" "GLM/AIC"
"5057" 5 1 16 "SPM" "algae" "0.969358309569547" "GLM/AIC"
"5058" 5 2 16 "SPM" "algae" "0.979538281826823" "GLM/AIC"
"5059" 5 3 16 "SPM" "algae" "0.988344310617089" "GLM/AIC"
"5060" 5 1 16 "SPM" "algae" "0.97305888341365" "GLM/AIC"
"5061" 5 2 16 "SPM" "algae" "0.973670728346307" "GLM/AIC"
"5062" 5 3 16 "SPM" "algae" "0.982285045289654" "GLM/AIC"
"5063" 5 1 16 "SPM" "algae" "0.983318011041558" "GLM/AIC"
"5064" 5 2 16 "SPM" "algae" "0.973231473720907" "GLM/AIC"
"5065" 5 3 16 "SPM" "algae" "0.981997373712594" "GLM/AIC"
"5066" 5 1 15 "SPM" "algae" "0.930619745492901" "GLM/AIC"
"5067" 5 2 16 "SPM" "algae" "0.980155053626746" "GLM/AIC"
"5068" 5 3 16 "SPM" "algae" "0.980606419846076" "GLM/AIC"
"5069" 5 1 16 "SPM" "algae" "0.970014294278165" "GLM/AIC"
"5070" 5 2 16 "SPM" "algae" "0.983985696120396" "GLM/AIC"
"5071" 5 3 16 "SPM" "algae" "0.980223198581801" "GLM/AIC"
"5072" 5 1 16 "SPM" "algae" "0.95735814673057" "GLM/AIC"
"5073" 5 2 16 "SPM" "algae" "0.968163447806995" "GLM/AIC"
"5074" 5 3 16 "SPM" "algae" "0.9698140710987" "GLM/AIC"
"5075" 5 1 16 "SPM" "algae" "0.977386797689897" "GLM/AIC"
"5076" 5 2 16 "SPM" "algae" "0.986103722928434" "GLM/AIC"
"5077" 5 3 16 "SPM" "algae" "0.986755566432574" "GLM/AIC"
"5078" 5 1 16 "SPM" "algae" "0.975083594586395" "GLM/AIC"
"5079" 5 2 16 "SPM" "algae" "0.976614768914511" "GLM/AIC"
"5080" 5 3 16 "SPM" "algae" "0.978503242158887" "GLM/AIC"
"5081" 5 1 16 "SPM" "algae" "0.977288448082489" "GLM/AIC"
"5082" 5 2 16 "SPM" "algae" "0.975312579170384" "GLM/AIC"
"5083" 5 3 16 "SPM" "algae" "0.98069314049736" "GLM/AIC"
"5084" 5 1 15 "SPM" "algae" "0.95019051492222" "GLM/AIC"
"5085" 5 2 15 "SPM" "algae" "0.948773781365322" "GLM/AIC"
"5086" 5 3 16 "SPM" "algae" "0.987879286994231" "GLM/AIC"
"5087" 5 1 15 "SPM" "algae" "0.935225391543738" "GLM/AIC"
"5088" 5 2 16 "SPM" "algae" "0.975787003818026" "GLM/AIC"
"5089" 5 3 16 "SPM" "algae" "0.961799596240296" "GLM/AIC"
"5090" 5 1 15 "SPM" "algae" "0.940196826004961" "GLM/AIC"
"5091" 5 2 16 "SPM" "algae" "0.986019547790708" "GLM/AIC"
"5092" 5 3 16 "SPM" "algae" "0.980689828764375" "GLM/AIC"
"5093" 5 1 16 "SPM" "algae" "0.990200595553033" "GLM/AIC"
"5094" 5 2 16 "SPM" "algae" "0.981164280008161" "GLM/AIC"
"5095" 5 3 15 "SPM" "algae" "0.93199965415625" "GLM/AIC"
"5096" 5 1 15 "SPM" "algae" "0.945124098337034" "GLM/AIC"
"5097" 5 2 16 "SPM" "algae" "0.975299139030153" "GLM/AIC"
"5098" 5 3 16 "SPM" "algae" "0.966873031398108" "GLM/AIC"
"5099" 5 1 16 "SPM" "algae" "0.97876398452022" "GLM/AIC"
"5100" 5 2 16 "SPM" "algae" "0.965887902746774" "GLM/AIC"
"5101" 5 3 16 "SPM" "algae" "0.9767985898216" "GLM/AIC"
"5102" 5 1 16 "SPM" "algae" "0.98601280166665" "GLM/AIC"
"5103" 5 2 16 "SPM" "algae" "0.96266847742347" "GLM/AIC"
"5104" 5 3 16 "SPM" "algae" "0.982763824608978" "GLM/AIC"
"5105" 5 1 15 "SPM" "algae" "0.945294218734463" "GLM/AIC"
"5106" 5 2 16 "SPM" "algae" "0.982157585121235" "GLM/AIC"
"5107" 5 3 16 "SPM" "algae" "0.963747513771452" "GLM/AIC"
"5108" 5 1 15 "SPM" "algae" "0.950341282528054" "GLM/AIC"
"5109" 5 2 16 "SPM" "algae" "0.96507090355316" "GLM/AIC"
"5110" 5 3 15 "SPM" "algae" "0.911770688678724" "GLM/AIC"
"5111" 5 1 16 "SPM" "algae" "0.976171769706318" "GLM/AIC"
"5112" 5 2 16 "SPM" "algae" "0.962030748780435" "GLM/AIC"
"5113" 5 3 16 "SPM" "algae" "0.979459310216199" "GLM/AIC"
"5114" 5 1 16 "SPM" "algae" "0.983607650546283" "GLM/AIC"
"5115" 5 2 15 "SPM" "algae" "0.924245572873322" "GLM/AIC"
"5116" 5 3 16 "SPM" "algae" "0.991959255436453" "GLM/AIC"
"5117" 5 1 16 "SPM" "algae" "0.962409611366429" "GLM/AIC"
"5118" 5 2 16 "SPM" "algae" "0.981063168984839" "GLM/AIC"
"5119" 5 3 16 "SPM" "algae" "0.983338865273268" "GLM/AIC"
"5120" 5 1 16 "SPM" "algae" "0.98706075048043" "GLM/AIC"
"5121" 5 2 16 "SPM" "algae" "0.974266270140076" "GLM/AIC"
"5122" 5 3 16 "SPM" "algae" "0.979188117727603" "GLM/AIC"
"5123" 5 1 16 "SPM" "algae" "0.974802246433309" "GLM/AIC"
"5124" 5 2 16 "SPM" "algae" "0.98033463618596" "GLM/AIC"
"5125" 5 3 16 "SPM" "algae" "0.982600829992651" "GLM/AIC"
"5126" 5 1 16 "SPM" "algae" "0.981310820110533" "GLM/AIC"
"5127" 5 2 16 "SPM" "algae" "0.976588434206597" "GLM/AIC"
"5128" 5 3 16 "SPM" "algae" "0.975810039746425" "GLM/AIC"
"5129" 5 1 16 "SPM" "algae" "0.990165470713773" "GLM/AIC"
"5130" 5 2 16 "SPM" "algae" "0.974587534302066" "GLM/AIC"
"5131" 5 3 16 "SPM" "algae" "0.975336495173095" "GLM/AIC"
"5132" 5 1 16 "SPM" "algae" "0.981470650905473" "GLM/AIC"
"5133" 5 2 16 "SPM" "algae" "0.984264941570217" "GLM/AIC"
"5134" 5 3 16 "SPM" "algae" "0.984038795878931" "GLM/AIC"
"5135" 5 1 15 "SPM" "algae" "0.961493378173223" "GLM/AIC"
"5136" 5 2 16 "SPM" "algae" "0.972288301999266" "GLM/AIC"
"5137" 5 3 16 "SPM" "algae" "0.977831157709126" "GLM/AIC"
"5138" 5 1 16 "SPM" "algae" "0.976611934501646" "GLM/AIC"
"5139" 5 2 16 "SPM" "algae" "0.980297814279203" "GLM/AIC"
"5140" 5 3 16 "SPM" "algae" "0.98053207067162" "GLM/AIC"
"5141" 5 1 16 "SPM" "algae" "0.974191469764309" "GLM/AIC"
"5142" 5 2 16 "SPM" "algae" "0.970131364383802" "GLM/AIC"
"5143" 5 3 16 "SPM" "algae" "0.989191510214486" "GLM/AIC"
"5144" 5 1 16 "SPM" "algae" "0.979272281478139" "GLM/AIC"
"5145" 5 2 16 "SPM" "algae" "0.975575291972842" "GLM/AIC"
"5146" 5 3 16 "SPM" "algae" "0.985379831037664" "GLM/AIC"
"5147" 5 1 16 "SPM" "algae" "0.973516595462929" "GLM/AIC"
"5148" 5 2 16 "SPM" "algae" "0.98355942974902" "GLM/AIC"
"5149" 5 3 16 "SPM" "algae" "0.973739955528698" "GLM/AIC"
"5150" 5 1 16 "SPM" "algae" "0.98562603502988" "GLM/AIC"
"5151" 5 2 16 "SPM" "algae" "0.970196079503367" "GLM/AIC"
"5152" 5 3 16 "SPM" "algae" "0.981236173799098" "GLM/AIC"
"5153" 5 1 16 "SPM" "algae" "0.967851203533054" "GLM/AIC"
"5154" 5 2 16 "SPM" "algae" "0.968526547016676" "GLM/AIC"
"5155" 5 3 16 "SPM" "algae" "0.981007616152411" "GLM/AIC"
"5156" 5 1 16 "SPM" "algae" "0.983720539896108" "GLM/AIC"
"5157" 5 2 16 "SPM" "algae" "0.977717575511378" "GLM/AIC"
"5158" 5 3 16 "SPM" "algae" "0.97625772931318" "GLM/AIC"
"5159" 5 1 16 "SPM" "algae" "0.984236474728035" "GLM/AIC"
"5160" 5 2 16 "SPM" "algae" "0.976248890532596" "GLM/AIC"
"5161" 5 3 16 "SPM" "algae" "0.984155363317102" "GLM/AIC"
"5162" 5 1 15 "SPM" "algae" "0.957844510846103" "GLM/AIC"
"5163" 5 2 16 "SPM" "algae" "0.97644991595218" "GLM/AIC"
"5164" 5 3 16 "SPM" "algae" "0.989250377538886" "GLM/AIC"
"5165" 5 1 16 "SPM" "algae" "0.959371718099186" "GLM/AIC"
"5166" 5 2 16 "SPM" "algae" "0.974877077270382" "GLM/AIC"
"5167" 5 3 16 "SPM" "algae" "0.981816525513763" "GLM/AIC"
"5168" 5 1 16 "SPM" "algae" "0.980182136165234" "GLM/AIC"
"5169" 5 2 16 "SPM" "algae" "0.984796322042578" "GLM/AIC"
"5170" 5 3 16 "SPM" "algae" "0.986971905884962" "GLM/AIC"
"5171" 5 1 16 "SPM" "algae" "0.981568985976551" "GLM/AIC"
"5172" 5 2 16 "SPM" "algae" "0.981059069955412" "GLM/AIC"
"5173" 5 3 16 "SPM" "algae" "0.976807219997765" "GLM/AIC"
"5174" 5 1 16 "SPM" "algae" "0.982674271105335" "GLM/AIC"
"5175" 5 2 16 "SPM" "algae" "0.974334276524198" "GLM/AIC"
"5176" 5 3 16 "SPM" "algae" "0.981439493769246" "GLM/AIC"
"5177" 5 1 16 "SPM" "algae" "0.9853763678134" "GLM/AIC"
"5178" 5 2 16 "SPM" "algae" "0.975388309242185" "GLM/AIC"
"5179" 5 3 16 "SPM" "algae" "0.974962391144635" "GLM/AIC"
"5180" 5 1 16 "SPM" "algae" "0.985265081538378" "GLM/AIC"
"5181" 5 2 16 "SPM" "algae" "0.96527982679386" "GLM/AIC"
"5182" 5 3 16 "SPM" "algae" "0.980327199013363" "GLM/AIC"
"5183" 5 1 16 "SPM" "algae" "0.981961136881963" "GLM/AIC"
"5184" 5 2 16 "SPM" "algae" "0.986290048249048" "GLM/AIC"
"5185" 5 3 16 "SPM" "algae" "0.975817289143022" "GLM/AIC"
"5186" 5 1 16 "SPM" "algae" "0.985843611442959" "GLM/AIC"
"5187" 5 2 16 "SPM" "algae" "0.963701909840591" "GLM/AIC"
"5188" 5 3 15 "SPM" "algae" "0.911392216241411" "GLM/AIC"
"5189" 5 1 15 "SPM" "algae" "0.948660502075125" "GLM/AIC"
"5190" 5 2 16 "SPM" "algae" "0.984955613140762" "GLM/AIC"
"5191" 5 3 16 "SPM" "algae" "0.96207992689508" "GLM/AIC"
"5192" 5 1 16 "SPM" "algae" "0.970569248478949" "GLM/AIC"
"5193" 5 2 16 "SPM" "algae" "0.980132234300321" "GLM/AIC"
"5194" 5 3 16 "SPM" "algae" "0.978827080691303" "GLM/AIC"
"5195" 5 1 15 "SPM" "algae" "0.950352392217281" "GLM/AIC"
"5196" 5 2 16 "SPM" "algae" "0.976925166570749" "GLM/AIC"
"5197" 5 3 16 "SPM" "algae" "0.983006454440528" "GLM/AIC"
"5198" 5 1 15 "SPM" "algae" "0.952544133527395" "GLM/AIC"
"5199" 5 2 16 "SPM" "algae" "0.984262868586826" "GLM/AIC"
"5200" 5 3 16 "SPM" "algae" "0.986959473096849" "GLM/AIC"
"5201" 5 1 16 "SPM" "algae" "0.975083241623003" "GLM/AIC"
"5202" 5 2 16 "SPM" "algae" "0.980734207257013" "GLM/AIC"
"5203" 5 3 16 "SPM" "algae" "0.983495577719845" "GLM/AIC"
"5204" 5 1 16 "SPM" "algae" "0.97373823422948" "GLM/AIC"
"5205" 5 2 16 "SPM" "algae" "0.978671390719138" "GLM/AIC"
"5206" 5 3 15 "SPM" "algae" "0.938291235715948" "GLM/AIC"
"5207" 5 1 16 "SPM" "algae" "0.9713450159026" "GLM/AIC"
"5208" 5 2 16 "SPM" "algae" "0.972090923696536" "GLM/AIC"
"5209" 5 3 16 "SPM" "algae" "0.978886336065982" "GLM/AIC"
"5210" 5 1 16 "SPM" "algae" "0.976745165390098" "GLM/AIC"
"5211" 5 2 16 "SPM" "algae" "0.974239706665435" "GLM/AIC"
"5212" 5 3 16 "SPM" "algae" "0.972446222904454" "GLM/AIC"
"5213" 5 1 16 "SPM" "algae" "0.973929209747266" "GLM/AIC"
"5214" 5 2 16 "SPM" "algae" "0.975326005389892" "GLM/AIC"
"5215" 5 3 16 "SPM" "algae" "0.985574641931429" "GLM/AIC"
"5216" 5 1 16 "SPM" "algae" "0.980846116420615" "GLM/AIC"
"5217" 5 2 16 "SPM" "algae" "0.980755456544596" "GLM/AIC"
"5218" 5 3 16 "SPM" "algae" "0.980260510998321" "GLM/AIC"
"5219" 5 1 16 "SPM" "algae" "0.960798312585219" "GLM/AIC"
"5220" 5 2 16 "SPM" "algae" "0.98447270330238" "GLM/AIC"
"5221" 5 3 16 "SPM" "algae" "0.983535168272493" "GLM/AIC"
"5222" 5 1 16 "SPM" "algae" "0.957034167114243" "GLM/AIC"
"5223" 5 2 16 "SPM" "algae" "0.973789179214503" "GLM/AIC"
"5224" 5 3 16 "SPM" "algae" "0.990140143650071" "GLM/AIC"
"5225" 5 1 16 "SPM" "algae" "0.983206466128534" "GLM/AIC"
"5226" 5 2 15 "SPM" "algae" "0.944440649643778" "GLM/AIC"
"5227" 5 3 16 "SPM" "algae" "0.987934456782307" "GLM/AIC"
"5228" 5 1 16 "SPM" "algae" "0.985950964482955" "GLM/AIC"
"5229" 5 2 16 "SPM" "algae" "0.972043346952578" "GLM/AIC"
"5230" 5 3 16 "SPM" "algae" "0.994243508766553" "GLM/AIC"
"5231" 5 1 16 "SPM" "algae" "0.973555882014686" "GLM/AIC"
"5232" 5 2 16 "SPM" "algae" "0.979324294623239" "GLM/AIC"
"5233" 5 3 16 "SPM" "algae" "0.99008805619818" "GLM/AIC"
"5234" 5 1 16 "SPM" "algae" "0.98428012627681" "GLM/AIC"
"5235" 5 2 16 "SPM" "algae" "0.96874190452067" "GLM/AIC"
"5236" 5 3 16 "SPM" "algae" "0.991733284752932" "GLM/AIC"
"5237" 5 1 16 "SPM" "algae" "0.974090355098618" "GLM/AIC"
"5238" 5 2 16 "SPM" "algae" "0.972933975388901" "GLM/AIC"
"5239" 5 3 16 "SPM" "algae" "0.981399349146236" "GLM/AIC"
"5240" 5 1 16 "SPM" "algae" "0.963604729401068" "GLM/AIC"
"5241" 5 2 16 "SPM" "algae" "0.9781706806931" "GLM/AIC"
"5242" 5 3 16 "SPM" "algae" "0.981879011246245" "GLM/AIC"
"5243" 5 1 16 "SPM" "algae" "0.98858829696316" "GLM/AIC"
"5244" 5 2 16 "SPM" "algae" "0.975838516937839" "GLM/AIC"
"5245" 5 3 16 "SPM" "algae" "0.987853355836589" "GLM/AIC"
"5246" 5 1 16 "SPM" "algae" "0.984462974826699" "GLM/AIC"
"5247" 5 2 16 "SPM" "algae" "0.978341560647462" "GLM/AIC"
"5248" 5 3 16 "SPM" "algae" "0.975963584876911" "GLM/AIC"
"5249" 5 1 16 "SPM" "algae" "0.973263960014779" "GLM/AIC"
"5250" 5 2 16 "SPM" "algae" "0.968663107537845" "GLM/AIC"
"5251" 5 3 16 "SPM" "algae" "0.9911482132463" "GLM/AIC"
"5252" 5 1 16 "SPM" "algae" "0.980417196171995" "GLM/AIC"
"5253" 5 2 16 "SPM" "algae" "0.977557956168789" "GLM/AIC"
"5254" 5 3 16 "SPM" "algae" "0.973448698157485" "GLM/AIC"
"5255" 5 1 16 "SPM" "algae" "0.970229750863548" "GLM/AIC"
"5256" 5 2 16 "SPM" "algae" "0.980202558697524" "GLM/AIC"
"5257" 5 3 16 "SPM" "algae" "0.98711284014106" "GLM/AIC"
"5258" 5 1 16 "SPM" "algae" "0.979412350441038" "GLM/AIC"
"5259" 5 2 16 "SPM" "algae" "0.985703556809445" "GLM/AIC"
"5260" 5 3 16 "SPM" "algae" "0.979393155267983" "GLM/AIC"
"5261" 5 1 16 "SPM" "algae" "0.973918975110515" "GLM/AIC"
"5262" 5 2 16 "SPM" "algae" "0.971208028855993" "GLM/AIC"
"5263" 5 3 16 "SPM" "algae" "0.961448942969394" "GLM/AIC"
"5264" 5 1 15 "SPM" "algae" "0.930422859977331" "GLM/AIC"
"5265" 5 2 16 "SPM" "algae" "0.970564439450348" "GLM/AIC"
"5266" 5 3 16 "SPM" "algae" "0.981279935533574" "GLM/AIC"
"5267" 5 1 16 "SPM" "algae" "0.979942577518719" "GLM/AIC"
"5268" 5 2 16 "SPM" "algae" "0.969506926802623" "GLM/AIC"
"5269" 5 3 16 "SPM" "algae" "0.993995064535194" "GLM/AIC"
"5270" 5 1 16 "SPM" "algae" "0.971868591592048" "GLM/AIC"
"5271" 5 2 16 "SPM" "algae" "0.983740736906405" "GLM/AIC"
"5272" 5 3 16 "SPM" "algae" "0.986820592151609" "GLM/AIC"
"5273" 5 1 16 "SPM" "algae" "0.987005526984461" "GLM/AIC"
"5274" 5 2 15 "SPM" "algae" "0.955899437508682" "GLM/AIC"
"5275" 5 3 16 "SPM" "algae" "0.984424295467075" "GLM/AIC"
"5276" 5 1 16 "SPM" "algae" "0.968774770018674" "GLM/AIC"
"5277" 5 2 16 "SPM" "algae" "0.962644582012177" "GLM/AIC"
"5278" 5 3 16 "SPM" "algae" "0.982864081636505" "GLM/AIC"
"5279" 5 1 16 "SPM" "algae" "0.976990329870409" "GLM/AIC"
"5280" 5 2 16 "SPM" "algae" "0.980345633682855" "GLM/AIC"
"5281" 5 3 16 "SPM" "algae" "0.969950702969534" "GLM/AIC"
"5282" 5 1 16 "SPM" "algae" "0.98448874087779" "GLM/AIC"
"5283" 5 2 16 "SPM" "algae" "0.976494670927636" "GLM/AIC"
"5284" 5 3 16 "SPM" "algae" "0.989674668602016" "GLM/AIC"
"5285" 5 1 16 "SPM" "algae" "0.977020870265667" "GLM/AIC"
"5286" 5 2 16 "SPM" "algae" "0.976843965886399" "GLM/AIC"
"5287" 5 3 16 "SPM" "algae" "0.978871266320664" "GLM/AIC"
"5288" 5 1 16 "SPM" "algae" "0.978221587750307" "GLM/AIC"
"5289" 5 2 16 "SPM" "algae" "0.976305098213005" "GLM/AIC"
"5290" 5 3 16 "SPM" "algae" "0.978672413082676" "GLM/AIC"
"5291" 5 1 16 "SPM" "algae" "0.98864704647921" "GLM/AIC"
"5292" 5 2 16 "SPM" "algae" "0.974164359423407" "GLM/AIC"
"5293" 5 3 16 "SPM" "algae" "0.960518449414188" "GLM/AIC"
"5294" 5 1 16 "SPM" "algae" "0.97235282021419" "GLM/AIC"
"5295" 5 2 16 "SPM" "algae" "0.96814057430336" "GLM/AIC"
"5296" 5 3 16 "SPM" "algae" "0.985007889540822" "GLM/AIC"
"5297" 5 1 16 "SPM" "algae" "0.974819045063989" "GLM/AIC"
"5298" 5 2 16 "SPM" "algae" "0.978819726193002" "GLM/AIC"
"5299" 5 3 16 "SPM" "algae" "0.983779105407171" "GLM/AIC"
"5300" 5 1 16 "SPM" "algae" "0.975689239546447" "GLM/AIC"
"5301" 5 2 16 "SPM" "algae" "0.983899848099785" "GLM/AIC"
"5302" 5 3 16 "SPM" "algae" "0.980145693235504" "GLM/AIC"
"5303" 5 1 16 "SPM" "algae" "0.979021443097266" "GLM/AIC"
"5304" 5 2 16 "SPM" "algae" "0.965969867400109" "GLM/AIC"
"5305" 5 3 16 "SPM" "algae" "0.978589817697151" "GLM/AIC"
"5306" 5 1 16 "SPM" "algae" "0.987836399478722" "GLM/AIC"
"5307" 5 2 16 "SPM" "algae" "0.979684021197624" "GLM/AIC"
"5308" 5 3 16 "SPM" "algae" "0.986088421404462" "GLM/AIC"
"5309" 5 1 16 "SPM" "algae" "0.971210535735798" "GLM/AIC"
"5310" 5 2 16 "SPM" "algae" "0.972825318471496" "GLM/AIC"
"5311" 5 3 16 "SPM" "algae" "0.969161172655206" "GLM/AIC"
"5312" 5 1 16 "SPM" "algae" "0.97929896827097" "GLM/AIC"
"5313" 5 2 16 "SPM" "algae" "0.985541680487043" "GLM/AIC"
"5314" 5 3 16 "SPM" "algae" "0.983135831103377" "GLM/AIC"
"5315" 5 1 15 "SPM" "algae" "0.957362462695665" "GLM/AIC"
"5316" 5 2 15 "SPM" "algae" "0.944499109886905" "GLM/AIC"
"5317" 5 3 16 "SPM" "algae" "0.986219720085619" "GLM/AIC"
"5318" 5 1 16 "SPM" "algae" "0.983089860970683" "GLM/AIC"
"5319" 5 2 16 "SPM" "algae" "0.971746260393955" "GLM/AIC"
"5320" 5 3 16 "SPM" "algae" "0.982004754995166" "GLM/AIC"
"5321" 5 1 16 "SPM" "algae" "0.985056074538188" "GLM/AIC"
"5322" 5 2 16 "SPM" "algae" "0.976175825986757" "GLM/AIC"
"5323" 5 3 16 "SPM" "algae" "0.983945411907111" "GLM/AIC"
"5324" 5 1 16 "SPM" "algae" "0.981139717848581" "GLM/AIC"
"5325" 5 2 16 "SPM" "algae" "0.96990096545719" "GLM/AIC"
"5326" 5 3 16 "SPM" "algae" "0.984253277749244" "GLM/AIC"
"5327" 5 1 16 "SPM" "algae" "0.990988755450287" "GLM/AIC"
"5328" 5 2 16 "SPM" "algae" "0.979718748348458" "GLM/AIC"
"5329" 5 3 16 "SPM" "algae" "0.981340962445451" "GLM/AIC"
"5330" 5 1 16 "SPM" "algae" "0.97274821060838" "GLM/AIC"
"5331" 5 2 16 "SPM" "algae" "0.988329198103949" "GLM/AIC"
"5332" 5 3 16 "SPM" "algae" "0.986760032247526" "GLM/AIC"
"5333" 5 1 16 "SPM" "algae" "0.978476240683783" "GLM/AIC"
"5334" 5 2 16 "SPM" "algae" "0.976482910514436" "GLM/AIC"
"5335" 5 3 16 "SPM" "algae" "0.980071057655827" "GLM/AIC"
"5336" 5 1 16 "SPM" "algae" "0.979142378058308" "GLM/AIC"
"5337" 5 2 16 "SPM" "algae" "0.962818865790337" "GLM/AIC"
"5338" 5 3 16 "SPM" "algae" "0.983741805599441" "GLM/AIC"
"5339" 5 1 16 "SPM" "algae" "0.961632156704545" "GLM/AIC"
"5340" 5 2 16 "SPM" "algae" "0.979892727514809" "GLM/AIC"
"5341" 5 3 16 "SPM" "algae" "0.99537134898938" "GLM/AIC"
"5342" 5 1 16 "SPM" "algae" "0.965901115064081" "GLM/AIC"
"5343" 5 2 16 "SPM" "algae" "0.973846248884916" "GLM/AIC"
"5344" 5 3 16 "SPM" "algae" "0.983759325893338" "GLM/AIC"
"5345" 5 1 16 "SPM" "algae" "0.969124372668416" "GLM/AIC"
"5346" 5 2 16 "SPM" "algae" "0.972879560799409" "GLM/AIC"
"5347" 5 3 16 "SPM" "algae" "0.966646247181074" "GLM/AIC"
"5348" 5 1 16 "SPM" "algae" "0.973151596743179" "GLM/AIC"
"5349" 5 2 16 "SPM" "algae" "0.974303858456283" "GLM/AIC"
"5350" 5 3 16 "SPM" "algae" "0.979655088491058" "GLM/AIC"
"5351" 5 1 16 "SPM" "algae" "0.964447673614174" "GLM/AIC"
"5352" 5 2 16 "SPM" "algae" "0.978963751484082" "GLM/AIC"
"5353" 5 3 16 "SPM" "algae" "0.981760346651325" "GLM/AIC"
"5354" 5 1 16 "SPM" "algae" "0.988330999821087" "GLM/AIC"
"5355" 5 2 16 "SPM" "algae" "0.969356375159428" "GLM/AIC"
"5356" 5 3 16 "SPM" "algae" "0.979927281625438" "GLM/AIC"
"5357" 5 1 16 "SPM" "algae" "0.981274552879399" "GLM/AIC"
"5358" 5 2 16 "SPM" "algae" "0.982400666437654" "GLM/AIC"
"5359" 5 3 16 "SPM" "algae" "0.989821239403341" "GLM/AIC"
"5360" 5 1 15 "SPM" "algae" "0.958670805447131" "GLM/AIC"
"5361" 5 2 16 "SPM" "algae" "0.973154131264025" "GLM/AIC"
"5362" 5 3 16 "SPM" "algae" "0.989763407571036" "GLM/AIC"
"5363" 5 1 16 "SPM" "algae" "0.985317108107174" "GLM/AIC"
"5364" 5 2 16 "SPM" "algae" "0.983101732572893" "GLM/AIC"
"5365" 5 3 16 "SPM" "algae" "0.960692375746531" "GLM/AIC"
"5366" 5 1 16 "SPM" "algae" "0.968524715213374" "GLM/AIC"
"5367" 5 2 16 "SPM" "algae" "0.983738378404927" "GLM/AIC"
"5368" 5 3 16 "SPM" "algae" "0.973503876848342" "GLM/AIC"
"5369" 5 1 16 "SPM" "algae" "0.981577593725913" "GLM/AIC"
"5370" 5 2 16 "SPM" "algae" "0.982640712052519" "GLM/AIC"
"5371" 5 3 16 "SPM" "algae" "0.988535462058977" "GLM/AIC"
"5372" 5 1 16 "SPM" "algae" "0.975566247211776" "GLM/AIC"
"5373" 5 2 16 "SPM" "algae" "0.964584242432634" "GLM/AIC"
"5374" 5 3 16 "SPM" "algae" "0.980562346686857" "GLM/AIC"
"5375" 5 1 16 "SPM" "algae" "0.982279729079679" "GLM/AIC"
"5376" 5 2 16 "SPM" "algae" "0.988346031188253" "GLM/AIC"
"5377" 5 3 16 "SPM" "algae" "0.978745415494273" "GLM/AIC"
"5378" 5 1 16 "SPM" "algae" "0.978670703345765" "GLM/AIC"
"5379" 5 2 16 "SPM" "algae" "0.965974044627922" "GLM/AIC"
"5380" 5 3 16 "SPM" "algae" "0.967484464071105" "GLM/AIC"
"5381" 5 1 16 "SPM" "algae" "0.97717478605106" "GLM/AIC"
"5382" 5 2 16 "SPM" "algae" "0.983742874663956" "GLM/AIC"
"5383" 5 3 16 "SPM" "algae" "0.966609951772131" "GLM/AIC"
"5384" 5 1 16 "SPM" "algae" "0.978138985405609" "GLM/AIC"
"5385" 5 2 16 "SPM" "algae" "0.962235397610724" "GLM/AIC"
"5386" 5 3 16 "SPM" "algae" "0.98095760919197" "GLM/AIC"
"5387" 5 1 16 "SPM" "algae" "0.978702427853164" "GLM/AIC"
"5388" 5 2 16 "SPM" "algae" "0.973742090620258" "GLM/AIC"
"5389" 5 3 16 "SPM" "algae" "0.977210567436411" "GLM/AIC"
"5390" 5 1 16 "SPM" "algae" "0.979569000607364" "GLM/AIC"
"5391" 5 2 16 "SPM" "algae" "0.972082314893985" "GLM/AIC"
"5392" 5 3 16 "SPM" "algae" "0.989057673915875" "GLM/AIC"
"5393" 5 1 16 "SPM" "algae" "0.977804582845158" "GLM/AIC"
"5394" 5 2 16 "SPM" "algae" "0.973441786819144" "GLM/AIC"
"5395" 5 3 16 "SPM" "algae" "0.980770783302552" "GLM/AIC"
"5396" 5 1 16 "SPM" "algae" "0.966799216403228" "GLM/AIC"
"5397" 5 2 16 "SPM" "algae" "0.975878278890039" "GLM/AIC"
"5398" 5 3 16 "SPM" "algae" "0.978454774871644" "GLM/AIC"
"5399" 5 1 16 "SPM" "algae" "0.977156822480293" "GLM/AIC"
"5400" 5 2 16 "SPM" "algae" "0.985248870970969" "GLM/AIC"
"5401" 5 3 16 "SPM" "algae" "0.996049047579919" "GLM/AIC"
"5402" 5 1 16 "SPM" "algae" "0.981382678288618" "GLM/AIC"
"5403" 5 2 16 "SPM" "algae" "0.969257175653174" "GLM/AIC"
"5404" 5 3 15 "SPM" "algae" "0.944946967486441" "GLM/AIC"
"5405" 5 1 16 "SPM" "algae" "0.985598388187521" "GLM/AIC"
"5406" 5 2 16 "SPM" "algae" "0.978001970566531" "GLM/AIC"
"5407" 5 3 16 "SPM" "algae" "0.982623632963582" "GLM/AIC"
"5408" 5 1 16 "SPM" "algae" "0.97480291353201" "GLM/AIC"
"5409" 5 2 16 "SPM" "algae" "0.982430488164744" "GLM/AIC"
"5410" 5 3 16 "SPM" "algae" "0.978350284126712" "GLM/AIC"
"5411" 5 1 16 "SPM" "algae" "0.981657578387879" "GLM/AIC"
"5412" 5 2 16 "SPM" "algae" "0.969429796312445" "GLM/AIC"
"5413" 5 3 16 "SPM" "algae" "0.990619722050307" "GLM/AIC"
"5414" 5 1 16 "SPM" "algae" "0.980758784290175" "GLM/AIC"
"5415" 5 2 16 "SPM" "algae" "0.968430067041496" "GLM/AIC"
"5416" 5 3 16 "SPM" "algae" "0.980714126697048" "GLM/AIC"
"5417" 5 1 16 "SPM" "algae" "0.967864067710356" "GLM/AIC"
"5418" 5 2 16 "SPM" "algae" "0.979741408285064" "GLM/AIC"
"5419" 5 3 16 "SPM" "algae" "0.978651329192163" "GLM/AIC"
"5420" 5 1 16 "SPM" "algae" "0.977577873031209" "GLM/AIC"
"5421" 5 2 16 "SPM" "algae" "0.980862042229554" "GLM/AIC"
"5422" 5 3 16 "SPM" "algae" "0.980635288981759" "GLM/AIC"
"5423" 5 1 16 "SPM" "algae" "0.988297745902731" "GLM/AIC"
"5424" 5 2 16 "SPM" "algae" "0.967330450541664" "GLM/AIC"
"5425" 5 3 16 "SPM" "algae" "0.986739531278798" "GLM/AIC"
"5426" 5 1 16 "SPM" "algae" "0.97371609843157" "GLM/AIC"
"5427" 5 2 16 "SPM" "algae" "0.977917785487148" "GLM/AIC"
"5428" 5 3 16 "SPM" "algae" "0.970225102706028" "GLM/AIC"
"5429" 5 1 16 "SPM" "algae" "0.972572481798106" "GLM/AIC"
"5430" 5 2 16 "SPM" "algae" "0.985246794293272" "GLM/AIC"
"5431" 5 3 16 "SPM" "algae" "0.987863386235782" "GLM/AIC"
"5432" 5 1 16 "SPM" "algae" "0.973652484303403" "GLM/AIC"
"5433" 5 2 16 "SPM" "algae" "0.974617422167673" "GLM/AIC"
"5434" 5 3 16 "SPM" "algae" "0.969106851136202" "GLM/AIC"
"5435" 5 1 16 "SPM" "algae" "0.98363559724534" "GLM/AIC"
"5436" 5 2 16 "SPM" "algae" "0.964624759079061" "GLM/AIC"
"5437" 5 3 16 "SPM" "algae" "0.97941079846802" "GLM/AIC"
"5438" 5 1 16 "SPM" "algae" "0.981672134562306" "GLM/AIC"
"5439" 5 2 16 "SPM" "algae" "0.969660128234408" "GLM/AIC"
"5440" 5 3 16 "SPM" "algae" "0.985959683392442" "GLM/AIC"
"5441" 5 1 16 "SPM" "algae" "0.985365094835031" "GLM/AIC"
"5442" 5 2 16 "SPM" "algae" "0.986211348962269" "GLM/AIC"
"5443" 5 3 16 "SPM" "algae" "0.989593029622577" "GLM/AIC"
"5444" 5 1 16 "SPM" "algae" "0.967261564467599" "GLM/AIC"
"5445" 5 2 16 "SPM" "algae" "0.976611128221803" "GLM/AIC"
"5446" 5 3 16 "SPM" "algae" "0.9790610522224" "GLM/AIC"
"5447" 5 1 16 "SPM" "algae" "0.975127226382546" "GLM/AIC"
"5448" 5 2 16 "SPM" "algae" "0.965146506958112" "GLM/AIC"
"5449" 5 3 16 "SPM" "algae" "0.976893655916634" "GLM/AIC"
"5450" 5 1 16 "SPM" "algae" "0.98019549961452" "GLM/AIC"
"5451" 5 2 16 "SPM" "algae" "0.96911660212701" "GLM/AIC"
"5452" 5 3 16 "SPM" "algae" "0.978880134714131" "GLM/AIC"
"5453" 5 1 16 "SPM" "algae" "0.977933801248201" "GLM/AIC"
"5454" 5 2 16 "SPM" "algae" "0.976880208507925" "GLM/AIC"
"5455" 5 3 16 "SPM" "algae" "0.969109372682054" "GLM/AIC"
"5456" 5 1 16 "SPM" "algae" "0.982792658414064" "GLM/AIC"
"5457" 5 2 16 "SPM" "algae" "0.984411178531928" "GLM/AIC"
"5458" 5 3 16 "SPM" "algae" "0.986111086057738" "GLM/AIC"
"5459" 5 1 16 "SPM" "algae" "0.97979776700849" "GLM/AIC"
"5460" 5 2 16 "SPM" "algae" "0.968227676328918" "GLM/AIC"
"5461" 5 3 16 "SPM" "algae" "0.987671939536121" "GLM/AIC"
"5462" 5 1 16 "SPM" "algae" "0.984633919169169" "GLM/AIC"
"5463" 5 2 16 "SPM" "algae" "0.963217340443133" "GLM/AIC"
"5464" 5 3 16 "SPM" "algae" "0.973156411062684" "GLM/AIC"
"5465" 5 1 16 "SPM" "algae" "0.983910655273737" "GLM/AIC"
"5466" 5 2 16 "SPM" "algae" "0.9833104681803" "GLM/AIC"
"5467" 5 3 16 "SPM" "algae" "0.988416909179386" "GLM/AIC"
"5468" 5 1 16 "SPM" "algae" "0.973047792545753" "GLM/AIC"
"5469" 5 2 16 "SPM" "algae" "0.973326205736832" "GLM/AIC"
"5470" 5 3 16 "SPM" "algae" "0.992513254255459" "GLM/AIC"
"5471" 5 1 16 "SPM" "algae" "0.963344487662375" "GLM/AIC"
"5472" 5 2 16 "SPM" "algae" "0.983077763675897" "GLM/AIC"
"5473" 5 3 16 "SPM" "algae" "0.989865104275176" "GLM/AIC"
"5474" 5 1 15 "SPM" "algae" "0.93643148102739" "GLM/AIC"
"5475" 5 2 16 "SPM" "algae" "0.972928538306238" "GLM/AIC"
"5476" 5 3 16 "SPM" "algae" "0.971286008421196" "GLM/AIC"
"5477" 5 1 16 "SPM" "algae" "0.9741725404436" "GLM/AIC"
"5478" 5 2 16 "SPM" "algae" "0.985593586653996" "GLM/AIC"
"5479" 5 3 16 "SPM" "algae" "0.987881414497204" "GLM/AIC"
"5480" 5 1 16 "SPM" "algae" "0.989685132769392" "GLM/AIC"
"5481" 5 2 16 "SPM" "algae" "0.960515046369585" "GLM/AIC"
"5482" 5 3 16 "SPM" "algae" "0.976713098464881" "GLM/AIC"
"5483" 5 1 15 "SPM" "algae" "0.938376733234486" "GLM/AIC"
"5484" 5 2 16 "SPM" "algae" "0.961270117900876" "GLM/AIC"
"5485" 5 3 16 "SPM" "algae" "0.989032491365994" "GLM/AIC"
"5486" 5 1 16 "SPM" "algae" "0.977531887788241" "GLM/AIC"
"5487" 5 2 16 "SPM" "algae" "0.970436011917576" "GLM/AIC"
"5488" 5 3 15 "SPM" "algae" "0.943632370968491" "GLM/AIC"
"5489" 5 1 16 "SPM" "algae" "0.977045011282549" "GLM/AIC"
"5490" 5 2 16 "SPM" "algae" "0.949700950455048" "GLM/AIC"
"5491" 5 3 16 "SPM" "algae" "0.970553228789104" "GLM/AIC"
"5492" 5 1 16 "SPM" "algae" "0.977367783996991" "GLM/AIC"
"5493" 5 2 16 "SPM" "algae" "0.985076901078501" "GLM/AIC"
"5494" 5 3 16 "SPM" "algae" "0.974848173476032" "GLM/AIC"
"5495" 5 1 15 "SPM" "algae" "0.960531753750661" "GLM/AIC"
"5496" 5 2 16 "SPM" "algae" "0.973217177009739" "GLM/AIC"
"5497" 5 3 16 "SPM" "algae" "0.988716965843091" "GLM/AIC"
"5498" 5 1 16 "SPM" "algae" "0.980635091260288" "GLM/AIC"
"5499" 5 2 16 "SPM" "algae" "0.966833481549581" "GLM/AIC"
"5500" 5 3 16 "SPM" "algae" "0.988368983005153" "GLM/AIC"
"5501" 5 1 16 "SPM" "algae" "0.97364110551429" "GLM/AIC"
"5502" 5 2 16 "SPM" "algae" "0.985185379143575" "GLM/AIC"
"5503" 5 3 16 "SPM" "algae" "0.966338924993685" "GLM/AIC"
"5504" 5 1 15 "SPM" "algae" "0.940048334417316" "GLM/AIC"
"5505" 5 2 16 "SPM" "algae" "0.979387020873691" "GLM/AIC"
"5506" 5 3 16 "SPM" "algae" "0.988698645309881" "GLM/AIC"
"5507" 5 1 16 "SPM" "algae" "0.973738335063291" "GLM/AIC"
"5508" 5 2 16 "SPM" "algae" "0.970758069055191" "GLM/AIC"
"5509" 5 3 16 "SPM" "algae" "0.990711006971863" "GLM/AIC"
"5510" 5 1 16 "SPM" "algae" "0.979044477705577" "GLM/AIC"
"5511" 5 2 16 "SPM" "algae" "0.974330159980293" "GLM/AIC"
"5512" 5 3 16 "SPM" "algae" "0.985826774917753" "GLM/AIC"
"5513" 5 1 16 "SPM" "algae" "0.971970540433517" "GLM/AIC"
"5514" 5 2 16 "SPM" "algae" "0.967500773912035" "GLM/AIC"
"5515" 5 3 16 "SPM" "algae" "0.979099167146159" "GLM/AIC"
"5516" 5 1 15 "SPM" "algae" "0.937896813292688" "GLM/AIC"
"5517" 5 2 16 "SPM" "algae" "0.958692030529005" "GLM/AIC"
"5518" 5 3 16 "SPM" "algae" "0.967206732113327" "GLM/AIC"
"5519" 5 1 16 "SPM" "algae" "0.968408117617337" "GLM/AIC"
"5520" 5 2 16 "SPM" "algae" "0.985419212003263" "GLM/AIC"
"5521" 5 3 16 "SPM" "algae" "0.983894458947879" "GLM/AIC"
"5522" 5 1 16 "SPM" "algae" "0.982877351369222" "GLM/AIC"
"5523" 5 2 16 "SPM" "algae" "0.966151991675616" "GLM/AIC"
"5524" 5 3 15 "SPM" "algae" "0.955984766542541" "GLM/AIC"
"5525" 5 1 15 "SPM" "algae" "0.951053628788076" "GLM/AIC"
"5526" 5 2 16 "SPM" "algae" "0.982331817648451" "GLM/AIC"
"5527" 5 3 16 "SPM" "algae" "0.984232539224315" "GLM/AIC"
"5528" 5 1 16 "SPM" "algae" "0.980718376467533" "GLM/AIC"
"5529" 5 2 16 "SPM" "algae" "0.973189128996338" "GLM/AIC"
"5530" 5 3 16 "SPM" "algae" "0.98513618936181" "GLM/AIC"
"5531" 5 1 16 "SPM" "algae" "0.985377073075949" "GLM/AIC"
"5532" 5 2 16 "SPM" "algae" "0.977167233495394" "GLM/AIC"
"5533" 5 3 16 "SPM" "algae" "0.984807208546155" "GLM/AIC"
"5534" 5 1 16 "SPM" "algae" "0.975443948087592" "GLM/AIC"
"5535" 5 2 16 "SPM" "algae" "0.979575070986258" "GLM/AIC"
"5536" 5 3 16 "SPM" "algae" "0.976802957369301" "GLM/AIC"
"5537" 5 1 16 "SPM" "algae" "0.987949705609266" "GLM/AIC"
"5538" 5 2 16 "SPM" "algae" "0.973544929352273" "GLM/AIC"
"5539" 5 3 16 "SPM" "algae" "0.968029160050924" "GLM/AIC"
"5540" 5 1 16 "SPM" "algae" "0.973036597046896" "GLM/AIC"
"5541" 5 2 15 "SPM" "algae" "0.94470783479289" "GLM/AIC"
"5542" 5 3 16 "SPM" "algae" "0.978451016884006" "GLM/AIC"
"5543" 5 1 16 "SPM" "algae" "0.977547556960189" "GLM/AIC"
"5544" 5 2 16 "SPM" "algae" "0.968623065276469" "GLM/AIC"
"5545" 5 3 16 "SPM" "algae" "0.981844295910517" "GLM/AIC"
"5546" 5 1 16 "SPM" "algae" "0.96720469554044" "GLM/AIC"
"5547" 5 2 16 "SPM" "algae" "0.974388080537173" "GLM/AIC"
"5548" 5 3 16 "SPM" "algae" "0.974610881987271" "GLM/AIC"
"5549" 5 1 16 "SPM" "algae" "0.97720573016897" "GLM/AIC"
"5550" 5 2 16 "SPM" "algae" "0.985141167633385" "GLM/AIC"
"5551" 5 3 16 "SPM" "algae" "0.984818045055531" "GLM/AIC"
"5552" 5 1 16 "SPM" "algae" "0.990535392243166" "GLM/AIC"
"5553" 5 2 16 "SPM" "algae" "0.967397384268204" "GLM/AIC"
"5554" 5 3 16 "SPM" "algae" "0.981523037873312" "GLM/AIC"
"5555" 5 1 16 "SPM" "algae" "0.976232833597839" "GLM/AIC"
"5556" 5 2 15 "SPM" "algae" "0.953674492806123" "GLM/AIC"
"5557" 5 3 16 "SPM" "algae" "0.961373985695416" "GLM/AIC"
"5558" 5 1 16 "SPM" "algae" "0.974223265250604" "GLM/AIC"
"5559" 5 2 16 "SPM" "algae" "0.974057096754283" "GLM/AIC"
"5560" 5 3 16 "SPM" "algae" "0.984117903984359" "GLM/AIC"
"5561" 5 1 16 "SPM" "algae" "0.961887361162091" "GLM/AIC"
"5562" 5 2 16 "SPM" "algae" "0.983000460711525" "GLM/AIC"
"5563" 5 3 16 "SPM" "algae" "0.984941015995604" "GLM/AIC"
"5564" 5 1 16 "SPM" "algae" "0.971909271625522" "GLM/AIC"
"5565" 5 2 16 "SPM" "algae" "0.97683646735825" "GLM/AIC"
"5566" 5 3 16 "SPM" "algae" "0.970892064808135" "GLM/AIC"
"5567" 5 1 16 "SPM" "algae" "0.972508905091307" "GLM/AIC"
"5568" 5 2 16 "SPM" "algae" "0.977760101377916" "GLM/AIC"
"5569" 5 3 16 "SPM" "algae" "0.987733252384619" "GLM/AIC"
"5570" 5 1 16 "SPM" "algae" "0.981032270846534" "GLM/AIC"
"5571" 5 2 16 "SPM" "algae" "0.981361859264329" "GLM/AIC"
"5572" 5 3 16 "SPM" "algae" "0.971360648455775" "GLM/AIC"
"5573" 5 1 16 "SPM" "algae" "0.97503728619615" "GLM/AIC"
"5574" 5 2 16 "SPM" "algae" "0.99126570410078" "GLM/AIC"
"5575" 5 3 16 "SPM" "algae" "0.974674021313591" "GLM/AIC"
"5576" 5 1 16 "SPM" "algae" "0.978727960911204" "GLM/AIC"
"5577" 5 2 16 "SPM" "algae" "0.978051776596266" "GLM/AIC"
"5578" 5 3 16 "SPM" "algae" "0.978641034831263" "GLM/AIC"
"5579" 5 1 16 "SPM" "algae" "0.99501409979086" "GLM/AIC"
"5580" 5 2 16 "SPM" "algae" "0.96992585097255" "GLM/AIC"
"5581" 5 3 16 "SPM" "algae" "0.985020110092273" "GLM/AIC"
"5582" 5 1 16 "SPM" "algae" "0.975086926283103" "GLM/AIC"
"5583" 5 2 16 "SPM" "algae" "0.986579818213881" "GLM/AIC"
"5584" 5 3 15 "SPM" "algae" "0.941019499281578" "GLM/AIC"
"5585" 5 1 16 "SPM" "algae" "0.977483778827226" "GLM/AIC"
"5586" 5 2 15 "SPM" "algae" "0.957458568435648" "GLM/AIC"
"5587" 5 3 16 "SPM" "algae" "0.971579830727263" "GLM/AIC"
"5588" 5 1 16 "SPM" "algae" "0.976084112794088" "GLM/AIC"
"5589" 5 2 16 "SPM" "algae" "0.968332011727354" "GLM/AIC"
"5590" 5 3 16 "SPM" "algae" "0.965754520726754" "GLM/AIC"
"5591" 5 1 16 "SPM" "algae" "0.977196675298372" "GLM/AIC"
"5592" 5 2 16 "SPM" "algae" "0.971675818295644" "GLM/AIC"
"5593" 5 3 16 "SPM" "algae" "0.97874770984772" "GLM/AIC"
"5594" 5 1 16 "SPM" "algae" "0.982898666251494" "GLM/AIC"
"5595" 5 2 16 "SPM" "algae" "0.973242954299785" "GLM/AIC"
"5596" 5 3 16 "SPM" "algae" "0.97878305124887" "GLM/AIC"
"5597" 5 1 16 "SPM" "algae" "0.989162271087798" "GLM/AIC"
"5598" 5 2 16 "SPM" "algae" "0.973157912338051" "GLM/AIC"
"5599" 5 3 16 "SPM" "algae" "0.96785797558234" "GLM/AIC"
"5600" 5 1 16 "SPM" "algae" "0.971505334323237" "GLM/AIC"
"5601" 5 2 16 "SPM" "algae" "0.98181185367456" "GLM/AIC"
"5602" 5 3 16 "SPM" "algae" "0.981126614604199" "GLM/AIC"
"5603" 5 1 16 "SPM" "algae" "0.977677042232249" "GLM/AIC"
"5604" 5 2 16 "SPM" "algae" "0.973662108933743" "GLM/AIC"
"5605" 5 3 16 "SPM" "algae" "0.97348752945497" "GLM/AIC"
"5606" 5 1 16 "SPM" "algae" "0.969696404157041" "GLM/AIC"
"5607" 5 2 16 "SPM" "algae" "0.974747895238855" "GLM/AIC"
"5608" 5 3 16 "SPM" "algae" "0.981374837116637" "GLM/AIC"
"5609" 5 1 16 "SPM" "algae" "0.977818527982556" "GLM/AIC"
"5610" 5 2 16 "SPM" "algae" "0.982863194254747" "GLM/AIC"
"5611" 5 3 16 "SPM" "algae" "0.981989298268991" "GLM/AIC"
"5612" 5 1 16 "SPM" "algae" "0.975954225283024" "GLM/AIC"
"5613" 5 2 16 "SPM" "algae" "0.973116408307534" "GLM/AIC"
"5614" 5 3 15 "SPM" "algae" "0.955633457382365" "GLM/AIC"
"5615" 5 1 16 "SPM" "algae" "0.974397473724839" "GLM/AIC"
"5616" 5 2 16 "SPM" "algae" "0.972595389954298" "GLM/AIC"
"5617" 5 3 16 "SPM" "algae" "0.98561165282752" "GLM/AIC"
"5618" 5 1 16 "SPM" "algae" "0.974762651361437" "GLM/AIC"
"5619" 5 2 16 "SPM" "algae" "0.965579593573103" "GLM/AIC"
"5620" 5 3 16 "SPM" "algae" "0.986075888553714" "GLM/AIC"
"5621" 5 1 16 "SPM" "algae" "0.976112757113459" "GLM/AIC"
"5622" 5 2 16 "SPM" "algae" "0.972824716543797" "GLM/AIC"
"5623" 5 3 16 "SPM" "algae" "0.983319138969668" "GLM/AIC"
"5624" 5 1 16 "SPM" "algae" "0.973489991678362" "GLM/AIC"
"5625" 5 2 15 "SPM" "algae" "0.934481641016399" "GLM/AIC"
"5626" 5 3 16 "SPM" "algae" "0.988942402190239" "GLM/AIC"
"5627" 5 1 15 "SPM" "algae" "0.935260427068921" "GLM/AIC"
"5628" 5 2 15 "SPM" "algae" "0.955205547961982" "GLM/AIC"
"5629" 5 3 16 "SPM" "algae" "0.968606880596833" "GLM/AIC"
"5630" 5 1 16 "SPM" "algae" "0.981165517764246" "GLM/AIC"
"5631" 5 2 16 "SPM" "algae" "0.975593211895067" "GLM/AIC"
"5632" 5 3 16 "SPM" "algae" "0.975491767472178" "GLM/AIC"
"5633" 5 1 16 "SPM" "algae" "0.968197637605947" "GLM/AIC"
"5634" 5 2 16 "SPM" "algae" "0.971755636632988" "GLM/AIC"
"5635" 5 3 16 "SPM" "algae" "0.978722189049" "GLM/AIC"
"5636" 5 1 15 "SPM" "algae" "0.957039776227034" "GLM/AIC"
"5637" 5 2 16 "SPM" "algae" "0.974369577590158" "GLM/AIC"
"5638" 5 3 16 "SPM" "algae" "0.973638729289185" "GLM/AIC"
"5639" 5 1 16 "SPM" "algae" "0.98445875571627" "GLM/AIC"
"5640" 5 2 16 "SPM" "algae" "0.970068368661898" "GLM/AIC"
"5641" 5 3 16 "SPM" "algae" "0.971105330063309" "GLM/AIC"
"5642" 5 1 16 "SPM" "algae" "0.982364056150894" "GLM/AIC"
"5643" 5 2 16 "SPM" "algae" "0.969854140381454" "GLM/AIC"
"5644" 5 3 16 "SPM" "algae" "0.989830920517023" "GLM/AIC"
"5645" 5 1 16 "SPM" "algae" "0.980974481320664" "GLM/AIC"
"5646" 5 2 16 "SPM" "algae" "0.983624867892574" "GLM/AIC"
"5647" 5 3 16 "SPM" "algae" "0.956937072740692" "GLM/AIC"
"5648" 5 1 16 "SPM" "algae" "0.97320743544287" "GLM/AIC"
"5649" 5 2 16 "SPM" "algae" "0.978061572814496" "GLM/AIC"
"5650" 5 3 16 "SPM" "algae" "0.975325934742703" "GLM/AIC"
"5651" 5 1 15 "SPM" "algae" "0.963780590634358" "GLM/AIC"
"5652" 5 2 16 "SPM" "algae" "0.979703290387658" "GLM/AIC"
"5653" 5 3 16 "SPM" "algae" "0.989572079351346" "GLM/AIC"
"5654" 5 1 16 "SPM" "algae" "0.985015071516407" "GLM/AIC"
"5655" 5 2 16 "SPM" "algae" "0.984227386483149" "GLM/AIC"
"5656" 5 3 16 "SPM" "algae" "0.979180401848122" "GLM/AIC"
"5657" 5 1 16 "SPM" "algae" "0.980800945357031" "GLM/AIC"
"5658" 5 2 16 "SPM" "algae" "0.97730014473668" "GLM/AIC"
"5659" 5 3 16 "SPM" "algae" "0.972632282154478" "GLM/AIC"
"5660" 5 1 16 "SPM" "algae" "0.989721959221672" "GLM/AIC"
"5661" 5 2 16 "SPM" "algae" "0.967146525089062" "GLM/AIC"
"5662" 5 3 15 "SPM" "algae" "0.955520829385176" "GLM/AIC"
"5663" 5 1 16 "SPM" "algae" "0.973292869250095" "GLM/AIC"
"5664" 5 2 16 "SPM" "algae" "0.971704091022962" "GLM/AIC"
"5665" 5 3 16 "SPM" "algae" "0.979551601387878" "GLM/AIC"
"5666" 5 1 15 "SPM" "algae" "0.936583071809914" "GLM/AIC"
"5667" 5 2 16 "SPM" "algae" "0.975257568426695" "GLM/AIC"
"5668" 5 3 16 "SPM" "algae" "0.974344698647504" "GLM/AIC"
"5669" 5 1 16 "SPM" "algae" "0.973649667873714" "GLM/AIC"
"5670" 5 2 15 "SPM" "algae" "0.929753189701684" "GLM/AIC"
"5671" 5 3 16 "SPM" "algae" "0.986103632269888" "GLM/AIC"
"5672" 5 1 16 "SPM" "algae" "0.971999384328456" "GLM/AIC"
"5673" 5 2 16 "SPM" "algae" "0.980532809131251" "GLM/AIC"
"5674" 5 3 16 "SPM" "algae" "0.975611580305239" "GLM/AIC"
"5675" 5 1 16 "SPM" "algae" "0.975860049627852" "GLM/AIC"
"5676" 5 2 16 "SPM" "algae" "0.973810749058259" "GLM/AIC"
"5677" 5 3 16 "SPM" "algae" "0.988623147001888" "GLM/AIC"
"5678" 5 1 16 "SPM" "algae" "0.979112396971555" "GLM/AIC"
"5679" 5 2 16 "SPM" "algae" "0.96454030086128" "GLM/AIC"
"5680" 5 3 16 "SPM" "algae" "0.974933974511788" "GLM/AIC"
"5681" 5 1 16 "SPM" "algae" "0.985881090928375" "GLM/AIC"
"5682" 5 2 16 "SPM" "algae" "0.979828645046227" "GLM/AIC"
"5683" 5 3 16 "SPM" "algae" "0.985931187668223" "GLM/AIC"
"5684" 5 1 16 "SPM" "algae" "0.988295344353626" "GLM/AIC"
"5685" 5 2 16 "SPM" "algae" "0.958752838532217" "GLM/AIC"
"5686" 5 3 16 "SPM" "algae" "0.990988109156973" "GLM/AIC"
"5687" 5 1 16 "SPM" "algae" "0.979708105436646" "GLM/AIC"
"5688" 5 2 16 "SPM" "algae" "0.974431893093053" "GLM/AIC"
"5689" 5 3 16 "SPM" "algae" "0.976107345712859" "GLM/AIC"
"5690" 5 1 15 "SPM" "algae" "0.93437257475995" "GLM/AIC"
"5691" 5 2 15 "SPM" "algae" "0.93446060643968" "GLM/AIC"
"5692" 5 3 16 "SPM" "algae" "0.983155088125405" "GLM/AIC"
"5693" 5 1 16 "SPM" "algae" "0.98596757620721" "GLM/AIC"
"5694" 5 2 16 "SPM" "algae" "0.979404713258098" "GLM/AIC"
"5695" 5 3 16 "SPM" "algae" "0.972554511285512" "GLM/AIC"
"5696" 5 1 16 "SPM" "algae" "0.969385914010378" "GLM/AIC"
"5697" 5 2 16 "SPM" "algae" "0.969267664505038" "GLM/AIC"
"5698" 5 3 16 "SPM" "algae" "0.965875539993004" "GLM/AIC"
"5699" 5 1 16 "SPM" "algae" "0.97879910245129" "GLM/AIC"
"5700" 5 2 16 "SPM" "algae" "0.97126806942347" "GLM/AIC"
"5701" 5 3 16 "SPM" "algae" "0.971943667423934" "GLM/AIC"
"5702" 5 1 16 "SPM" "algae" "0.970779883653229" "GLM/AIC"
"5703" 5 2 16 "SPM" "algae" "0.967597287295428" "GLM/AIC"
"5704" 5 3 16 "SPM" "algae" "0.976620715671203" "GLM/AIC"
"5705" 5 1 15 "SPM" "algae" "0.934661086746403" "GLM/AIC"
"5706" 5 2 16 "SPM" "algae" "0.965013399694322" "GLM/AIC"
"5707" 5 3 16 "SPM" "algae" "0.985780157601274" "GLM/AIC"
"5708" 5 1 16 "SPM" "algae" "0.977879622437794" "GLM/AIC"
"5709" 5 2 16 "SPM" "algae" "0.975679883270681" "GLM/AIC"
"5710" 5 3 16 "SPM" "algae" "0.984387007550669" "GLM/AIC"
"5711" 5 1 16 "SPM" "algae" "0.970270493160488" "GLM/AIC"
"5712" 5 2 16 "SPM" "algae" "0.979432544732266" "GLM/AIC"
"5713" 5 3 16 "SPM" "algae" "0.978288347508794" "GLM/AIC"
"5714" 5 1 16 "SPM" "algae" "0.990670155935593" "GLM/AIC"
"5715" 5 2 16 "SPM" "algae" "0.965891327822757" "GLM/AIC"
"5716" 5 3 16 "SPM" "algae" "0.98017482527286" "GLM/AIC"
"5717" 5 1 16 "SPM" "algae" "0.977812674883175" "GLM/AIC"
"5718" 5 2 16 "SPM" "algae" "0.979570638571581" "GLM/AIC"
"5719" 5 3 16 "SPM" "algae" "0.987779018483792" "GLM/AIC"
"5720" 5 1 16 "SPM" "algae" "0.977440330541516" "GLM/AIC"
"5721" 5 2 16 "SPM" "algae" "0.964136856133486" "GLM/AIC"
"5722" 5 3 16 "SPM" "algae" "0.98278620445698" "GLM/AIC"
"5723" 5 1 16 "SPM" "algae" "0.989505497974993" "GLM/AIC"
"5724" 5 2 16 "SPM" "algae" "0.974170975726364" "GLM/AIC"
"5725" 5 3 16 "SPM" "algae" "0.98603374746316" "GLM/AIC"
"5726" 5 1 16 "SPM" "algae" "0.977203477809462" "GLM/AIC"
"5727" 5 2 16 "SPM" "algae" "0.972591615062571" "GLM/AIC"
"5728" 5 3 16 "SPM" "algae" "0.982602584334577" "GLM/AIC"
"5729" 5 1 16 "SPM" "algae" "0.990865893624413" "GLM/AIC"
"5730" 5 2 16 "SPM" "algae" "0.970059268631855" "GLM/AIC"
"5731" 5 3 16 "SPM" "algae" "0.982952328392021" "GLM/AIC"
"5732" 5 1 15 "SPM" "algae" "0.946997793740968" "GLM/AIC"
"5733" 5 2 15 "SPM" "algae" "0.948732614109211" "GLM/AIC"
"5734" 5 3 16 "SPM" "algae" "0.972009209983212" "GLM/AIC"
"5735" 5 1 16 "SPM" "algae" "0.986590931049631" "GLM/AIC"
"5736" 5 2 16 "SPM" "algae" "0.98269539791558" "GLM/AIC"
"5737" 5 3 16 "SPM" "algae" "0.988706581701412" "GLM/AIC"
"5738" 5 1 16 "SPM" "algae" "0.981139645088911" "GLM/AIC"
"5739" 5 2 16 "SPM" "algae" "0.965242074780527" "GLM/AIC"
"5740" 5 3 16 "SPM" "algae" "0.98660200414163" "GLM/AIC"
"5741" 5 1 16 "SPM" "algae" "0.972260600925101" "GLM/AIC"
"5742" 5 2 16 "SPM" "algae" "0.968259877004946" "GLM/AIC"
"5743" 5 3 16 "SPM" "algae" "0.973124743677201" "GLM/AIC"
"5744" 5 1 16 "SPM" "algae" "0.981617138557925" "GLM/AIC"
"5745" 5 2 16 "SPM" "algae" "0.966717226453561" "GLM/AIC"
"5746" 5 3 16 "SPM" "algae" "0.983743367043888" "GLM/AIC"
"5747" 5 1 16 "SPM" "algae" "0.956147860530881" "GLM/AIC"
"5748" 5 2 16 "SPM" "algae" "0.968833789424304" "GLM/AIC"
"5749" 5 3 16 "SPM" "algae" "0.984465887679326" "GLM/AIC"
"5750" 5 1 16 "SPM" "algae" "0.989831801640252" "GLM/AIC"
"5751" 5 2 16 "SPM" "algae" "0.982399939536966" "GLM/AIC"
"5752" 5 3 16 "SPM" "algae" "0.981791006393137" "GLM/AIC"
"5753" 5 1 16 "SPM" "algae" "0.98440057427495" "GLM/AIC"
"5754" 5 2 16 "SPM" "algae" "0.983066712240107" "GLM/AIC"
"5755" 5 3 16 "SPM" "algae" "0.973972209846708" "GLM/AIC"
"5756" 5 1 16 "SPM" "algae" "0.971558715210288" "GLM/AIC"
"5757" 5 2 16 "SPM" "algae" "0.970252702626484" "GLM/AIC"
"5758" 5 3 15 "SPM" "algae" "0.960459866535649" "GLM/AIC"
"5759" 5 1 16 "SPM" "algae" "0.978371043589055" "GLM/AIC"
"5760" 5 2 16 "SPM" "algae" "0.979377722187359" "GLM/AIC"
"5761" 5 3 16 "SPM" "algae" "0.979013880917436" "GLM/AIC"
"5762" 5 1 16 "SPM" "algae" "0.984694237343402" "GLM/AIC"
"5763" 5 2 16 "SPM" "algae" "0.978628710412514" "GLM/AIC"
"5764" 5 3 16 "SPM" "algae" "0.980629388408746" "GLM/AIC"
"5765" 5 1 16 "SPM" "algae" "0.976556411690308" "GLM/AIC"
"5766" 5 2 16 "SPM" "algae" "0.973736570396607" "GLM/AIC"
"5767" 5 3 16 "SPM" "algae" "0.974642366582595" "GLM/AIC"
"5768" 5 1 16 "SPM" "algae" "0.976033674022769" "GLM/AIC"
"5769" 5 2 16 "SPM" "algae" "0.980557727504014" "GLM/AIC"
"5770" 5 3 16 "SPM" "algae" "0.970680865832087" "GLM/AIC"
"5771" 5 1 16 "SPM" "algae" "0.967692464192982" "GLM/AIC"
"5772" 5 2 16 "SPM" "algae" "0.958438557459028" "GLM/AIC"
"5773" 5 3 16 "SPM" "algae" "0.985382083337686" "GLM/AIC"
"5774" 5 1 16 "SPM" "algae" "0.981018468928719" "GLM/AIC"
"5775" 5 2 16 "SPM" "algae" "0.991166682303551" "GLM/AIC"
"5776" 5 3 16 "SPM" "algae" "0.981671663847797" "GLM/AIC"
"5777" 5 1 16 "SPM" "algae" "0.980332982706731" "GLM/AIC"
"5778" 5 2 16 "SPM" "algae" "0.98130190014974" "GLM/AIC"
"5779" 5 3 16 "SPM" "algae" "0.990494149712834" "GLM/AIC"
"5780" 5 1 16 "SPM" "algae" "0.977039089940542" "GLM/AIC"
"5781" 5 2 16 "SPM" "algae" "0.97670148880398" "GLM/AIC"
"5782" 5 3 16 "SPM" "algae" "0.979450797505967" "GLM/AIC"
"5783" 5 1 16 "SPM" "algae" "0.967977769848485" "GLM/AIC"
"5784" 5 2 16 "SPM" "algae" "0.979248608166709" "GLM/AIC"
"5785" 5 3 16 "SPM" "algae" "0.97791827555133" "GLM/AIC"
"5786" 5 1 15 "SPM" "algae" "0.927610963909441" "GLM/AIC"
"5787" 5 2 16 "SPM" "algae" "0.971348938352899" "GLM/AIC"
"5788" 5 3 16 "SPM" "algae" "0.981345983516931" "GLM/AIC"
"5789" 5 1 15 "SPM" "algae" "0.940395946793973" "GLM/AIC"
"5790" 5 2 16 "SPM" "algae" "0.978237596903781" "GLM/AIC"
"5791" 5 3 16 "SPM" "algae" "0.984913632224363" "GLM/AIC"
"5792" 5 1 15 "SPM" "algae" "0.954522135793074" "GLM/AIC"
"5793" 5 2 15 "SPM" "algae" "0.946802220545516" "GLM/AIC"
"5794" 5 3 16 "SPM" "algae" "0.979349038731175" "GLM/AIC"
"5795" 5 1 16 "SPM" "algae" "0.965321199941477" "GLM/AIC"
"5796" 5 2 16 "SPM" "algae" "0.983606524899079" "GLM/AIC"
"5797" 5 3 16 "SPM" "algae" "0.983357468260129" "GLM/AIC"
"5798" 5 1 15 "SPM" "algae" "0.944297799469615" "GLM/AIC"
"5799" 5 2 16 "SPM" "algae" "0.973955890918415" "GLM/AIC"
"5800" 5 3 16 "SPM" "algae" "0.977812726271234" "GLM/AIC"
"5801" 5 1 16 "SPM" "algae" "0.985761231276292" "GLM/AIC"
"5802" 5 2 16 "SPM" "algae" "0.976058235850128" "GLM/AIC"
"5803" 5 3 16 "SPM" "algae" "0.991785431946639" "GLM/AIC"
"5804" 5 1 16 "SPM" "algae" "0.977078974581817" "GLM/AIC"
"5805" 5 2 16 "SPM" "algae" "0.971221580035261" "GLM/AIC"
"5806" 5 3 16 "SPM" "algae" "0.986784951218511" "GLM/AIC"
"5807" 5 1 16 "SPM" "algae" "0.967059761988074" "GLM/AIC"
"5808" 5 2 16 "SPM" "algae" "0.962064509830152" "GLM/AIC"
"5809" 5 3 16 "SPM" "algae" "0.974308792136417" "GLM/AIC"
"5810" 5 1 16 "SPM" "algae" "0.989629285175618" "GLM/AIC"
"5811" 5 2 16 "SPM" "algae" "0.979654476756088" "GLM/AIC"
"5812" 5 3 16 "SPM" "algae" "0.982900727179955" "GLM/AIC"
"5813" 5 1 16 "SPM" "algae" "0.979556879139946" "GLM/AIC"
"5814" 5 2 16 "SPM" "algae" "0.965651437346861" "GLM/AIC"
"5815" 5 3 16 "SPM" "algae" "0.981726068357034" "GLM/AIC"
"5816" 5 1 16 "SPM" "algae" "0.98185112938492" "GLM/AIC"
"5817" 5 2 16 "SPM" "algae" "0.973256452743532" "GLM/AIC"
"5818" 5 3 16 "SPM" "algae" "0.966960321157521" "GLM/AIC"
"5819" 5 1 16 "SPM" "algae" "0.981156620527365" "GLM/AIC"
"5820" 5 2 16 "SPM" "algae" "0.968331104129227" "GLM/AIC"
"5821" 5 3 16 "SPM" "algae" "0.9858516808478" "GLM/AIC"
"5822" 5 1 16 "SPM" "algae" "0.980315212140721" "GLM/AIC"
"5823" 5 2 16 "SPM" "algae" "0.972605022534372" "GLM/AIC"
"5824" 5 3 16 "SPM" "algae" "0.976427573378938" "GLM/AIC"
"5825" 5 1 16 "SPM" "algae" "0.974991201448604" "GLM/AIC"
"5826" 5 2 16 "SPM" "algae" "0.964136030593588" "GLM/AIC"
"5827" 5 3 16 "SPM" "algae" "0.977422641607412" "GLM/AIC"
"5828" 5 1 16 "SPM" "algae" "0.975555436374962" "GLM/AIC"
"5829" 5 2 16 "SPM" "algae" "0.975984452581544" "GLM/AIC"
"5830" 5 3 16 "SPM" "algae" "0.976339166842332" "GLM/AIC"
"5831" 5 1 16 "SPM" "algae" "0.976657898099657" "GLM/AIC"
"5832" 5 2 16 "SPM" "algae" "0.972078370627532" "GLM/AIC"
"5833" 5 3 16 "SPM" "algae" "0.976239905873894" "GLM/AIC"
"5834" 5 1 16 "SPM" "algae" "0.976961718168663" "GLM/AIC"
"5835" 5 2 16 "SPM" "algae" "0.979906130465316" "GLM/AIC"
"5836" 5 3 16 "SPM" "algae" "0.980493720197652" "GLM/AIC"
"5837" 5 1 16 "SPM" "algae" "0.980896034489164" "GLM/AIC"
"5838" 5 2 16 "SPM" "algae" "0.968323061623803" "GLM/AIC"
"5839" 5 3 16 "SPM" "algae" "0.982605820894029" "GLM/AIC"
"5840" 5 1 16 "SPM" "algae" "0.961264608288442" "GLM/AIC"
"5841" 5 2 16 "SPM" "algae" "0.968508812012922" "GLM/AIC"
"5842" 5 3 16 "SPM" "algae" "0.989208511715933" "GLM/AIC"
"5843" 5 1 16 "SPM" "algae" "0.98204893189663" "GLM/AIC"
"5844" 5 2 16 "SPM" "algae" "0.976729883974746" "GLM/AIC"
"5845" 5 3 16 "SPM" "algae" "0.987265985780875" "GLM/AIC"
"5846" 5 1 16 "SPM" "algae" "0.980502275972747" "GLM/AIC"
"5847" 5 2 16 "SPM" "algae" "0.97551628670495" "GLM/AIC"
"5848" 5 3 16 "SPM" "algae" "0.981895447214333" "GLM/AIC"
"5849" 5 1 15 "SPM" "algae" "0.943501002021338" "GLM/AIC"
"5850" 5 2 16 "SPM" "algae" "0.962952520746198" "GLM/AIC"
"5851" 5 3 16 "SPM" "algae" "0.981886915242614" "GLM/AIC"
"5852" 5 1 16 "SPM" "algae" "0.973984483856323" "GLM/AIC"
"5853" 5 2 16 "SPM" "algae" "0.966215494577304" "GLM/AIC"
"5854" 5 3 16 "SPM" "algae" "0.986143820463371" "GLM/AIC"
"5855" 5 1 16 "SPM" "algae" "0.975714636927396" "GLM/AIC"
"5856" 5 2 16 "SPM" "algae" "0.977908027508182" "GLM/AIC"
"5857" 5 3 16 "SPM" "algae" "0.985169002390503" "GLM/AIC"
"5858" 5 1 16 "SPM" "algae" "0.976956007815489" "GLM/AIC"
"5859" 5 2 16 "SPM" "algae" "0.969254504604938" "GLM/AIC"
"5860" 5 3 16 "SPM" "algae" "0.980113091472365" "GLM/AIC"
"5861" 5 1 16 "SPM" "algae" "0.97275820826583" "GLM/AIC"
"5862" 5 2 16 "SPM" "algae" "0.973148876719762" "GLM/AIC"
"5863" 5 3 16 "SPM" "algae" "0.971123026322148" "GLM/AIC"
"5864" 5 1 16 "SPM" "algae" "0.975582672774183" "GLM/AIC"
"5865" 5 2 16 "SPM" "algae" "0.988315383021884" "GLM/AIC"
"5866" 5 3 16 "SPM" "algae" "0.971795875101917" "GLM/AIC"
"5867" 5 1 15 "SPM" "algae" "0.953499256587403" "GLM/AIC"
"5868" 5 2 16 "SPM" "algae" "0.973758067949622" "GLM/AIC"
"5869" 5 3 16 "SPM" "algae" "0.988619143225" "GLM/AIC"
"5870" 5 1 16 "SPM" "algae" "0.981570983489982" "GLM/AIC"
"5871" 5 2 16 "SPM" "algae" "0.976348719508145" "GLM/AIC"
"5872" 5 3 16 "SPM" "algae" "0.990119850674298" "GLM/AIC"
"5873" 5 1 16 "SPM" "algae" "0.977291223314148" "GLM/AIC"
"5874" 5 2 16 "SPM" "algae" "0.967042392771229" "GLM/AIC"
"5875" 5 3 16 "SPM" "algae" "0.989632400752432" "GLM/AIC"
"5876" 5 1 16 "SPM" "algae" "0.977693064505298" "GLM/AIC"
"5877" 5 2 16 "SPM" "algae" "0.98599000063555" "GLM/AIC"
"5878" 5 3 16 "SPM" "algae" "0.989621709148333" "GLM/AIC"
"5879" 5 1 16 "SPM" "algae" "0.977472693932638" "GLM/AIC"
"5880" 5 2 16 "SPM" "algae" "0.965776421940686" "GLM/AIC"
"5881" 5 3 16 "SPM" "algae" "0.981185679652956" "GLM/AIC"
"5882" 5 1 16 "SPM" "algae" "0.961854505990414" "GLM/AIC"
"5883" 5 2 16 "SPM" "algae" "0.98119537044878" "GLM/AIC"
"5884" 5 3 15 "SPM" "algae" "0.961308829305527" "GLM/AIC"
"5885" 5 1 16 "SPM" "algae" "0.984559787492363" "GLM/AIC"
"5886" 5 2 16 "SPM" "algae" "0.97685014142781" "GLM/AIC"
"5887" 5 3 15 "SPM" "algae" "0.944107079323059" "GLM/AIC"
"5888" 5 1 15 "SPM" "algae" "0.958626065224303" "GLM/AIC"
"5889" 5 2 16 "SPM" "algae" "0.986305863613312" "GLM/AIC"
"5890" 5 3 16 "SPM" "algae" "0.991623048640845" "GLM/AIC"
"5891" 5 1 16 "SPM" "algae" "0.986037826378644" "GLM/AIC"
"5892" 5 2 16 "SPM" "algae" "0.989796463197955" "GLM/AIC"
"5893" 5 3 16 "SPM" "algae" "0.98703145740871" "GLM/AIC"
"5894" 5 1 16 "SPM" "algae" "0.982642606121513" "GLM/AIC"
"5895" 5 2 16 "SPM" "algae" "0.987541906345654" "GLM/AIC"
"5896" 5 3 16 "SPM" "algae" "0.986544950414307" "GLM/AIC"
"5897" 5 1 16 "SPM" "algae" "0.977247175352882" "GLM/AIC"
"5898" 5 2 16 "SPM" "algae" "0.979012042445379" "GLM/AIC"
"5899" 5 3 16 "SPM" "algae" "0.983006385363893" "GLM/AIC"
"5900" 5 1 16 "SPM" "algae" "0.977903220572579" "GLM/AIC"
"5901" 5 2 16 "SPM" "algae" "0.982588688502516" "GLM/AIC"
"5902" 5 3 16 "SPM" "algae" "0.987904347042835" "GLM/AIC"
"5903" 5 1 16 "SPM" "algae" "0.971938793599715" "GLM/AIC"
"5904" 5 2 16 "SPM" "algae" "0.964100563131838" "GLM/AIC"
"5905" 5 3 16 "SPM" "algae" "0.988238633994975" "GLM/AIC"
"5906" 5 1 16 "SPM" "algae" "0.97012898985685" "GLM/AIC"
"5907" 5 2 15 "SPM" "algae" "0.947697591443206" "GLM/AIC"
"5908" 5 3 16 "SPM" "algae" "0.987702309764734" "GLM/AIC"
"5909" 5 1 16 "SPM" "algae" "0.973409608985548" "GLM/AIC"
"5910" 5 2 16 "SPM" "algae" "0.977195992322128" "GLM/AIC"
"5911" 5 3 16 "SPM" "algae" "0.986444558813809" "GLM/AIC"
"5912" 5 1 16 "SPM" "algae" "0.98259561791443" "GLM/AIC"
"5913" 5 2 16 "SPM" "algae" "0.972720214160582" "GLM/AIC"
"5914" 5 3 16 "SPM" "algae" "0.983976591920464" "GLM/AIC"
"5915" 5 1 16 "SPM" "algae" "0.982839565166071" "GLM/AIC"
"5916" 5 2 16 "SPM" "algae" "0.967261102147687" "GLM/AIC"
"5917" 5 3 15 "SPM" "algae" "0.950113216338604" "GLM/AIC"
"5918" 5 1 16 "SPM" "algae" "0.98372184560622" "GLM/AIC"
"5919" 5 2 16 "SPM" "algae" "0.987769587840951" "GLM/AIC"
"5920" 5 3 16 "SPM" "algae" "0.985411453890841" "GLM/AIC"
"5921" 5 1 16 "SPM" "algae" "0.966199900565348" "GLM/AIC"
"5922" 5 2 15 "SPM" "algae" "0.929515937714706" "GLM/AIC"
"5923" 5 3 16 "SPM" "algae" "0.968923839127877" "GLM/AIC"
"5924" 5 1 16 "SPM" "algae" "0.978611092927952" "GLM/AIC"
"5925" 5 2 16 "SPM" "algae" "0.970331819690495" "GLM/AIC"
"5926" 5 3 16 "SPM" "algae" "0.985673919564646" "GLM/AIC"
"5927" 5 1 16 "SPM" "algae" "0.986311769882289" "GLM/AIC"
"5928" 5 2 16 "SPM" "algae" "0.98206317216719" "GLM/AIC"
"5929" 5 3 16 "SPM" "algae" "0.975959060473069" "GLM/AIC"
"5930" 5 1 16 "SPM" "algae" "0.977867053383222" "GLM/AIC"
"5931" 5 2 16 "SPM" "algae" "0.968434754541617" "GLM/AIC"
"5932" 5 3 16 "SPM" "algae" "0.978208945874087" "GLM/AIC"
"5933" 5 1 16 "SPM" "algae" "0.984493717056744" "GLM/AIC"
"5934" 5 2 16 "SPM" "algae" "0.978620631391369" "GLM/AIC"
"5935" 5 3 16 "SPM" "algae" "0.981317970324612" "GLM/AIC"
"5936" 5 1 16 "SPM" "algae" "0.976414655481204" "GLM/AIC"
"5937" 5 2 16 "SPM" "algae" "0.965362549312229" "GLM/AIC"
"5938" 5 3 16 "SPM" "algae" "0.980676347764945" "GLM/AIC"
"5939" 5 1 16 "SPM" "algae" "0.981468411674222" "GLM/AIC"
"5940" 5 2 16 "SPM" "algae" "0.980221397130817" "GLM/AIC"
"5941" 5 3 16 "SPM" "algae" "0.986834632445682" "GLM/AIC"
"5942" 5 1 16 "SPM" "algae" "0.976582230277871" "GLM/AIC"
"5943" 5 2 16 "SPM" "algae" "0.97607398418899" "GLM/AIC"
"5944" 5 3 16 "SPM" "algae" "0.974487786260365" "GLM/AIC"
"5945" 5 1 16 "SPM" "algae" "0.986484330503653" "GLM/AIC"
"5946" 5 2 16 "SPM" "algae" "0.984175116769717" "GLM/AIC"
"5947" 5 3 16 "SPM" "algae" "0.973007404955812" "GLM/AIC"
"5948" 5 1 16 "SPM" "algae" "0.969001263123498" "GLM/AIC"
"5949" 5 2 15 "SPM" "algae" "0.937203061848683" "GLM/AIC"
"5950" 5 3 16 "SPM" "algae" "0.98488560674541" "GLM/AIC"
"5951" 5 1 16 "SPM" "algae" "0.978034184560988" "GLM/AIC"
"5952" 5 2 16 "SPM" "algae" "0.966955366861321" "GLM/AIC"
"5953" 5 3 16 "SPM" "algae" "0.987119870285616" "GLM/AIC"
"5954" 5 1 16 "SPM" "algae" "0.979292951796304" "GLM/AIC"
"5955" 5 2 16 "SPM" "algae" "0.97386167864892" "GLM/AIC"
"5956" 5 3 16 "SPM" "algae" "0.9733284681453" "GLM/AIC"
"5957" 5 1 16 "SPM" "algae" "0.974776304994008" "GLM/AIC"
"5958" 5 2 16 "SPM" "algae" "0.979560134019905" "GLM/AIC"
"5959" 5 3 16 "SPM" "algae" "0.975993993195315" "GLM/AIC"
"5960" 5 1 16 "SPM" "algae" "0.974606912383418" "GLM/AIC"
"5961" 5 2 16 "SPM" "algae" "0.974006367274774" "GLM/AIC"
"5962" 5 3 16 "SPM" "algae" "0.982827826610114" "GLM/AIC"
"5963" 5 1 16 "SPM" "algae" "0.97914301238837" "GLM/AIC"
"5964" 5 2 16 "SPM" "algae" "0.961043485005036" "GLM/AIC"
"5965" 5 3 16 "SPM" "algae" "0.98267879665236" "GLM/AIC"
"5966" 5 1 16 "SPM" "algae" "0.968376732700232" "GLM/AIC"
"5967" 5 2 16 "SPM" "algae" "0.981619782261939" "GLM/AIC"
"5968" 5 3 16 "SPM" "algae" "0.991378573296651" "GLM/AIC"
"5969" 5 1 16 "SPM" "algae" "0.979870901021628" "GLM/AIC"
"5970" 5 2 16 "SPM" "algae" "0.972925478023488" "GLM/AIC"
"5971" 5 3 16 "SPM" "algae" "0.987169172533574" "GLM/AIC"
"5972" 5 1 16 "SPM" "algae" "0.978561771016899" "GLM/AIC"
"5973" 5 2 16 "SPM" "algae" "0.978652437512563" "GLM/AIC"
"5974" 5 3 16 "SPM" "algae" "0.983625353322775" "GLM/AIC"
"5975" 5 1 16 "SPM" "algae" "0.963628504810431" "GLM/AIC"
"5976" 5 2 16 "SPM" "algae" "0.976659313754786" "GLM/AIC"
"5977" 5 3 16 "SPM" "algae" "0.966194060141315" "GLM/AIC"
"5978" 5 1 16 "SPM" "algae" "0.981769275897264" "GLM/AIC"
"5979" 5 2 16 "SPM" "algae" "0.977490933074378" "GLM/AIC"
"5980" 5 3 16 "SPM" "algae" "0.97533688496178" "GLM/AIC"
"5981" 5 1 16 "SPM" "algae" "0.990240126718597" "GLM/AIC"
"5982" 5 2 16 "SPM" "algae" "0.980125927207338" "GLM/AIC"
"5983" 5 3 16 "SPM" "algae" "0.972539952858246" "GLM/AIC"
"5984" 5 1 16 "SPM" "algae" "0.980575531548114" "GLM/AIC"
"5985" 5 2 16 "SPM" "algae" "0.98052977490893" "GLM/AIC"
"5986" 5 3 16 "SPM" "algae" "0.986562556342706" "GLM/AIC"
"5987" 5 1 16 "SPM" "algae" "0.980399432169078" "GLM/AIC"
"5988" 5 2 16 "SPM" "algae" "0.984767675958738" "GLM/AIC"
"5989" 5 3 16 "SPM" "algae" "0.980210007230506" "GLM/AIC"
"5990" 5 1 16 "SPM" "algae" "0.981482978805165" "GLM/AIC"
"5991" 5 2 15 "SPM" "algae" "0.944169854388049" "GLM/AIC"
"5992" 5 3 16 "SPM" "algae" "0.977241587946259" "GLM/AIC"
"5993" 5 1 16 "SPM" "algae" "0.980398937110318" "GLM/AIC"
"5994" 5 2 16 "SPM" "algae" "0.964097042691379" "GLM/AIC"
"5995" 5 3 16 "SPM" "algae" "0.973860019221903" "GLM/AIC"
"5996" 5 1 15 "SPM" "algae" "0.933748246033324" "GLM/AIC"
"5997" 5 2 16 "SPM" "algae" "0.98185158567556" "GLM/AIC"
"5998" 5 3 16 "SPM" "algae" "0.970511519465424" "GLM/AIC"
"5999" 5 1 16 "SPM" "algae" "0.9768678585732" "GLM/AIC"
"6000" 5 2 16 "SPM" "algae" "0.971698653218539" "GLM/AIC"
"6001" 5 3 16 "SPM" "algae" "0.980084305828309" "GLM/AIC"
"6002" 5 1 16 "SPM" "algae" "0.96801010663183" "GLM/AIC"
"6003" 5 2 16 "SPM" "algae" "0.964687555155849" "GLM/AIC"
"6004" 5 3 16 "SPM" "algae" "0.985555100955133" "GLM/AIC"
"6005" 5 1 16 "SPM" "algae" "0.987455376763717" "GLM/AIC"
"6006" 5 2 16 "SPM" "algae" "0.978948191692435" "GLM/AIC"
"6007" 5 3 16 "SPM" "algae" "0.981952516063864" "GLM/AIC"
"6008" 5 1 16 "SPM" "algae" "0.985036769209304" "GLM/AIC"
"6009" 5 2 16 "SPM" "algae" "0.981832839367042" "GLM/AIC"
"6010" 5 3 16 "SPM" "algae" "0.978228793697911" "GLM/AIC"
"6011" 5 1 16 "SPM" "algae" "0.982002425945207" "GLM/AIC"
"6012" 5 2 16 "SPM" "algae" "0.987713773109718" "GLM/AIC"
"6013" 5 3 16 "SPM" "algae" "0.984271372487457" "GLM/AIC"
"6014" 5 1 16 "SPM" "algae" "0.990045465947225" "GLM/AIC"
"6015" 5 2 16 "SPM" "algae" "0.967529307264754" "GLM/AIC"
"6016" 5 3 16 "SPM" "algae" "0.986208352706201" "GLM/AIC"
"6017" 5 1 16 "SPM" "algae" "0.958096440468209" "GLM/AIC"
"6018" 5 2 16 "SPM" "algae" "0.980612681294153" "GLM/AIC"
"6019" 5 3 16 "SPM" "algae" "0.977647732601748" "GLM/AIC"
"6020" 5 1 16 "SPM" "algae" "0.960320621235841" "GLM/AIC"
"6021" 5 2 16 "SPM" "algae" "0.969821795995752" "GLM/AIC"
"6022" 5 3 16 "SPM" "algae" "0.979313845838599" "GLM/AIC"
"6023" 5 1 15 "SPM" "algae" "0.940327940867169" "GLM/AIC"
"6024" 5 2 16 "SPM" "algae" "0.966043774254464" "GLM/AIC"
"6025" 5 3 15 "SPM" "algae" "0.946720306399438" "GLM/AIC"
"6026" 5 1 16 "SPM" "algae" "0.971887283711829" "GLM/AIC"
"6027" 5 2 16 "SPM" "algae" "0.972332956362284" "GLM/AIC"
"6028" 5 3 16 "SPM" "algae" "0.992410423535511" "GLM/AIC"
"6029" 5 1 15 "SPM" "algae" "0.941490628189568" "GLM/AIC"
"6030" 5 2 16 "SPM" "algae" "0.979194431792974" "GLM/AIC"
"6031" 5 3 16 "SPM" "algae" "0.977794636753719" "GLM/AIC"
"6032" 5 1 16 "SPM" "algae" "0.983393451175386" "GLM/AIC"
"6033" 5 2 16 "SPM" "algae" "0.979964050591414" "GLM/AIC"
"6034" 5 3 16 "SPM" "algae" "0.980688479096288" "GLM/AIC"
"6035" 5 1 16 "SPM" "algae" "0.985534091043393" "GLM/AIC"
"6036" 5 2 16 "SPM" "algae" "0.964594429762984" "GLM/AIC"
"6037" 5 3 16 "SPM" "algae" "0.987810286635" "GLM/AIC"
"6038" 5 1 16 "SPM" "algae" "0.976743386257576" "GLM/AIC"
"6039" 5 2 16 "SPM" "algae" "0.982566902415176" "GLM/AIC"
"6040" 5 3 16 "SPM" "algae" "0.980232261179289" "GLM/AIC"
"6041" 5 1 16 "SPM" "algae" "0.973283684782159" "GLM/AIC"
"6042" 5 2 16 "SPM" "algae" "0.977634137592875" "GLM/AIC"
"6043" 5 3 16 "SPM" "algae" "0.975306312995614" "GLM/AIC"
"6044" 5 1 15 "SPM" "algae" "0.964491200467083" "GLM/AIC"
"6045" 5 2 16 "SPM" "algae" "0.983957528124128" "GLM/AIC"
"6046" 5 3 16 "SPM" "algae" "0.967558239022537" "GLM/AIC"
"6047" 5 1 16 "SPM" "algae" "0.981662042484164" "GLM/AIC"
"6048" 5 2 16 "SPM" "algae" "0.979753841755039" "GLM/AIC"
"6049" 5 3 16 "SPM" "algae" "0.971509182989442" "GLM/AIC"
"6050" 5 1 16 "SPM" "algae" "0.989314099337556" "GLM/AIC"
"6051" 5 2 16 "SPM" "algae" "0.975397940980508" "GLM/AIC"
"6052" 5 3 16 "SPM" "algae" "0.980748748553673" "GLM/AIC"
"6053" 5 1 16 "SPM" "algae" "0.979865792751866" "GLM/AIC"
"6054" 5 2 15 "SPM" "algae" "0.940228749260128" "GLM/AIC"
"6055" 5 3 16 "SPM" "algae" "0.984065365286391" "GLM/AIC"
"6056" 5 1 16 "SPM" "algae" "0.976967747869995" "GLM/AIC"
"6057" 5 2 16 "SPM" "algae" "0.986284356230233" "GLM/AIC"
"6058" 5 3 16 "SPM" "algae" "0.984156898051833" "GLM/AIC"
"6059" 5 1 16 "SPM" "algae" "0.988423065064313" "GLM/AIC"
"6060" 5 2 16 "SPM" "algae" "0.975549999880834" "GLM/AIC"
"6061" 5 3 16 "SPM" "algae" "0.979317296061263" "GLM/AIC"
"6062" 5 1 16 "SPM" "algae" "0.982617833528036" "GLM/AIC"
"6063" 5 2 16 "SPM" "algae" "0.96702976762882" "GLM/AIC"
"6064" 5 3 16 "SPM" "algae" "0.977610584284543" "GLM/AIC"
"6065" 5 1 15 "SPM" "algae" "0.940792566525584" "GLM/AIC"
"6066" 5 2 16 "SPM" "algae" "0.978680177062978" "GLM/AIC"
"6067" 5 3 16 "SPM" "algae" "0.990402403125046" "GLM/AIC"
"6068" 5 1 16 "SPM" "algae" "0.980887659632365" "GLM/AIC"
"6069" 5 2 16 "SPM" "algae" "0.983299364677653" "GLM/AIC"
"6070" 5 3 16 "SPM" "algae" "0.976468272967999" "GLM/AIC"
"6071" 5 1 16 "SPM" "algae" "0.984871833369926" "GLM/AIC"
"6072" 5 2 16 "SPM" "algae" "0.986891351588545" "GLM/AIC"
"6073" 5 3 16 "SPM" "algae" "0.985130688451644" "GLM/AIC"
"6074" 5 1 16 "SPM" "algae" "0.984013728091575" "GLM/AIC"
"6075" 5 2 16 "SPM" "algae" "0.979223236641239" "GLM/AIC"
"6076" 5 3 16 "SPM" "algae" "0.977247372671185" "GLM/AIC"
"6077" 5 1 16 "SPM" "algae" "0.979992053853074" "GLM/AIC"
"6078" 5 2 16 "SPM" "algae" "0.962986751801066" "GLM/AIC"
"6079" 5 3 16 "SPM" "algae" "0.979280010719811" "GLM/AIC"
"6080" 5 1 16 "SPM" "algae" "0.98489276605922" "GLM/AIC"
"6081" 5 2 16 "SPM" "algae" "0.974904821850602" "GLM/AIC"
"6082" 5 3 16 "SPM" "algae" "0.974409889488773" "GLM/AIC"
"6083" 5 1 16 "SPM" "algae" "0.970259575857233" "GLM/AIC"
"6084" 5 2 16 "SPM" "algae" "0.967891641266704" "GLM/AIC"
"6085" 5 3 16 "SPM" "algae" "0.984989892458676" "GLM/AIC"
"6086" 5 1 15 "SPM" "algae" "0.951620608015319" "GLM/AIC"
"6087" 5 2 16 "SPM" "algae" "0.966337711744196" "GLM/AIC"
"6088" 5 3 16 "SPM" "algae" "0.977423201842808" "GLM/AIC"
"6089" 5 1 16 "SPM" "algae" "0.988245785303804" "GLM/AIC"
"6090" 5 2 16 "SPM" "algae" "0.97379341550476" "GLM/AIC"
"6091" 5 3 16 "SPM" "algae" "0.980183691230211" "GLM/AIC"
"6092" 5 1 16 "SPM" "algae" "0.985111830358883" "GLM/AIC"
"6093" 5 2 16 "SPM" "algae" "0.982187225136856" "GLM/AIC"
"6094" 5 3 16 "SPM" "algae" "0.983668866347354" "GLM/AIC"
"6095" 5 1 16 "SPM" "algae" "0.985242528751217" "GLM/AIC"
"6096" 5 2 16 "SPM" "algae" "0.978106796465929" "GLM/AIC"
"6097" 5 3 16 "SPM" "algae" "0.980291754969765" "GLM/AIC"
"6098" 5 1 16 "SPM" "algae" "0.973322573628455" "GLM/AIC"
"6099" 5 2 15 "SPM" "algae" "0.94925138408114" "GLM/AIC"
"6100" 5 3 16 "SPM" "algae" "0.984549267251991" "GLM/AIC"
"6101" 5 1 15 "SPM" "algae" "0.955767621589334" "GLM/AIC"
"6102" 5 2 16 "SPM" "algae" "0.976757253258715" "GLM/AIC"
"6103" 5 3 16 "SPM" "algae" "0.987412370195672" "GLM/AIC"
"6104" 5 1 15 "SPM" "algae" "0.954371804885237" "GLM/AIC"
"6105" 5 2 16 "SPM" "algae" "0.982506981553061" "GLM/AIC"
"6106" 5 3 16 "SPM" "algae" "0.977168901170812" "GLM/AIC"
"6107" 5 1 16 "SPM" "algae" "0.979954262770511" "GLM/AIC"
"6108" 5 2 16 "SPM" "algae" "0.975774398162099" "GLM/AIC"
"6109" 5 3 16 "SPM" "algae" "0.982666843408642" "GLM/AIC"
"6110" 5 1 16 "SPM" "algae" "0.974268617073136" "GLM/AIC"
"6111" 5 2 16 "SPM" "algae" "0.978136063835144" "GLM/AIC"
"6112" 5 3 16 "SPM" "algae" "0.977306157200003" "GLM/AIC"
"6113" 5 1 16 "SPM" "algae" "0.974682893597836" "GLM/AIC"
"6114" 5 2 16 "SPM" "algae" "0.977071603952743" "GLM/AIC"
"6115" 5 3 16 "SPM" "algae" "0.989189102000937" "GLM/AIC"
"6116" 5 1 16 "SPM" "algae" "0.981485390507911" "GLM/AIC"
"6117" 5 2 16 "SPM" "algae" "0.976508935612551" "GLM/AIC"
"6118" 5 3 15 "SPM" "algae" "0.95545298980339" "GLM/AIC"
"6119" 5 1 16 "SPM" "algae" "0.978399764634846" "GLM/AIC"
"6120" 5 2 16 "SPM" "algae" "0.966801302093858" "GLM/AIC"
"6121" 5 3 16 "SPM" "algae" "0.985183866450821" "GLM/AIC"
"6122" 5 1 16 "SPM" "algae" "0.976460775779969" "GLM/AIC"
"6123" 5 2 16 "SPM" "algae" "0.980699322326806" "GLM/AIC"
"6124" 5 3 16 "SPM" "algae" "0.975481726193246" "GLM/AIC"
"6125" 5 1 16 "SPM" "algae" "0.98569279646944" "GLM/AIC"
"6126" 5 2 16 "SPM" "algae" "0.967071316424984" "GLM/AIC"
"6127" 5 3 16 "SPM" "algae" "0.977080575160332" "GLM/AIC"
"6128" 5 1 15 "SPM" "algae" "0.937354793811685" "GLM/AIC"
"6129" 5 2 16 "SPM" "algae" "0.980629588742254" "GLM/AIC"
"6130" 5 3 16 "SPM" "algae" "0.973007628596612" "GLM/AIC"
"6131" 5 1 16 "SPM" "algae" "0.981456787653357" "GLM/AIC"
"6132" 5 2 16 "SPM" "algae" "0.964696574629128" "GLM/AIC"
"6133" 5 3 16 "SPM" "algae" "0.984295522944553" "GLM/AIC"
"6134" 5 1 16 "SPM" "algae" "0.988916135167585" "GLM/AIC"
"6135" 5 2 16 "SPM" "algae" "0.974663552783245" "GLM/AIC"
"6136" 5 3 16 "SPM" "algae" "0.977113068493504" "GLM/AIC"
"6137" 5 1 16 "SPM" "algae" "0.966535953910461" "GLM/AIC"
"6138" 5 2 16 "SPM" "algae" "0.973657839314327" "GLM/AIC"
"6139" 5 3 16 "SPM" "algae" "0.989319991283124" "GLM/AIC"
"6140" 5 1 15 "SPM" "algae" "0.937280461481266" "GLM/AIC"
"6141" 5 2 16 "SPM" "algae" "0.979513918406374" "GLM/AIC"
"6142" 5 3 16 "SPM" "algae" "0.978156362969163" "GLM/AIC"
"6143" 5 1 16 "SPM" "algae" "0.978399729157648" "GLM/AIC"
"6144" 5 2 16 "SPM" "algae" "0.978507324115507" "GLM/AIC"
"6145" 5 3 16 "SPM" "algae" "0.982613230283937" "GLM/AIC"
"6146" 5 1 16 "SPM" "algae" "0.984926168251784" "GLM/AIC"
"6147" 5 2 16 "SPM" "algae" "0.970007041096454" "GLM/AIC"
"6148" 5 3 16 "SPM" "algae" "0.978662029762233" "GLM/AIC"
"6149" 5 1 16 "SPM" "algae" "0.976348384028013" "GLM/AIC"
"6150" 5 2 15 "SPM" "algae" "0.953431826256948" "GLM/AIC"
"6151" 5 3 16 "SPM" "algae" "0.972920634506307" "GLM/AIC"
"6152" 5 1 16 "SPM" "algae" "0.981706279096191" "GLM/AIC"
"6153" 5 2 16 "SPM" "algae" "0.977195497621588" "GLM/AIC"
"6154" 5 3 16 "SPM" "algae" "0.977741558148614" "GLM/AIC"
"6155" 5 1 16 "SPM" "algae" "0.975315922966883" "GLM/AIC"
"6156" 5 2 16 "SPM" "algae" "0.971010943367411" "GLM/AIC"
"6157" 5 3 16 "SPM" "algae" "0.982518739688599" "GLM/AIC"
"6158" 5 1 16 "SPM" "algae" "0.969052500927393" "GLM/AIC"
"6159" 5 2 16 "SPM" "algae" "0.978522091823485" "GLM/AIC"
"6160" 5 3 16 "SPM" "algae" "0.982874639504132" "GLM/AIC"
"6161" 5 1 16 "SPM" "algae" "0.972974098283795" "GLM/AIC"
"6162" 5 2 16 "SPM" "algae" "0.969616688063171" "GLM/AIC"
"6163" 5 3 15 "SPM" "algae" "0.962133856385269" "GLM/AIC"
"6164" 5 1 15 "SPM" "algae" "0.949705114080215" "GLM/AIC"
"6165" 5 2 16 "SPM" "algae" "0.965251296884859" "GLM/AIC"
"6166" 5 3 16 "SPM" "algae" "0.982834898697595" "GLM/AIC"
"6167" 5 1 16 "SPM" "algae" "0.972511714095184" "GLM/AIC"
"6168" 5 2 16 "SPM" "algae" "0.984823203062377" "GLM/AIC"
"6169" 5 3 16 "SPM" "algae" "0.969379498664528" "GLM/AIC"
"6170" 5 1 16 "SPM" "algae" "0.98257149105651" "GLM/AIC"
"6171" 5 2 16 "SPM" "algae" "0.989501438239084" "GLM/AIC"
"6172" 5 3 16 "SPM" "algae" "0.977128285540886" "GLM/AIC"
"6173" 5 1 15 "SPM" "algae" "0.975398372952412" "GLM/AIC"
"6174" 5 2 16 "SPM" "algae" "0.983544897626678" "GLM/AIC"
"6175" 5 3 16 "SPM" "algae" "0.960984493243636" "GLM/AIC"
"6176" 5 1 16 "SPM" "algae" "0.966742450612036" "GLM/AIC"
"6177" 5 2 16 "SPM" "algae" "0.970739469909559" "GLM/AIC"
"6178" 5 3 16 "SPM" "algae" "0.975357458115952" "GLM/AIC"
"6179" 5 1 16 "SPM" "algae" "0.97215214045765" "GLM/AIC"
"6180" 5 2 16 "SPM" "algae" "0.9762472699679" "GLM/AIC"
"6181" 5 3 16 "SPM" "algae" "0.985899647201603" "GLM/AIC"
"6182" 5 1 16 "SPM" "algae" "0.980450077630782" "GLM/AIC"
"6183" 5 2 16 "SPM" "algae" "0.968637297263852" "GLM/AIC"
"6184" 5 3 16 "SPM" "algae" "0.991278599572132" "GLM/AIC"
"6185" 5 1 16 "SPM" "algae" "0.984256088567645" "GLM/AIC"
"6186" 5 2 16 "SPM" "algae" "0.970735923867195" "GLM/AIC"
"6187" 5 3 16 "SPM" "algae" "0.975959879850665" "GLM/AIC"
"6188" 5 1 16 "SPM" "algae" "0.976040606299565" "GLM/AIC"
"6189" 5 2 16 "SPM" "algae" "0.972627637269592" "GLM/AIC"
"6190" 5 3 16 "SPM" "algae" "0.98203848545853" "GLM/AIC"
"6191" 5 1 16 "SPM" "algae" "0.976528410199884" "GLM/AIC"
"6192" 5 2 16 "SPM" "algae" "0.974150193906044" "GLM/AIC"
"6193" 5 3 16 "SPM" "algae" "0.991057255075958" "GLM/AIC"
"6194" 5 1 16 "SPM" "algae" "0.970485569828557" "GLM/AIC"
"6195" 5 2 16 "SPM" "algae" "0.981223636077302" "GLM/AIC"
"6196" 5 3 16 "SPM" "algae" "0.969543744338004" "GLM/AIC"
"6197" 5 1 16 "SPM" "algae" "0.976857129814675" "GLM/AIC"
"6198" 5 2 16 "SPM" "algae" "0.982797399029655" "GLM/AIC"
"6199" 5 3 16 "SPM" "algae" "0.973657414194973" "GLM/AIC"
"6200" 5 1 16 "SPM" "algae" "0.98402779444051" "GLM/AIC"
"6201" 5 2 16 "SPM" "algae" "0.973923890292112" "GLM/AIC"
"6202" 5 3 16 "SPM" "algae" "0.982909013520863" "GLM/AIC"
"6203" 5 1 16 "SPM" "algae" "0.975813027528165" "GLM/AIC"
"6204" 5 2 16 "SPM" "algae" "0.963118648231648" "GLM/AIC"
"6205" 5 3 16 "SPM" "algae" "0.972947622615646" "GLM/AIC"
"6206" 5 1 16 "SPM" "algae" "0.979278378157735" "GLM/AIC"
"6207" 5 2 15 "SPM" "algae" "0.93731604706287" "GLM/AIC"
"6208" 5 3 16 "SPM" "algae" "0.984020162364045" "GLM/AIC"
"6209" 5 1 16 "SPM" "algae" "0.987726334180156" "GLM/AIC"
"6210" 5 2 16 "SPM" "algae" "0.971528050660647" "GLM/AIC"
"6211" 5 3 16 "SPM" "algae" "0.991966722112954" "GLM/AIC"
"6212" 5 1 16 "SPM" "algae" "0.978519215395823" "GLM/AIC"
"6213" 5 2 16 "SPM" "algae" "0.977219672565558" "GLM/AIC"
"6214" 5 3 16 "SPM" "algae" "0.99098039217517" "GLM/AIC"
"6215" 5 1 15 "SPM" "algae" "0.949969351112648" "GLM/AIC"
"6216" 5 2 16 "SPM" "algae" "0.976224785301767" "GLM/AIC"
"6217" 5 3 16 "SPM" "algae" "0.988472581495135" "GLM/AIC"
"6218" 5 1 15 "SPM" "algae" "0.938010420933388" "GLM/AIC"
"6219" 5 2 16 "SPM" "algae" "0.971306295020886" "GLM/AIC"
"6220" 5 3 16 "SPM" "algae" "0.977790803768875" "GLM/AIC"
"6221" 5 1 16 "SPM" "algae" "0.988949404032602" "GLM/AIC"
"6222" 5 2 16 "SPM" "algae" "0.980268937400219" "GLM/AIC"
"6223" 5 3 16 "SPM" "algae" "0.981955719775838" "GLM/AIC"
"6224" 5 1 16 "SPM" "algae" "0.968354116187867" "GLM/AIC"
"6225" 5 2 16 "SPM" "algae" "0.972429311827762" "GLM/AIC"
"6226" 5 3 16 "SPM" "algae" "0.975384889894197" "GLM/AIC"
"6227" 5 1 16 "SPM" "algae" "0.968521456450976" "GLM/AIC"
"6228" 5 2 16 "SPM" "algae" "0.986995146392842" "GLM/AIC"
"6229" 5 3 16 "SPM" "algae" "0.984612779741756" "GLM/AIC"
"6230" 5 1 16 "SPM" "algae" "0.97958744511177" "GLM/AIC"
"6231" 5 2 16 "SPM" "algae" "0.966726714501866" "GLM/AIC"
"6232" 5 3 16 "SPM" "algae" "0.978831338918629" "GLM/AIC"
"6233" 5 1 16 "SPM" "algae" "0.976070615699577" "GLM/AIC"
"6234" 5 2 16 "SPM" "algae" "0.976327921563975" "GLM/AIC"
"6235" 5 3 15 "SPM" "algae" "0.95033192904309" "GLM/AIC"
"6236" 5 1 16 "SPM" "algae" "0.989733334586121" "GLM/AIC"
"6237" 5 2 16 "SPM" "algae" "0.972302179183482" "GLM/AIC"
"6238" 5 3 16 "SPM" "algae" "0.987269690943935" "GLM/AIC"
"6239" 5 1 16 "SPM" "algae" "0.978207337995039" "GLM/AIC"
"6240" 5 2 16 "SPM" "algae" "0.970264395598271" "GLM/AIC"
"6241" 5 3 16 "SPM" "algae" "0.965419053743772" "GLM/AIC"
"6242" 5 1 16 "SPM" "algae" "0.984000083148585" "GLM/AIC"
"6243" 5 2 16 "SPM" "algae" "0.970497988691169" "GLM/AIC"
"6244" 5 3 16 "SPM" "algae" "0.979268176604954" "GLM/AIC"
"6245" 5 1 16 "SPM" "algae" "0.984745366696972" "GLM/AIC"
"6246" 5 2 16 "SPM" "algae" "0.97284303908368" "GLM/AIC"
"6247" 5 3 16 "SPM" "algae" "0.986569829539904" "GLM/AIC"
"6248" 5 1 16 "SPM" "algae" "0.978257617750118" "GLM/AIC"
"6249" 5 2 16 "SPM" "algae" "0.977419258433427" "GLM/AIC"
"6250" 5 3 16 "SPM" "algae" "0.979837213751308" "GLM/AIC"
"6251" 5 1 16 "SPM" "algae" "0.983804290610094" "GLM/AIC"
"6252" 5 2 16 "SPM" "algae" "0.956197970555721" "GLM/AIC"
"6253" 5 3 16 "SPM" "algae" "0.980295190023249" "GLM/AIC"
"6254" 5 1 16 "SPM" "algae" "0.976650068049404" "GLM/AIC"
"6255" 5 2 16 "SPM" "algae" "0.964047677876458" "GLM/AIC"
"6256" 5 3 16 "SPM" "algae" "0.988214320482003" "GLM/AIC"
"6257" 5 1 16 "SPM" "algae" "0.988650673521599" "GLM/AIC"
"6258" 5 2 16 "SPM" "algae" "0.976291412000681" "GLM/AIC"
"6259" 5 3 16 "SPM" "algae" "0.984408067890019" "GLM/AIC"
"6260" 5 1 16 "SPM" "algae" "0.968625393554913" "GLM/AIC"
"6261" 5 2 16 "SPM" "algae" "0.96932753869439" "GLM/AIC"
"6262" 5 3 16 "SPM" "algae" "0.981657432564845" "GLM/AIC"
"6263" 5 1 16 "SPM" "algae" "0.982662284547482" "GLM/AIC"
"6264" 5 2 16 "SPM" "algae" "0.97769385420868" "GLM/AIC"
"6265" 5 3 16 "SPM" "algae" "0.982440900384124" "GLM/AIC"
"6266" 5 1 16 "SPM" "algae" "0.972970664946613" "GLM/AIC"
"6267" 5 2 16 "SPM" "algae" "0.978538152608911" "GLM/AIC"
"6268" 5 3 16 "SPM" "algae" "0.978445144815935" "GLM/AIC"
"6269" 5 1 16 "SPM" "algae" "0.981707649807764" "GLM/AIC"
"6270" 5 2 16 "SPM" "algae" "0.979623438834266" "GLM/AIC"
"6271" 5 3 16 "SPM" "algae" "0.980432365055642" "GLM/AIC"
"6272" 5 1 15 "SPM" "algae" "0.949123641621994" "GLM/AIC"
"6273" 5 2 16 "SPM" "algae" "0.982326467556086" "GLM/AIC"
"6274" 5 3 15 "SPM" "algae" "0.943065123907104" "GLM/AIC"
"6275" 5 1 16 "SPM" "algae" "0.98556803374824" "GLM/AIC"
"6276" 5 2 16 "SPM" "algae" "0.975497294779709" "GLM/AIC"
"6277" 5 3 16 "SPM" "algae" "0.980645646843953" "GLM/AIC"
"6278" 5 1 16 "SPM" "algae" "0.979257083756741" "GLM/AIC"
"6279" 5 2 16 "SPM" "algae" "0.967927577264484" "GLM/AIC"
"6280" 5 3 16 "SPM" "algae" "0.977199050072149" "GLM/AIC"
"6281" 5 1 16 "SPM" "algae" "0.965399772102049" "GLM/AIC"
"6282" 5 2 16 "SPM" "algae" "0.975715363674311" "GLM/AIC"
"6283" 5 3 16 "SPM" "algae" "0.984104068113401" "GLM/AIC"
"6284" 5 1 16 "SPM" "algae" "0.975177995776145" "GLM/AIC"
"6285" 5 2 16 "SPM" "algae" "0.978131261450615" "GLM/AIC"
"6286" 5 3 16 "SPM" "algae" "0.977535175552846" "GLM/AIC"
"6287" 5 1 16 "SPM" "algae" "0.989253562897394" "GLM/AIC"
"6288" 5 2 16 "SPM" "algae" "0.968731073926866" "GLM/AIC"
"6289" 5 3 16 "SPM" "algae" "0.980244505545071" "GLM/AIC"
"6290" 5 1 16 "SPM" "algae" "0.981525657904797" "GLM/AIC"
"6291" 5 2 16 "SPM" "algae" "0.965666935890052" "GLM/AIC"
"6292" 5 3 16 "SPM" "algae" "0.987160963326791" "GLM/AIC"
"6293" 5 1 16 "SPM" "algae" "0.977921939694598" "GLM/AIC"
"6294" 5 2 16 "SPM" "algae" "0.967803706023203" "GLM/AIC"
"6295" 5 3 16 "SPM" "algae" "0.980735467537588" "GLM/AIC"
"6296" 5 1 15 "SPM" "algae" "0.958715020228569" "GLM/AIC"
"6297" 5 2 16 "SPM" "algae" "0.977426075823427" "GLM/AIC"
"6298" 5 3 16 "SPM" "algae" "0.987000892747536" "GLM/AIC"
"6299" 5 1 16 "SPM" "algae" "0.963527009966318" "GLM/AIC"
"6300" 5 2 16 "SPM" "algae" "0.95960924010276" "GLM/AIC"
"6301" 5 3 16 "SPM" "algae" "0.990846499990725" "GLM/AIC"
"6302" 5 1 16 "SPM" "algae" "0.980409101473064" "GLM/AIC"
"6303" 5 2 16 "SPM" "algae" "0.975278011367221" "GLM/AIC"
"6304" 5 3 16 "SPM" "algae" "0.974587975691566" "GLM/AIC"
"6305" 5 1 16 "SPM" "algae" "0.981705651530787" "GLM/AIC"
"6306" 5 2 16 "SPM" "algae" "0.969398505876485" "GLM/AIC"
"6307" 5 3 16 "SPM" "algae" "0.977777545121412" "GLM/AIC"
"6308" 5 1 16 "SPM" "algae" "0.97059825244138" "GLM/AIC"
"6309" 5 2 16 "SPM" "algae" "0.968075076270583" "GLM/AIC"
"6310" 5 3 16 "SPM" "algae" "0.983347358496669" "GLM/AIC"
"6311" 5 1 16 "SPM" "algae" "0.977016369542787" "GLM/AIC"
"6312" 5 2 16 "SPM" "algae" "0.980881698219871" "GLM/AIC"
"6313" 5 3 16 "SPM" "algae" "0.988768988415169" "GLM/AIC"
"6314" 5 1 16 "SPM" "algae" "0.979074391602153" "GLM/AIC"
"6315" 5 2 16 "SPM" "algae" "0.987896556018128" "GLM/AIC"
"6316" 5 3 16 "SPM" "algae" "0.97769888892036" "GLM/AIC"
"6317" 5 1 16 "SPM" "algae" "0.979262970516417" "GLM/AIC"
"6318" 5 2 16 "SPM" "algae" "0.985379910856615" "GLM/AIC"
"6319" 5 3 16 "SPM" "algae" "0.971116973128469" "GLM/AIC"
"6320" 5 1 16 "SPM" "algae" "0.967355582394293" "GLM/AIC"
"6321" 5 2 16 "SPM" "algae" "0.974530278554566" "GLM/AIC"
"6322" 5 3 16 "SPM" "algae" "0.97834011349025" "GLM/AIC"
"6323" 5 1 15 "SPM" "algae" "0.944414623480446" "GLM/AIC"
"6324" 5 2 16 "SPM" "algae" "0.967502856705602" "GLM/AIC"
"6325" 5 3 16 "SPM" "algae" "0.974417447192583" "GLM/AIC"
"6326" 5 1 16 "SPM" "algae" "0.986319459156166" "GLM/AIC"
"6327" 5 2 16 "SPM" "algae" "0.971782360035487" "GLM/AIC"
"6328" 5 3 16 "SPM" "algae" "0.987107275131682" "GLM/AIC"
"6329" 5 1 16 "SPM" "algae" "0.9834635890604" "GLM/AIC"
"6330" 5 2 16 "SPM" "algae" "0.981660770280778" "GLM/AIC"
"6331" 5 3 16 "SPM" "algae" "0.97486002431506" "GLM/AIC"
"6332" 5 1 16 "SPM" "algae" "0.970178218235864" "GLM/AIC"
"6333" 5 2 16 "SPM" "algae" "0.967255447033361" "GLM/AIC"
"6334" 5 3 16 "SPM" "algae" "0.986061754416788" "GLM/AIC"
"6335" 5 1 16 "SPM" "algae" "0.974470352347102" "GLM/AIC"
"6336" 5 2 16 "SPM" "algae" "0.975995355248286" "GLM/AIC"
"6337" 5 3 16 "SPM" "algae" "0.982641255283253" "GLM/AIC"
"6338" 5 1 16 "SPM" "algae" "0.972417408350951" "GLM/AIC"
"6339" 5 2 16 "SPM" "algae" "0.986488143535299" "GLM/AIC"
"6340" 5 3 16 "SPM" "algae" "0.984791359056889" "GLM/AIC"
"6341" 5 1 16 "SPM" "algae" "0.9856923449296" "GLM/AIC"
"6342" 5 2 16 "SPM" "algae" "0.981085903587636" "GLM/AIC"
"6343" 5 3 16 "SPM" "algae" "0.986220366158032" "GLM/AIC"
"6344" 5 1 16 "SPM" "algae" "0.975212703697564" "GLM/AIC"
"6345" 5 2 16 "SPM" "algae" "0.97978579140201" "GLM/AIC"
"6346" 5 3 16 "SPM" "algae" "0.983817835155249" "GLM/AIC"
"6347" 5 1 16 "SPM" "algae" "0.987251200354634" "GLM/AIC"
"6348" 5 2 16 "SPM" "algae" "0.972669582440675" "GLM/AIC"
"6349" 5 3 16 "SPM" "algae" "0.961331465368752" "GLM/AIC"
"6350" 5 1 16 "SPM" "algae" "0.979017587179347" "GLM/AIC"
"6351" 5 2 16 "SPM" "algae" "0.974157013264928" "GLM/AIC"
"6352" 5 3 16 "SPM" "algae" "0.987156243097582" "GLM/AIC"
"6353" 5 1 16 "SPM" "algae" "0.979992039234799" "GLM/AIC"
"6354" 5 2 16 "SPM" "algae" "0.971087214748964" "GLM/AIC"
"6355" 5 3 16 "SPM" "algae" "0.979784212927777" "GLM/AIC"
"6356" 5 1 16 "SPM" "algae" "0.978745569818392" "GLM/AIC"
"6357" 5 2 16 "SPM" "algae" "0.975514571119791" "GLM/AIC"
"6358" 5 3 16 "SPM" "algae" "0.986181515122441" "GLM/AIC"
"6359" 5 1 16 "SPM" "algae" "0.968148817323084" "GLM/AIC"
"6360" 5 2 16 "SPM" "algae" "0.982343054418004" "GLM/AIC"
"6361" 5 3 16 "SPM" "algae" "0.98685115630989" "GLM/AIC"
"6362" 5 1 16 "SPM" "algae" "0.983040600440494" "GLM/AIC"
"6363" 5 2 16 "SPM" "algae" "0.967395457609831" "GLM/AIC"
"6364" 5 3 16 "SPM" "algae" "0.980731842106859" "GLM/AIC"
"6365" 5 1 16 "SPM" "algae" "0.972423773713319" "GLM/AIC"
"6366" 5 2 16 "SPM" "algae" "0.980522368897476" "GLM/AIC"
"6367" 5 3 16 "SPM" "algae" "0.972917866393467" "GLM/AIC"
"6368" 5 1 16 "SPM" "algae" "0.972652728652205" "GLM/AIC"
"6369" 5 2 16 "SPM" "algae" "0.97816144191298" "GLM/AIC"
"6370" 5 3 16 "SPM" "algae" "0.97944256448432" "GLM/AIC"
"6371" 5 1 16 "SPM" "algae" "0.974802775587418" "GLM/AIC"
"6372" 5 2 16 "SPM" "algae" "0.983869658284398" "GLM/AIC"
"6373" 5 3 16 "SPM" "algae" "0.990052955401621" "GLM/AIC"
"6374" 5 1 16 "SPM" "algae" "0.986275985132538" "GLM/AIC"
"6375" 5 2 16 "SPM" "algae" "0.970787463278795" "GLM/AIC"
"6376" 5 3 16 "SPM" "algae" "0.984617300949426" "GLM/AIC"
"6377" 5 1 16 "SPM" "algae" "0.981213268527282" "GLM/AIC"
"6378" 5 2 16 "SPM" "algae" "0.970295365965839" "GLM/AIC"
"6379" 5 3 16 "SPM" "algae" "0.975019266903803" "GLM/AIC"
"6380" 5 1 16 "SPM" "algae" "0.977833288947999" "GLM/AIC"
"6381" 5 2 16 "SPM" "algae" "0.974083761762044" "GLM/AIC"
"6382" 5 3 16 "SPM" "algae" "0.973870211763624" "GLM/AIC"
"6383" 5 1 16 "SPM" "algae" "0.981933787770448" "GLM/AIC"
"6384" 5 2 16 "SPM" "algae" "0.980495078375952" "GLM/AIC"
"6385" 5 3 16 "SPM" "algae" "0.984538708087043" "GLM/AIC"
"6386" 5 1 16 "SPM" "algae" "0.981342041063435" "GLM/AIC"
"6387" 5 2 16 "SPM" "algae" "0.989827649989509" "GLM/AIC"
"6388" 5 3 16 "SPM" "algae" "0.987716887911144" "GLM/AIC"
"6389" 5 1 15 "SPM" "algae" "0.935561594935371" "GLM/AIC"
"6390" 5 2 16 "SPM" "algae" "0.965625803269909" "GLM/AIC"
"6391" 5 3 16 "SPM" "algae" "0.978810181679142" "GLM/AIC"
"6392" 5 1 16 "SPM" "algae" "0.97349178648209" "GLM/AIC"
"6393" 5 2 16 "SPM" "algae" "0.987575900961912" "GLM/AIC"
"6394" 5 3 16 "SPM" "algae" "0.986755441776245" "GLM/AIC"
"6395" 5 1 16 "SPM" "algae" "0.987798815945558" "GLM/AIC"
"6396" 5 2 16 "SPM" "algae" "0.981361405585367" "GLM/AIC"
"6397" 5 3 16 "SPM" "algae" "0.977292553900991" "GLM/AIC"
"6398" 5 1 16 "SPM" "algae" "0.985922196126272" "GLM/AIC"
"6399" 5 2 16 "SPM" "algae" "0.971820867423369" "GLM/AIC"
"6400" 5 3 16 "SPM" "algae" "0.973221435839641" "GLM/AIC"
"6401" 5 1 16 "SPM" "algae" "0.987945972294984" "GLM/AIC"
"6402" 5 2 16 "SPM" "algae" "0.974950655791323" "GLM/AIC"
"6403" 5 3 15 "SPM" "algae" "0.947242996722755" "GLM/AIC"
"6404" 5 1 15 "SPM" "algae" "0.941780042420672" "GLM/AIC"
"6405" 5 2 16 "SPM" "algae" "0.981331863194081" "GLM/AIC"
"6406" 5 3 16 "SPM" "algae" "0.988695769496908" "GLM/AIC"
"6407" 5 1 16 "SPM" "algae" "0.97754160450962" "GLM/AIC"
"6408" 5 2 16 "SPM" "algae" "0.96413031865139" "GLM/AIC"
"6409" 5 3 16 "SPM" "algae" "0.981799031217018" "GLM/AIC"
"6410" 5 1 16 "SPM" "algae" "0.976912633536456" "GLM/AIC"
"6411" 5 2 16 "SPM" "algae" "0.979059398196755" "GLM/AIC"
"6412" 5 3 16 "SPM" "algae" "0.988831758911187" "GLM/AIC"
"6413" 5 1 16 "SPM" "algae" "0.978190737033205" "GLM/AIC"
"6414" 5 2 16 "SPM" "algae" "0.971838144650969" "GLM/AIC"
"6415" 5 3 16 "SPM" "algae" "0.981630672070005" "GLM/AIC"
"6416" 5 1 16 "SPM" "algae" "0.952270811270721" "GLM/AIC"
"6417" 5 2 16 "SPM" "algae" "0.956778946575231" "GLM/AIC"
"6418" 5 3 16 "SPM" "algae" "0.97497533309564" "GLM/AIC"
"6419" 5 1 16 "SPM" "algae" "0.961742032009734" "GLM/AIC"
"6420" 5 2 16 "SPM" "algae" "0.967149261116766" "GLM/AIC"
"6421" 5 3 16 "SPM" "algae" "0.981582404356029" "GLM/AIC"
"6422" 5 1 16 "SPM" "algae" "0.986377935244018" "GLM/AIC"
"6423" 5 2 16 "SPM" "algae" "0.978496937734257" "GLM/AIC"
"6424" 5 3 16 "SPM" "algae" "0.985338375780014" "GLM/AIC"
"6425" 5 1 16 "SPM" "algae" "0.981993283889919" "GLM/AIC"
"6426" 5 2 16 "SPM" "algae" "0.985479708364745" "GLM/AIC"
"6427" 5 3 16 "SPM" "algae" "0.983914315113352" "GLM/AIC"
"6428" 5 1 16 "SPM" "algae" "0.987143507302241" "GLM/AIC"
"6429" 5 2 16 "SPM" "algae" "0.977489197010483" "GLM/AIC"
"6430" 5 3 15 "SPM" "algae" "0.938665506850883" "GLM/AIC"
"6431" 5 1 16 "SPM" "algae" "0.973222013109676" "GLM/AIC"
"6432" 5 2 16 "SPM" "algae" "0.97332208714661" "GLM/AIC"
"6433" 5 3 16 "SPM" "algae" "0.979362024573581" "GLM/AIC"
"6434" 5 1 16 "SPM" "algae" "0.979151889542018" "GLM/AIC"
"6435" 5 2 16 "SPM" "algae" "0.976737085138" "GLM/AIC"
"6436" 5 3 16 "SPM" "algae" "0.984829949589072" "GLM/AIC"
"6437" 5 1 16 "SPM" "algae" "0.970090689988949" "GLM/AIC"
"6438" 5 2 15 "SPM" "algae" "0.932730230045219" "GLM/AIC"
"6439" 5 3 15 "SPM" "algae" "0.940859109385901" "GLM/AIC"
"6440" 5 1 16 "SPM" "algae" "0.970261450542133" "GLM/AIC"
"6441" 5 2 16 "SPM" "algae" "0.974451546531562" "GLM/AIC"
"6442" 5 3 16 "SPM" "algae" "0.970853691010915" "GLM/AIC"
"6443" 5 1 15 "SPM" "algae" "0.937124476516603" "GLM/AIC"
"6444" 5 2 16 "SPM" "algae" "0.970531635744813" "GLM/AIC"
"6445" 5 3 16 "SPM" "algae" "0.97825765969654" "GLM/AIC"
"6446" 5 1 16 "SPM" "algae" "0.979637877409828" "GLM/AIC"
"6447" 5 2 16 "SPM" "algae" "0.97365018635988" "GLM/AIC"
"6448" 5 3 16 "SPM" "algae" "0.980312932512686" "GLM/AIC"
"6449" 5 1 16 "SPM" "algae" "0.96046653138791" "GLM/AIC"
"6450" 5 2 16 "SPM" "algae" "0.977255663274802" "GLM/AIC"
"6451" 5 3 15 "SPM" "algae" "0.947555495843554" "GLM/AIC"
"6452" 5 1 16 "SPM" "algae" "0.960713946906742" "GLM/AIC"
"6453" 5 2 16 "SPM" "algae" "0.970159693138107" "GLM/AIC"
"6454" 5 3 16 "SPM" "algae" "0.980517087319645" "GLM/AIC"
"6455" 5 1 16 "SPM" "algae" "0.978457683692339" "GLM/AIC"
"6456" 5 2 15 "SPM" "algae" "0.94820540209019" "GLM/AIC"
"6457" 5 3 16 "SPM" "algae" "0.977464791569998" "GLM/AIC"
"6458" 5 1 16 "SPM" "algae" "0.979687807440573" "GLM/AIC"
"6459" 5 2 16 "SPM" "algae" "0.953273626327306" "GLM/AIC"
"6460" 5 3 16 "SPM" "algae" "0.974241315930819" "GLM/AIC"
"6461" 5 1 15 "SPM" "algae" "0.950110663994635" "GLM/AIC"
"6462" 5 2 15 "SPM" "algae" "0.925784539586802" "GLM/AIC"
"6463" 5 3 15 "SPM" "algae" "0.9577088397997" "GLM/AIC"
"6464" 5 1 16 "SPM" "algae" "0.967435217903272" "GLM/AIC"
"6465" 5 2 16 "SPM" "algae" "0.977085252723967" "GLM/AIC"
"6466" 5 3 16 "SPM" "algae" "0.98012665483221" "GLM/AIC"
"6467" 5 1 16 "SPM" "algae" "0.970433946644868" "GLM/AIC"
"6468" 5 2 16 "SPM" "algae" "0.966797227966376" "GLM/AIC"
"6469" 5 3 16 "SPM" "algae" "0.990795741076602" "GLM/AIC"
"6470" 5 1 16 "SPM" "algae" "0.98591576151804" "GLM/AIC"
"6471" 5 2 16 "SPM" "algae" "0.962620082534322" "GLM/AIC"
"6472" 5 3 16 "SPM" "algae" "0.975957398175484" "GLM/AIC"
"6473" 5 1 16 "SPM" "algae" "0.978012828359685" "GLM/AIC"
"6474" 5 2 16 "SPM" "algae" "0.968591017055288" "GLM/AIC"
"6475" 5 3 16 "SPM" "algae" "0.981622024422804" "GLM/AIC"
"6476" 5 1 16 "SPM" "algae" "0.97284084129758" "GLM/AIC"
"6477" 5 2 16 "SPM" "algae" "0.980743434760955" "GLM/AIC"
"6478" 5 3 16 "SPM" "algae" "0.988310852751373" "GLM/AIC"
"6479" 5 1 16 "SPM" "algae" "0.98617304269001" "GLM/AIC"
"6480" 5 2 16 "SPM" "algae" "0.981784865155104" "GLM/AIC"
"6481" 5 3 16 "SPM" "algae" "0.953572729996704" "GLM/AIC"
"6482" 5 1 16 "SPM" "algae" "0.964781041092772" "GLM/AIC"
"6483" 5 2 16 "SPM" "algae" "0.971905114665021" "GLM/AIC"
"6484" 5 3 16 "SPM" "algae" "0.97777552080085" "GLM/AIC"
"6485" 5 1 16 "SPM" "algae" "0.986078212470838" "GLM/AIC"
"6486" 5 2 16 "SPM" "algae" "0.975582063141992" "GLM/AIC"
"6487" 5 3 16 "SPM" "algae" "0.982096513347113" "GLM/AIC"
"6488" 5 1 16 "SPM" "algae" "0.986405182717533" "GLM/AIC"
"6489" 5 2 16 "SPM" "algae" "0.983338039748489" "GLM/AIC"
"6490" 5 3 16 "SPM" "algae" "0.984508956287848" "GLM/AIC"
"6491" 5 1 16 "SPM" "algae" "0.981244663085026" "GLM/AIC"
"6492" 5 2 16 "SPM" "algae" "0.978615131275647" "GLM/AIC"
"6493" 5 3 16 "SPM" "algae" "0.975886378435381" "GLM/AIC"
"6494" 5 1 16 "SPM" "algae" "0.972682304642761" "GLM/AIC"
"6495" 5 2 16 "SPM" "algae" "0.976976418986747" "GLM/AIC"
"6496" 5 3 16 "SPM" "algae" "0.985374601764655" "GLM/AIC"
"6497" 5 1 16 "SPM" "algae" "0.967702211404574" "GLM/AIC"
"6498" 5 2 16 "SPM" "algae" "0.977457936950974" "GLM/AIC"
"6499" 5 3 16 "SPM" "algae" "0.983166511047933" "GLM/AIC"
"6500" 5 1 16 "SPM" "algae" "0.97779173156414" "GLM/AIC"
"6501" 5 2 16 "SPM" "algae" "0.982128608851787" "GLM/AIC"
"6502" 5 3 15 "SPM" "algae" "0.952327997361298" "GLM/AIC"
"6503" 5 1 16 "SPM" "algae" "0.987758367084661" "GLM/AIC"
"6504" 5 2 16 "SPM" "algae" "0.982788389210063" "GLM/AIC"
"6505" 5 3 16 "SPM" "algae" "0.973628375588532" "GLM/AIC"
"6506" 5 1 16 "SPM" "algae" "0.980861104836064" "GLM/AIC"
"6507" 5 2 16 "SPM" "algae" "0.976133288000363" "GLM/AIC"
"6508" 5 3 16 "SPM" "algae" "0.988065518212269" "GLM/AIC"
"6509" 5 1 16 "SPM" "algae" "0.974891798074953" "GLM/AIC"
"6510" 5 2 16 "SPM" "algae" "0.979940871474077" "GLM/AIC"
"6511" 5 3 16 "SPM" "algae" "0.991653408456687" "GLM/AIC"
"6512" 5 1 16 "SPM" "algae" "0.981675415434372" "GLM/AIC"
"6513" 5 2 16 "SPM" "algae" "0.974955218372367" "GLM/AIC"
"6514" 5 3 16 "SPM" "algae" "0.977629511450153" "GLM/AIC"
"6515" 5 1 16 "SPM" "algae" "0.981736804107104" "GLM/AIC"
"6516" 5 2 15 "SPM" "algae" "0.934970780241724" "GLM/AIC"
"6517" 5 3 15 "SPM" "algae" "0.923275064888376" "GLM/AIC"
"6518" 5 1 15 "SPM" "algae" "0.942131295770719" "GLM/AIC"
"6519" 5 2 16 "SPM" "algae" "0.978052990136484" "GLM/AIC"
"6520" 5 3 16 "SPM" "algae" "0.978749787654809" "GLM/AIC"
"6521" 5 1 16 "SPM" "algae" "0.987957986887723" "GLM/AIC"
"6522" 5 2 16 "SPM" "algae" "0.985666943205144" "GLM/AIC"
"6523" 5 3 16 "SPM" "algae" "0.981272893428043" "GLM/AIC"
"6524" 5 1 16 "SPM" "algae" "0.98916069701342" "GLM/AIC"
"6525" 5 2 16 "SPM" "algae" "0.974116990365445" "GLM/AIC"
"6526" 5 3 16 "SPM" "algae" "0.980664215997668" "GLM/AIC"
"6527" 5 1 16 "SPM" "algae" "0.984609862959679" "GLM/AIC"
"6528" 5 2 16 "SPM" "algae" "0.982303843253237" "GLM/AIC"
"6529" 5 3 16 "SPM" "algae" "0.976550373124132" "GLM/AIC"
"6530" 5 1 15 "SPM" "algae" "0.940228388834403" "GLM/AIC"
"6531" 5 2 16 "SPM" "algae" "0.972905999001154" "GLM/AIC"
"6532" 5 3 16 "SPM" "algae" "0.970496063510797" "GLM/AIC"
"6533" 5 1 16 "SPM" "algae" "0.970474045336789" "GLM/AIC"
"6534" 5 2 15 "SPM" "algae" "0.937561493423806" "GLM/AIC"
"6535" 5 3 16 "SPM" "algae" "0.979695481355352" "GLM/AIC"
"6536" 5 1 16 "SPM" "algae" "0.972302906071929" "GLM/AIC"
"6537" 5 2 16 "SPM" "algae" "0.984663126344372" "GLM/AIC"
"6538" 5 3 16 "SPM" "algae" "0.973954360745217" "GLM/AIC"
"6539" 5 1 16 "SPM" "algae" "0.990989012460301" "GLM/AIC"
"6540" 5 2 16 "SPM" "algae" "0.970766924513385" "GLM/AIC"
"6541" 5 3 16 "SPM" "algae" "0.988153481889422" "GLM/AIC"
"6542" 5 1 16 "SPM" "algae" "0.978594380437653" "GLM/AIC"
"6543" 5 2 16 "SPM" "algae" "0.974123460650469" "GLM/AIC"
"6544" 5 3 16 "SPM" "algae" "0.985784973383967" "GLM/AIC"
"6545" 5 1 16 "SPM" "algae" "0.986673030536522" "GLM/AIC"
"6546" 5 2 16 "SPM" "algae" "0.976575065524167" "GLM/AIC"
"6547" 5 3 16 "SPM" "algae" "0.987569778011201" "GLM/AIC"
"6548" 5 1 16 "SPM" "algae" "0.969365186168723" "GLM/AIC"
"6549" 5 2 16 "SPM" "algae" "0.97220249582932" "GLM/AIC"
"6550" 5 3 16 "SPM" "algae" "0.985208198533203" "GLM/AIC"
"6551" 5 1 15 "SPM" "algae" "0.942334696249302" "GLM/AIC"
"6552" 5 2 16 "SPM" "algae" "0.984806946567923" "GLM/AIC"
"6553" 5 3 15 "SPM" "algae" "0.970233460468641" "GLM/AIC"
"6554" 5 1 15 "SPM" "algae" "0.939665423643341" "GLM/AIC"
"6555" 5 2 16 "SPM" "algae" "0.980548838683054" "GLM/AIC"
"6556" 5 3 16 "SPM" "algae" "0.980393674018369" "GLM/AIC"
"6557" 5 1 16 "SPM" "algae" "0.97473788844203" "GLM/AIC"
"6558" 5 2 16 "SPM" "algae" "0.963386122790382" "GLM/AIC"
"6559" 5 3 16 "SPM" "algae" "0.972951666058865" "GLM/AIC"
"6560" 5 1 15 "SPM" "algae" "0.941247005170352" "GLM/AIC"
"6561" 5 2 16 "SPM" "algae" "0.974838833002899" "GLM/AIC"
"6562" 5 3 16 "SPM" "algae" "0.974027330402308" "GLM/AIC"
"6563" 5 1 16 "SPM" "algae" "0.991127521733796" "GLM/AIC"
"6564" 5 2 16 "SPM" "algae" "0.982460491729571" "GLM/AIC"
"6565" 5 3 16 "SPM" "algae" "0.972858787378407" "GLM/AIC"
"6566" 5 1 16 "SPM" "algae" "0.984837743964098" "GLM/AIC"
"6567" 5 2 16 "SPM" "algae" "0.974509244704355" "GLM/AIC"
"6568" 5 3 16 "SPM" "algae" "0.990276183813567" "GLM/AIC"
"6569" 5 1 15 "SPM" "algae" "0.942349450354302" "GLM/AIC"
"6570" 5 2 16 "SPM" "algae" "0.975052533028557" "GLM/AIC"
"6571" 5 3 16 "SPM" "algae" "0.991414290905932" "GLM/AIC"
"6572" 5 1 16 "SPM" "algae" "0.967346198155735" "GLM/AIC"
"6573" 5 2 16 "SPM" "algae" "0.976282888490016" "GLM/AIC"
"6574" 5 3 16 "SPM" "algae" "0.972660877955724" "GLM/AIC"
"6575" 5 1 16 "SPM" "algae" "0.978409704674172" "GLM/AIC"
"6576" 5 2 16 "SPM" "algae" "0.974692708996128" "GLM/AIC"
"6577" 5 3 16 "SPM" "algae" "0.984236222138274" "GLM/AIC"
"6578" 5 1 16 "SPM" "algae" "0.978851980903103" "GLM/AIC"
"6579" 5 2 16 "SPM" "algae" "0.983238666808921" "GLM/AIC"
"6580" 5 3 15 "SPM" "algae" "0.958407411059149" "GLM/AIC"
"6581" 5 1 16 "SPM" "algae" "0.975925769337424" "GLM/AIC"
"6582" 5 2 16 "SPM" "algae" "0.97980409668161" "GLM/AIC"
"6583" 5 3 16 "SPM" "algae" "0.973658931380071" "GLM/AIC"
"6584" 5 1 16 "SPM" "algae" "0.972510121332317" "GLM/AIC"
"6585" 5 2 16 "SPM" "algae" "0.976941568277855" "GLM/AIC"
"6586" 5 3 16 "SPM" "algae" "0.973452724149467" "GLM/AIC"
"6587" 5 1 16 "SPM" "algae" "0.979640355480423" "GLM/AIC"
"6588" 5 2 16 "SPM" "algae" "0.973622381748214" "GLM/AIC"
"6589" 5 3 16 "SPM" "algae" "0.980090626806256" "GLM/AIC"
"6590" 5 1 16 "SPM" "algae" "0.985932856993958" "GLM/AIC"
"6591" 5 2 16 "SPM" "algae" "0.990848759308037" "GLM/AIC"
"6592" 5 3 16 "SPM" "algae" "0.975859335808861" "GLM/AIC"
"6593" 5 1 16 "SPM" "algae" "0.95757353815685" "GLM/AIC"
"6594" 5 2 16 "SPM" "algae" "0.980050388470002" "GLM/AIC"
"6595" 5 3 15 "SPM" "algae" "0.937097688136322" "GLM/AIC"
"6596" 5 1 15 "SPM" "algae" "0.957926560125722" "GLM/AIC"
"6597" 5 2 16 "SPM" "algae" "0.9805057965114" "GLM/AIC"
"6598" 5 3 15 "SPM" "algae" "0.956323032187399" "GLM/AIC"
"6599" 5 1 16 "SPM" "algae" "0.988470931811842" "GLM/AIC"
"6600" 5 2 16 "SPM" "algae" "0.977887686472985" "GLM/AIC"
"6601" 5 3 16 "SPM" "algae" "0.986089636378274" "GLM/AIC"
"6602" 5 1 16 "SPM" "algae" "0.973481492856307" "GLM/AIC"
"6603" 5 2 16 "SPM" "algae" "0.977955356659191" "GLM/AIC"
"6604" 5 3 16 "SPM" "algae" "0.966901143362008" "GLM/AIC"
"6605" 5 1 16 "SPM" "algae" "0.98084985173188" "GLM/AIC"
"6606" 5 2 16 "SPM" "algae" "0.976095102338914" "GLM/AIC"
"6607" 5 3 16 "SPM" "algae" "0.979424210536333" "GLM/AIC"
"6608" 5 1 16 "SPM" "algae" "0.988491393235004" "GLM/AIC"
"6609" 5 2 16 "SPM" "algae" "0.98035102469623" "GLM/AIC"
"6610" 5 3 16 "SPM" "algae" "0.985869361880223" "GLM/AIC"
"6611" 5 1 16 "SPM" "algae" "0.968099526726648" "GLM/AIC"
"6612" 5 2 16 "SPM" "algae" "0.972934355138197" "GLM/AIC"
"6613" 5 3 15 "SPM" "algae" "0.960104440761298" "GLM/AIC"
"6614" 5 1 16 "SPM" "algae" "0.986073768085828" "GLM/AIC"
"6615" 5 2 16 "SPM" "algae" "0.978895592369631" "GLM/AIC"
"6616" 5 3 16 "SPM" "algae" "0.974061833532232" "GLM/AIC"
"6617" 5 1 16 "SPM" "algae" "0.981822407228021" "GLM/AIC"
"6618" 5 2 15 "SPM" "algae" "0.943262168591828" "GLM/AIC"
"6619" 5 3 16 "SPM" "algae" "0.981916755502556" "GLM/AIC"
"6620" 5 1 16 "SPM" "algae" "0.974525320232918" "GLM/AIC"
"6621" 5 2 16 "SPM" "algae" "0.98498549320065" "GLM/AIC"
"6622" 5 3 16 "SPM" "algae" "0.982855640164013" "GLM/AIC"
"6623" 5 1 16 "SPM" "algae" "0.982358023061873" "GLM/AIC"
"6624" 5 2 16 "SPM" "algae" "0.982550360763879" "GLM/AIC"
"6625" 5 3 16 "SPM" "algae" "0.988131673028186" "GLM/AIC"
"6626" 5 1 15 "SPM" "algae" "0.94018729900063" "GLM/AIC"
"6627" 5 2 16 "SPM" "algae" "0.989149115634463" "GLM/AIC"
"6628" 5 3 16 "SPM" "algae" "0.978345430522121" "GLM/AIC"
"6629" 5 1 16 "SPM" "algae" "0.964498922714758" "GLM/AIC"
"6630" 5 2 16 "SPM" "algae" "0.959667500777024" "GLM/AIC"
"6631" 5 3 16 "SPM" "algae" "0.975028219708453" "GLM/AIC"
"6632" 5 1 16 "SPM" "algae" "0.987532419385479" "GLM/AIC"
"6633" 5 2 16 "SPM" "algae" "0.970397062873675" "GLM/AIC"
"6634" 5 3 16 "SPM" "algae" "0.984670706255346" "GLM/AIC"
"6635" 5 1 16 "SPM" "algae" "0.9811311470099" "GLM/AIC"
"6636" 5 2 16 "SPM" "algae" "0.984592947632595" "GLM/AIC"
"6637" 5 3 16 "SPM" "algae" "0.985019593682598" "GLM/AIC"
"6638" 5 1 16 "SPM" "algae" "0.972346194213134" "GLM/AIC"
"6639" 5 2 16 "SPM" "algae" "0.986013854133209" "GLM/AIC"
"6640" 5 3 16 "SPM" "algae" "0.983210356160835" "GLM/AIC"
"6641" 5 1 16 "SPM" "algae" "0.982815679088728" "GLM/AIC"
"6642" 5 2 16 "SPM" "algae" "0.986168063306368" "GLM/AIC"
"6643" 5 3 16 "SPM" "algae" "0.972391194516945" "GLM/AIC"
"6644" 5 1 16 "SPM" "algae" "0.971094411163696" "GLM/AIC"
"6645" 5 2 16 "SPM" "algae" "0.977792452260616" "GLM/AIC"
"6646" 5 3 16 "SPM" "algae" "0.977496215675512" "GLM/AIC"
"6647" 5 1 16 "SPM" "algae" "0.987237262589545" "GLM/AIC"
"6648" 5 2 16 "SPM" "algae" "0.978536517823187" "GLM/AIC"
"6649" 5 3 16 "SPM" "algae" "0.981378451580578" "GLM/AIC"
"6650" 5 1 16 "SPM" "algae" "0.989072469212709" "GLM/AIC"
"6651" 5 2 16 "SPM" "algae" "0.986913933344074" "GLM/AIC"
"6652" 5 3 15 "SPM" "algae" "0.949163572127293" "GLM/AIC"
"6653" 5 1 16 "SPM" "algae" "0.983080763982379" "GLM/AIC"
"6654" 5 2 16 "SPM" "algae" "0.988183884316794" "GLM/AIC"
"6655" 5 3 16 "SPM" "algae" "0.974201511355351" "GLM/AIC"
"6656" 5 1 16 "SPM" "algae" "0.980706316697635" "GLM/AIC"
"6657" 5 2 16 "SPM" "algae" "0.981897541022976" "GLM/AIC"
"6658" 5 3 16 "SPM" "algae" "0.980227789996287" "GLM/AIC"
"6659" 5 1 16 "SPM" "algae" "0.979958427240194" "GLM/AIC"
"6660" 5 2 16 "SPM" "algae" "0.974102412545536" "GLM/AIC"
"6661" 5 3 16 "SPM" "algae" "0.982080197725721" "GLM/AIC"
"6662" 5 1 16 "SPM" "algae" "0.987561909241683" "GLM/AIC"
"6663" 5 2 16 "SPM" "algae" "0.972202632280934" "GLM/AIC"
"6664" 5 3 16 "SPM" "algae" "0.978165197508224" "GLM/AIC"
"6665" 5 1 16 "SPM" "algae" "0.978657884800933" "GLM/AIC"
"6666" 5 2 16 "SPM" "algae" "0.963444200612807" "GLM/AIC"
"6667" 5 3 16 "SPM" "algae" "0.984787816603945" "GLM/AIC"
"6668" 5 1 16 "SPM" "algae" "0.971492458333713" "GLM/AIC"
"6669" 5 2 16 "SPM" "algae" "0.973427146486915" "GLM/AIC"
"6670" 5 3 16 "SPM" "algae" "0.982004694777897" "GLM/AIC"
"6671" 5 1 16 "SPM" "algae" "0.981228584684353" "GLM/AIC"
"6672" 5 2 16 "SPM" "algae" "0.989022986855473" "GLM/AIC"
"6673" 5 3 16 "SPM" "algae" "0.978401484716973" "GLM/AIC"
"6674" 5 1 16 "SPM" "algae" "0.979738976485993" "GLM/AIC"
"6675" 5 2 16 "SPM" "algae" "0.976024167333598" "GLM/AIC"
"6676" 5 3 16 "SPM" "algae" "0.982493248520775" "GLM/AIC"
"6677" 5 1 16 "SPM" "algae" "0.980122982461581" "GLM/AIC"
"6678" 5 2 16 "SPM" "algae" "0.990748045814626" "GLM/AIC"
"6679" 5 3 15 "SPM" "algae" "0.961670977203076" "GLM/AIC"
"6680" 5 1 16 "SPM" "algae" "0.969967802293497" "GLM/AIC"
"6681" 5 2 16 "SPM" "algae" "0.971445631019698" "GLM/AIC"
"6682" 5 3 16 "SPM" "algae" "0.971714317020427" "GLM/AIC"
"6683" 5 1 16 "SPM" "algae" "0.980019670835486" "GLM/AIC"
"6684" 5 2 16 "SPM" "algae" "0.966668972048386" "GLM/AIC"
"6685" 5 3 16 "SPM" "algae" "0.978071625941278" "GLM/AIC"
"6686" 5 1 16 "SPM" "algae" "0.981039413259371" "GLM/AIC"
"6687" 5 2 16 "SPM" "algae" "0.976108304739839" "GLM/AIC"
"6688" 5 3 16 "SPM" "algae" "0.992386499933731" "GLM/AIC"
"6689" 5 1 16 "SPM" "algae" "0.971227955719357" "GLM/AIC"
"6690" 5 2 16 "SPM" "algae" "0.967113282767322" "GLM/AIC"
"6691" 5 3 16 "SPM" "algae" "0.985533249332471" "GLM/AIC"
"6692" 5 1 16 "SPM" "algae" "0.983276645139164" "GLM/AIC"
"6693" 5 2 16 "SPM" "algae" "0.969719092735729" "GLM/AIC"
"6694" 5 3 16 "SPM" "algae" "0.973432837256654" "GLM/AIC"
"6695" 5 1 16 "SPM" "algae" "0.976962396239626" "GLM/AIC"
"6696" 5 2 16 "SPM" "algae" "0.97550365842672" "GLM/AIC"
"6697" 5 3 16 "SPM" "algae" "0.986724864742861" "GLM/AIC"
"6698" 5 1 15 "SPM" "algae" "0.945055574323222" "GLM/AIC"
"6699" 5 2 16 "SPM" "algae" "0.975090045920016" "GLM/AIC"
"6700" 5 3 16 "SPM" "algae" "0.972107948642702" "GLM/AIC"
"6701" 5 1 15 "SPM" "algae" "0.956227412497935" "GLM/AIC"
"6702" 5 2 16 "SPM" "algae" "0.978717263888683" "GLM/AIC"
"6703" 5 3 16 "SPM" "algae" "0.967673106909956" "GLM/AIC"
"6704" 5 1 16 "SPM" "algae" "0.982680607131206" "GLM/AIC"
"6705" 5 2 16 "SPM" "algae" "0.971426187909936" "GLM/AIC"
"6706" 5 3 16 "SPM" "algae" "0.98435797413324" "GLM/AIC"
"6707" 5 1 15 "SPM" "algae" "0.970792210251502" "GLM/AIC"
"6708" 5 2 16 "SPM" "algae" "0.966878111763568" "GLM/AIC"
"6709" 5 3 16 "SPM" "algae" "0.988557533358886" "GLM/AIC"
"6710" 5 1 16 "SPM" "algae" "0.976264106573322" "GLM/AIC"
"6711" 5 2 16 "SPM" "algae" "0.973215757540595" "GLM/AIC"
"6712" 5 3 16 "SPM" "algae" "0.986311949333764" "GLM/AIC"
"6713" 5 1 16 "SPM" "algae" "0.98445531147606" "GLM/AIC"
"6714" 5 2 16 "SPM" "algae" "0.969161556025424" "GLM/AIC"
"6715" 5 3 16 "SPM" "algae" "0.984101999884871" "GLM/AIC"
"6716" 5 1 16 "SPM" "algae" "0.964416340884344" "GLM/AIC"
"6717" 5 2 16 "SPM" "algae" "0.970961764353583" "GLM/AIC"
"6718" 5 3 16 "SPM" "algae" "0.974751824359122" "GLM/AIC"
"6719" 5 1 15 "SPM" "algae" "0.961122225965038" "GLM/AIC"
"6720" 5 2 15 "SPM" "algae" "0.940543478695625" "GLM/AIC"
"6721" 5 3 16 "SPM" "algae" "0.993362540693838" "GLM/AIC"
"6722" 5 1 16 "SPM" "algae" "0.971353128313012" "GLM/AIC"
"6723" 5 2 16 "SPM" "algae" "0.975171683205623" "GLM/AIC"
"6724" 5 3 16 "SPM" "algae" "0.985185162519696" "GLM/AIC"
"6725" 5 1 15 "SPM" "algae" "0.942826699692658" "GLM/AIC"
"6726" 5 2 16 "SPM" "algae" "0.971995049826628" "GLM/AIC"
"6727" 5 3 16 "SPM" "algae" "0.9833702878691" "GLM/AIC"
"6728" 5 1 16 "SPM" "algae" "0.978638763658237" "GLM/AIC"
"6729" 5 2 16 "SPM" "algae" "0.961987762795304" "GLM/AIC"
"6730" 5 3 16 "SPM" "algae" "0.977130289263471" "GLM/AIC"
"6731" 5 1 16 "SPM" "algae" "0.977362341203351" "GLM/AIC"
"6732" 5 2 16 "SPM" "algae" "0.975919651676311" "GLM/AIC"
"6733" 5 3 15 "SPM" "algae" "0.950893937858426" "GLM/AIC"
"6734" 5 1 15 "SPM" "algae" "0.93798956870395" "GLM/AIC"
"6735" 5 2 16 "SPM" "algae" "0.97430337756571" "GLM/AIC"
"6736" 5 3 16 "SPM" "algae" "0.975206806350464" "GLM/AIC"
"6737" 5 1 16 "SPM" "algae" "0.971277337799645" "GLM/AIC"
"6738" 5 2 16 "SPM" "algae" "0.96459383698312" "GLM/AIC"
"6739" 5 3 16 "SPM" "algae" "0.981673358085405" "GLM/AIC"
"6740" 5 1 15 "SPM" "algae" "0.918994071309477" "GLM/AIC"
"6741" 5 2 16 "SPM" "algae" "0.97500927142967" "GLM/AIC"
"6742" 5 3 16 "SPM" "algae" "0.967282865693503" "GLM/AIC"
"6743" 5 1 16 "SPM" "algae" "0.97756033167525" "GLM/AIC"
"6744" 5 2 16 "SPM" "algae" "0.977589269688967" "GLM/AIC"
"6745" 5 3 16 "SPM" "algae" "0.975963102696916" "GLM/AIC"
"6746" 5 1 16 "SPM" "algae" "0.983160411026937" "GLM/AIC"
"6747" 5 2 16 "SPM" "algae" "0.990270025492798" "GLM/AIC"
"6748" 5 3 16 "SPM" "algae" "0.974576264046711" "GLM/AIC"
"6749" 5 1 15 "SPM" "algae" "0.953325949322284" "GLM/AIC"
"6750" 5 2 16 "SPM" "algae" "0.97754685207603" "GLM/AIC"
"6751" 5 3 16 "SPM" "algae" "0.977945899243281" "GLM/AIC"
"6752" 5 1 16 "SPM" "algae" "0.975118714844139" "GLM/AIC"
"6753" 5 2 16 "SPM" "algae" "0.978700172042854" "GLM/AIC"
"6754" 5 3 16 "SPM" "algae" "0.9744375973771" "GLM/AIC"
"6755" 5 1 16 "SPM" "algae" "0.991685611432636" "GLM/AIC"
"6756" 5 2 16 "SPM" "algae" "0.977943585780201" "GLM/AIC"
"6757" 5 3 16 "SPM" "algae" "0.968412754679719" "GLM/AIC"
"6758" 5 1 16 "SPM" "algae" "0.982191350292261" "GLM/AIC"
"6759" 5 2 16 "SPM" "algae" "0.971110765755802" "GLM/AIC"
"6760" 5 3 15 "SPM" "algae" "0.949043301464433" "GLM/AIC"
"6761" 5 1 16 "SPM" "algae" "0.980873828005444" "GLM/AIC"
"6762" 5 2 16 "SPM" "algae" "0.975534315959855" "GLM/AIC"
"6763" 5 3 16 "SPM" "algae" "0.970099606568399" "GLM/AIC"
"6764" 5 1 15 "SPM" "algae" "0.931720073279114" "GLM/AIC"
"6765" 5 2 16 "SPM" "algae" "0.975825545741257" "GLM/AIC"
"6766" 5 3 16 "SPM" "algae" "0.972477123836556" "GLM/AIC"
"6767" 5 1 16 "SPM" "algae" "0.990172184509747" "GLM/AIC"
"6768" 5 2 16 "SPM" "algae" "0.975047707815041" "GLM/AIC"
"6769" 5 3 16 "SPM" "algae" "0.986082475159932" "GLM/AIC"
"6770" 5 1 16 "SPM" "algae" "0.989050138609222" "GLM/AIC"
"6771" 5 2 16 "SPM" "algae" "0.980224076258991" "GLM/AIC"
"6772" 5 3 16 "SPM" "algae" "0.986936582451467" "GLM/AIC"
"6773" 5 1 16 "SPM" "algae" "0.970881186011646" "GLM/AIC"
"6774" 5 2 16 "SPM" "algae" "0.98072140361904" "GLM/AIC"
"6775" 5 3 16 "SPM" "algae" "0.988820217266597" "GLM/AIC"
"6776" 5 1 16 "SPM" "algae" "0.980595665079337" "GLM/AIC"
"6777" 5 2 16 "SPM" "algae" "0.978254607066566" "GLM/AIC"
"6778" 5 3 16 "SPM" "algae" "0.9851805392043" "GLM/AIC"
"6779" 5 1 16 "SPM" "algae" "0.969667312199414" "GLM/AIC"
"6780" 5 2 16 "SPM" "algae" "0.978229154873712" "GLM/AIC"
"6781" 5 3 16 "SPM" "algae" "0.98987299667933" "GLM/AIC"
"6782" 5 1 16 "SPM" "algae" "0.978353212217809" "GLM/AIC"
"6783" 5 2 16 "SPM" "algae" "0.970538533880899" "GLM/AIC"
"6784" 5 3 15 "SPM" "algae" "0.956088943831457" "GLM/AIC"
"6785" 5 1 16 "SPM" "algae" "0.986831778630605" "GLM/AIC"
"6786" 5 2 16 "SPM" "algae" "0.986925573828479" "GLM/AIC"
"6787" 5 3 16 "SPM" "algae" "0.963426546980681" "GLM/AIC"
"6788" 5 1 16 "SPM" "algae" "0.979581395672071" "GLM/AIC"
"6789" 5 2 16 "SPM" "algae" "0.979419998318312" "GLM/AIC"
"6790" 5 3 16 "SPM" "algae" "0.986228298379738" "GLM/AIC"
"6791" 5 1 16 "SPM" "algae" "0.986596452748427" "GLM/AIC"
"6792" 5 2 16 "SPM" "algae" "0.973884559771652" "GLM/AIC"
"6793" 5 3 16 "SPM" "algae" "0.97532320042115" "GLM/AIC"
"6794" 5 1 16 "SPM" "algae" "0.960363433459282" "GLM/AIC"
"6795" 5 2 16 "SPM" "algae" "0.973857481126844" "GLM/AIC"
"6796" 5 3 16 "SPM" "algae" "0.98274481639988" "GLM/AIC"
"6797" 5 1 16 "SPM" "algae" "0.978339346055554" "GLM/AIC"
"6798" 5 2 16 "SPM" "algae" "0.973994772861166" "GLM/AIC"
"6799" 5 3 16 "SPM" "algae" "0.986914033221689" "GLM/AIC"
"6800" 5 1 16 "SPM" "algae" "0.981337085638836" "GLM/AIC"
"6801" 5 2 16 "SPM" "algae" "0.973160805445968" "GLM/AIC"
"6802" 5 3 16 "SPM" "algae" "0.98484286809775" "GLM/AIC"
"6803" 5 1 15 "SPM" "algae" "0.970266693108733" "GLM/AIC"
"6804" 5 2 16 "SPM" "algae" "0.976893714205032" "GLM/AIC"
"6805" 5 3 16 "SPM" "algae" "0.987901004419765" "GLM/AIC"
"6806" 5 1 16 "SPM" "algae" "0.978463314516536" "GLM/AIC"
"6807" 5 2 16 "SPM" "algae" "0.980061673479637" "GLM/AIC"
"6808" 5 3 16 "SPM" "algae" "0.98499708916659" "GLM/AIC"
"6809" 5 1 16 "SPM" "algae" "0.98156783286823" "GLM/AIC"
"6810" 5 2 16 "SPM" "algae" "0.973599359577708" "GLM/AIC"
"6811" 5 3 16 "SPM" "algae" "0.985996057918738" "GLM/AIC"
"6812" 5 1 16 "SPM" "algae" "0.983498457339434" "GLM/AIC"
"6813" 5 2 16 "SPM" "algae" "0.959527315661313" "GLM/AIC"
"6814" 5 3 16 "SPM" "algae" "0.972038410342152" "GLM/AIC"
"6815" 5 1 16 "SPM" "algae" "0.97668345486852" "GLM/AIC"
"6816" 5 2 16 "SPM" "algae" "0.975231526642686" "GLM/AIC"
"6817" 5 3 16 "SPM" "algae" "0.989779798284822" "GLM/AIC"
"6818" 5 1 16 "SPM" "algae" "0.977616104550722" "GLM/AIC"
"6819" 5 2 16 "SPM" "algae" "0.962741829541659" "GLM/AIC"
"6820" 5 3 16 "SPM" "algae" "0.980079636507062" "GLM/AIC"
"6821" 5 1 16 "SPM" "algae" "0.969965388195549" "GLM/AIC"
"6822" 5 2 16 "SPM" "algae" "0.979129042979409" "GLM/AIC"
"6823" 5 3 16 "SPM" "algae" "0.979842214394939" "GLM/AIC"
"6824" 5 1 16 "SPM" "algae" "0.959167380461416" "GLM/AIC"
"6825" 5 2 16 "SPM" "algae" "0.97055636431699" "GLM/AIC"
"6826" 5 3 16 "SPM" "algae" "0.977911615450731" "GLM/AIC"
"6827" 5 1 16 "SPM" "algae" "0.98053977401615" "GLM/AIC"
"6828" 5 2 16 "SPM" "algae" "0.972515458161533" "GLM/AIC"
"6829" 5 3 16 "SPM" "algae" "0.976521701958385" "GLM/AIC"
"6830" 5 1 15 "SPM" "algae" "0.941121748839301" "GLM/AIC"
"6831" 5 2 16 "SPM" "algae" "0.96706437437811" "GLM/AIC"
"6832" 5 3 16 "SPM" "algae" "0.984395557996538" "GLM/AIC"
"6833" 5 1 16 "SPM" "algae" "0.972244369541928" "GLM/AIC"
"6834" 5 2 16 "SPM" "algae" "0.975541899964538" "GLM/AIC"
"6835" 5 3 16 "SPM" "algae" "0.988746136247732" "GLM/AIC"
"6836" 5 1 16 "SPM" "algae" "0.977973038606625" "GLM/AIC"
"6837" 5 2 16 "SPM" "algae" "0.985130502130959" "GLM/AIC"
"6838" 5 3 16 "SPM" "algae" "0.985139627988871" "GLM/AIC"
"6839" 5 1 16 "SPM" "algae" "0.986220681332177" "GLM/AIC"
"6840" 5 2 15 "SPM" "algae" "0.956486806753152" "GLM/AIC"
"6841" 5 3 16 "SPM" "algae" "0.981445403341097" "GLM/AIC"
"6842" 5 1 16 "SPM" "algae" "0.968899865437146" "GLM/AIC"
"6843" 5 2 16 "SPM" "algae" "0.969460931345831" "GLM/AIC"
"6844" 5 3 16 "SPM" "algae" "0.987868573680007" "GLM/AIC"
"6845" 5 1 16 "SPM" "algae" "0.98582835361698" "GLM/AIC"
"6846" 5 2 16 "SPM" "algae" "0.975181533202848" "GLM/AIC"
"6847" 5 3 16 "SPM" "algae" "0.976301787318172" "GLM/AIC"
"6848" 5 1 16 "SPM" "algae" "0.976977160287397" "GLM/AIC"
"6849" 5 2 16 "SPM" "algae" "0.977517467330225" "GLM/AIC"
"6850" 5 3 16 "SPM" "algae" "0.989941155503241" "GLM/AIC"
"6851" 5 1 16 "SPM" "algae" "0.980266101062605" "GLM/AIC"
"6852" 5 2 16 "SPM" "algae" "0.987326508505435" "GLM/AIC"
"6853" 5 3 16 "SPM" "algae" "0.977648385774963" "GLM/AIC"
"6854" 5 1 16 "SPM" "algae" "0.98885296158894" "GLM/AIC"
"6855" 5 2 16 "SPM" "algae" "0.975319512481144" "GLM/AIC"
"6856" 5 3 16 "SPM" "algae" "0.987692697555092" "GLM/AIC"
"6857" 5 1 16 "SPM" "algae" "0.981981050218916" "GLM/AIC"
"6858" 5 2 16 "SPM" "algae" "0.969590793002838" "GLM/AIC"
"6859" 5 3 16 "SPM" "algae" "0.980014860207005" "GLM/AIC"
"6860" 5 1 16 "SPM" "algae" "0.988274731560734" "GLM/AIC"
"6861" 5 2 16 "SPM" "algae" "0.976395920386919" "GLM/AIC"
"6862" 5 3 16 "SPM" "algae" "0.984720889003482" "GLM/AIC"
"6863" 5 1 16 "SPM" "algae" "0.983578631989213" "GLM/AIC"
"6864" 5 2 16 "SPM" "algae" "0.972147058699099" "GLM/AIC"
"6865" 5 3 16 "SPM" "algae" "0.981731827322865" "GLM/AIC"
"6866" 5 1 16 "SPM" "algae" "0.970332293965469" "GLM/AIC"
"6867" 5 2 16 "SPM" "algae" "0.973561875119172" "GLM/AIC"
"6868" 5 3 16 "SPM" "algae" "0.979804839264908" "GLM/AIC"
"6869" 5 1 16 "SPM" "algae" "0.973445722255812" "GLM/AIC"
"6870" 5 2 16 "SPM" "algae" "0.970795876729967" "GLM/AIC"
"6871" 5 3 16 "SPM" "algae" "0.972225018786199" "GLM/AIC"
"6872" 5 1 16 "SPM" "algae" "0.993103696543901" "GLM/AIC"
"6873" 5 2 16 "SPM" "algae" "0.979023706450586" "GLM/AIC"
"6874" 5 3 16 "SPM" "algae" "0.974987779329634" "GLM/AIC"
"6875" 5 1 16 "SPM" "algae" "0.987388025949344" "GLM/AIC"
"6876" 5 2 16 "SPM" "algae" "0.960584946313708" "GLM/AIC"
"6877" 5 3 16 "SPM" "algae" "0.970198723452716" "GLM/AIC"
"6878" 5 1 16 "SPM" "algae" "0.975456272107635" "GLM/AIC"
"6879" 5 2 16 "SPM" "algae" "0.967830217785369" "GLM/AIC"
"6880" 5 3 16 "SPM" "algae" "0.989314445730026" "GLM/AIC"
"6881" 5 1 16 "SPM" "algae" "0.97035079569604" "GLM/AIC"
"6882" 5 2 16 "SPM" "algae" "0.972993526964868" "GLM/AIC"
"6883" 5 3 16 "SPM" "algae" "0.987562426855748" "GLM/AIC"
"6884" 5 1 16 "SPM" "algae" "0.982253153217321" "GLM/AIC"
"6885" 5 2 16 "SPM" "algae" "0.98169404829737" "GLM/AIC"
"6886" 5 3 16 "SPM" "algae" "0.97700471668933" "GLM/AIC"
"6887" 5 1 16 "SPM" "algae" "0.974701910252469" "GLM/AIC"
"6888" 5 2 16 "SPM" "algae" "0.979522488554418" "GLM/AIC"
"6889" 5 3 16 "SPM" "algae" "0.983819622706773" "GLM/AIC"
"6890" 5 1 16 "SPM" "algae" "0.980876888110507" "GLM/AIC"
"6891" 5 2 16 "SPM" "algae" "0.963353257501682" "GLM/AIC"
"6892" 5 3 16 "SPM" "algae" "0.976596104630325" "GLM/AIC"
"6893" 5 1 16 "SPM" "algae" "0.962235488171119" "GLM/AIC"
"6894" 5 2 16 "SPM" "algae" "0.968184566440697" "GLM/AIC"
"6895" 5 3 16 "SPM" "algae" "0.969677596683321" "GLM/AIC"
"6896" 5 1 16 "SPM" "algae" "0.972183231034595" "GLM/AIC"
"6897" 5 2 16 "SPM" "algae" "0.976411463312098" "GLM/AIC"
"6898" 5 3 16 "SPM" "algae" "0.975123556866446" "GLM/AIC"
"6899" 5 1 16 "SPM" "algae" "0.964745339915943" "GLM/AIC"
"6900" 5 2 16 "SPM" "algae" "0.989042665815372" "GLM/AIC"
"6901" 5 3 16 "SPM" "algae" "0.976852563997244" "GLM/AIC"
"6902" 5 1 16 "SPM" "algae" "0.993563718666997" "GLM/AIC"
"6903" 5 2 16 "SPM" "algae" "0.975944776626182" "GLM/AIC"
"6904" 5 3 16 "SPM" "algae" "0.989246620115066" "GLM/AIC"
"6905" 5 1 15 "SPM" "algae" "0.939920578207229" "GLM/AIC"
"6906" 5 2 16 "SPM" "algae" "0.980001867318139" "GLM/AIC"
"6907" 5 3 15 "SPM" "algae" "0.968087738936784" "GLM/AIC"
"6908" 5 1 16 "SPM" "algae" "0.978984957721121" "GLM/AIC"
"6909" 5 2 16 "SPM" "algae" "0.981117381813901" "GLM/AIC"
"6910" 5 3 15 "SPM" "algae" "0.958245934061304" "GLM/AIC"
"6911" 5 1 16 "SPM" "algae" "0.972389828655506" "GLM/AIC"
"6912" 5 2 16 "SPM" "algae" "0.97489632594345" "GLM/AIC"
"6913" 5 3 16 "SPM" "algae" "0.992928214254461" "GLM/AIC"
"6914" 5 1 16 "SPM" "algae" "0.986409209717594" "GLM/AIC"
"6915" 5 2 16 "SPM" "algae" "0.984023007072773" "GLM/AIC"
"6916" 5 3 15 "SPM" "algae" "0.948445283712015" "GLM/AIC"
"6917" 5 1 16 "SPM" "algae" "0.982361581373878" "GLM/AIC"
"6918" 5 2 16 "SPM" "algae" "0.976327134407611" "GLM/AIC"
"6919" 5 3 16 "SPM" "algae" "0.984637098838996" "GLM/AIC"
"6920" 5 1 16 "SPM" "algae" "0.986477244217703" "GLM/AIC"
"6921" 5 2 16 "SPM" "algae" "0.983220042246857" "GLM/AIC"
"6922" 5 3 16 "SPM" "algae" "0.976195995946561" "GLM/AIC"
"6923" 5 1 16 "SPM" "algae" "0.96005334798604" "GLM/AIC"
"6924" 5 2 16 "SPM" "algae" "0.98079545293745" "GLM/AIC"
"6925" 5 3 16 "SPM" "algae" "0.983419640977907" "GLM/AIC"
"6926" 5 1 16 "SPM" "algae" "0.979392330465592" "GLM/AIC"
"6927" 5 2 16 "SPM" "algae" "0.974241549628506" "GLM/AIC"
"6928" 5 3 16 "SPM" "algae" "0.9826942326217" "GLM/AIC"
[truncated: 8,576,751 more chars]
